# Supplementary material for: Maternal Exercise Prior to and during Gestation Induces Sex-Specific Alterations in the Mouse Placenta
Source: Int J Mol Sci. 2023 Nov 17;24(22):16441. doi: 10.3390/ijms242216441 (PMC10671464; doi:10.3390/ijms242216441)
Supplement: Supplementary file 1 [file ijms-24-16441-s001.zip]

Archive with 1 entries (1 files):
- ijms-2651580-supplementary.xlsx
