# Supplementary material for: Maternal Exercise Prior to and during Gestation Induces Sex-Specific Alterations in the Mouse Placenta
Source: Int J Mol Sci. 2023 Nov 17;24(22):16441. doi: 10.3390/ijms242216441 (PMC10671464; doi:10.3390/ijms242216441)
Supplement: Supplementary file 1 [file ijms-24-16441-s001.zip › ijms-2651580-supplementary.xlsx]

## Sheet: Index
Tab	Group	ID	Description
S1	NA	Primer Sequences	Mouse Primer Sequences for Real-time RT-PCR Analyses
S2	Male EX vs SED	DEGs	Differentially Expressed Genes
S3	Male EX vs SED	CP	Canonical Pathways
S4	Male EX vs SED	UR	Upstream Regulators: Genes and Proteins
S5	Male EX vs SED	BF	Biological Functions
S6	Female EX vs SED	DEGs	Differentially Expressed Genes
S7	Female EX vs SED	CP	Canonical Pathways
S8	Female EX vs SED	UR	Upstream Regulators: Genes and Proteins
S9	Female EX vs SED	BF	Biological Functions
S10	DEGs overlap (in both sexes) Ex vs SED	DEGs Overlap	Differentially Expressed Genes
S11	IPA comparision of Male and Female looking at the effect of EX	M vs F IPA results -CP	Comparision of Male and Female IPA results
S12	IPA comparision of Male and Female looking at the effect of EX	M vs F IPA results -UR	Comparision of Male and Female IPA results
S13	IPA comparision of Male and Female looking at the effect of EX	M vs F IPA results -BF	Comparision of Male and Female IPA results
S14	Sedentary Female vs Male	DEGs	Differentially Expressed Genes
S15	Exercise Female vs Male	DEGs	Differentially Expressed Genes

## Sheet: S1 Primer Sequences
Gene Name	Forward primer (5'- 3')	Reverse primer (5'- 3')
ACOX	ACCCGAGATGAGCTATATGAGGAT	TAAATGCGTTCAGGACCGTCTT
ApoC1	GTCGTAGCCATGACCTTGGAA	TTCCCAAACTCCTTCAGTTTATCC
ApoE	GAACCGCTTCTGGGATTACCT	TCAGTGCCGTCAGTTCTTGTGT
b-Actin	ACGGCCAGGTCATCACTATTG	AGTTTCATGGATGCCACAGGAT
BMP4	ATGATTCCTGGTAACCGAATGC	TTTTTCTTCCCGGTCTCAGGTA
Cyp11A1	AGTTGGTTCCACTCCTCAAAGC	ACGAAGCACCAGGTCATTCAC
Cyp24A1	CGACCACCGCCTAGAGAGATATT	CAGCAGCGTACAGTTCTTTCTTG
HSD3b	TCTCTTTAACCGCCACTTGATCA	CCCAGTTGACAAGTGGCTCATA
Lipin1	AGACAGATTCCCCTTCCAGGAA	TGCCACTTCAGGGTCCATGT
LRP1	ATGCCAATGAGACCGTATGCT	CTCATCCACAAAGCCCTTCAG
NPP	GAAGGTGCTGTCCCAGATGATT	GCTCTGGAGACTGGCTAGGACTT
Rarres1	CCTCAAGAAGGCTGCGAAGT	AAAAACACCCTCGCAGAACATT
Sry	CAGCCTGCAGTTGCCTCAA	AGGTGTGCAGCTCTACTCCAGTCT
SCD2	TGACCCCACCTATCAGGATGAT	CGTACAAGGCTCCCAAATGC
SRP14	GAACAAGTTTCAGATGGCCTATTCA	GTGCTGGTTTGCTCTTCTTACTCTT
Tph1	CTCTCTTGGCTGAACCCAGTTT	GTAGCACGTTGCCAGTTTTTGA
Vdr	GGAAGAACATGTGCTGCTCATG	TGGATAGGCGGTCCTGAATG
Gene specific primers were designed using Primer Express™ Software (Applied Biosystems, Foster city, CA). Real-time PCR reactions were carried out according to manufacturer’s instructions for fast SYBR green master mix and monitored on an ABI Prism 7500 sequence detection system (Applied Biosystems, Foster city, CA) as described under Material and Methods.

## Sheet: S2 Male ExvSED DEGS
ID	logFC	FC	AveExpr	t	P.Value	adj.P.Val	B	ProbeSetID	GeneSymbol	GeneTitle	EntrezGene
1422175_at	1.06038	2.085	5.177	4.057	0.001	0.851	-2.51	1422175_at	Mmp1a	matrix metallopeptidase 1a (interstitial collagenase)	83995
1436279_at	0.760182	1.694	6.201	2.258	0.041	0.923	-3.843	1436279_at	Slc26a7	\solute carrier family 26, member 7\""	208890
AFFX-r2-Ec-bioC-3_at	0.711606	1.638	9.955	2.657	0.019	0.87	-3.53	AFFX-r2-Ec-bioC-3_at	---	---	---
AFFX-r2-Ec-bioB-M_at	0.680061	1.602	8.44	2.6	0.021	0.87	-3.575	AFFX-r2-Ec-bioB-M_at	---	---	---
1439200_x_at	0.674831	1.596	9.584	3.598	0.003	0.862	-2.821	1439200_x_at	Rhox4b	Reproductive homeobox 4B	57737
1447790_at	0.658789	1.579	5.587	3.819	0.002	0.851	-2.668	1447790_at	Rhox4b	Reproductive homeobox 4B	57737
AFFX-r2-Ec-bioB-5_at	0.63793	1.556	8.195	2.768	0.016	0.863	-3.444	AFFX-r2-Ec-bioB-5_at	---	---	---
AFFX-r2-Ec-bioD-5_at	0.623601	1.541	11.302	2.705	0.018	0.864	-3.492	AFFX-r2-Ec-bioD-5_at	---	---	---
AFFX-BioB-5_at	0.619468	1.536	7.603	2.622	0.021	0.87	-3.558	AFFX-BioB-5_at	---	---	---
AFFX-BioDn-5_at	0.619334	1.536	10.257	2.865	0.013	0.862	-3.368	AFFX-BioDn-5_at	---	---	---
AFFX-r2-Ec-bioC-5_at	0.616765	1.533	10.046	2.812	0.014	0.862	-3.409	AFFX-r2-Ec-bioC-5_at	---	---	---
AFFX-BioC-3_at	0.612066	1.528	9.779	2.61	0.021	0.87	-3.567	AFFX-BioC-3_at	---	---	---
AFFX-BioC-5_at	0.600264	1.516	9.206	2.714	0.017	0.864	-3.485	AFFX-BioC-5_at	---	---	---
AFFX-BioB-M_at	0.587677	1.503	8.434	2.412	0.031	0.904	-3.723	AFFX-BioB-M_at	---	---	---
1420794_at	0.575488	1.49	2.437	5.368	0	0.851	-1.773	1420794_at	Art2b	ADP-ribosyltransferase 2b	11872
AFFX-BioB-3_at	0.572957	1.488	8.263	2.372	0.033	0.907	-3.754	AFFX-BioB-3_at	---	---	---
AFFX-r2-Ec-bioB-3_at	0.569134	1.484	8.452	2.277	0.04	0.923	-3.829	AFFX-r2-Ec-bioB-3_at	---	---	---
AFFX-r2-Ec-bioD-3_at	0.560699	1.475	11.979	2.483	0.027	0.888	-3.667	AFFX-r2-Ec-bioD-3_at	---	---	---
AFFX-BioDn-3_at	0.549245	1.463	11.532	2.953	0.011	0.862	-3.3	AFFX-BioDn-3_at	---	---	---
1447047_at	0.545169	1.459	2.891	3.414	0.004	0.862	-2.953	1447047_at	---	---	---
1432565_at	0.537937	1.452	4.144	2.898	0.012	0.862	-3.342	1432565_at	Gm15247	predicted gene 15247	100379606
1439544_at	0.519332	1.433	3.259	5.406	0	0.851	-1.755	1439544_at	Tbc1d5	\TBC1 domain family, member 5\""	72238
1437754_at	0.515508	1.429	4.006	3.87	0.002	0.851	-2.633	1437754_at	Kpna7	karyopherin alpha 7 (importin alpha 8)	381686
1429550_at	0.504522	1.419	4	3.895	0.002	0.851	-2.617	1429550_at	Entpd8	ectonucleoside triphosphate diphosphohydrolase 8	72090
1450483_at	0.499282	1.414	4.377	4.124	0.001	0.851	-2.466	1450483_at	Gjc2	\gap junction protein, gamma 2\""	118454
1443844_at	0.4945	1.409	3.992	2.581	0.022	0.87	-3.59	1443844_at	Rhox13	reproductive homeobox 13	73614
1460618_x_at	0.494115	1.408	2.726	2.944	0.011	0.862	-3.307	1460618_x_at	Gm7444	ring finger protein 19A pseudogene	665005
1459038_at	0.492058	1.406	2.621	4.395	0.001	0.851	-2.298	1459038_at	---	---	---
1425841_at	0.489303	1.404	5.366	2.527	0.025	0.879	-3.633	1425841_at	Slc26a7	\solute carrier family 26, member 7\""	208890
1430070_at	0.483484	1.398	4.915	3.868	0.002	0.851	-2.635	1430070_at	1500035N22Rik	RIKEN cDNA 1500035N22 gene	70258
1417178_at	-0.493831	0.71	9.241	-3.049	0.009	0.862	-3.226	1417178_at	Gipc2	\GIPC PDZ domain containing family, member 2\""	54120
1425900_at	-0.493392	0.71	7.909	-3.522	0.004	0.862	-2.875	1425900_at	Hkdc1	hexokinase domain containing 1	216019
1454849_x_at	-0.49356	0.71	10.56	-2.628	0.02	0.87	-3.553	1454849_x_at	Clu	clusterin	12759
1422833_at	-0.49667	0.709	7.977	-2.953	0.011	0.862	-3.299	1422833_at	Foxa2	forkhead box A2	15376
1432466_a_at	-0.496834	0.709	9.916	-3.524	0.004	0.862	-2.874	1432466_a_at	Apoe	apolipoprotein E	11816
1448590_at	-0.495463	0.709	7.357	-3.234	0.006	0.862	-3.086	1448590_at	Col6a1	\collagen, type VI, alpha 1\""	12833
1433610_at	-0.498244	0.708	6.926	-4.367	0.001	0.851	-2.314	1433610_at	AA986860	expressed sequence AA986860	212439
1435926_at	-0.498214	0.708	7.016	-2.59	0.022	0.87	-3.583	1435926_at	Chml	choroideremia-like	12663
1437250_at	-0.497553	0.708	9.386	-3.105	0.008	0.862	-3.183	1437250_at	Mreg	melanoregulin	381269
1438936_s_at	-0.497225	0.708	9.068	-3.487	0.004	0.862	-2.901	1438936_s_at	Ang	\angiogenin, ribonuclease, RNase A family, 5\""	11727
1418278_at	-0.49958	0.707	6.768	-2.812	0.014	0.862	-3.409	1418278_at	Apoc3	apolipoprotein C-III	11814
1418845_at	-0.499905	0.707	8.852	-3.35	0.005	0.862	-3	1418845_at	Proc	protein C	19123
1426990_at	-0.500426	0.707	9.852	-2.449	0.029	0.893	-3.694	1426990_at	Cubn	cubilin (intrinsic factor-cobalamin receptor)	65969
1435828_at	-0.501046	0.707	5.58	-2.563	0.023	0.87	-3.604	1435828_at	Maf	avian musculoaponeurotic fibrosarcoma (v-maf) AS42 oncogene homolog	17132
1437442_at	-0.501156	0.707	4.591	-2.515	0.025	0.884	-3.642	1437442_at	---	---	---
1446325_at	-0.501015	0.707	6.015	-2.609	0.021	0.87	-3.568	1446325_at	Pcyox1	prenylcysteine oxidase 1	66881
1426315_a_at	-0.502004	0.706	6.562	-4.39	0.001	0.851	-2.301	1426315_a_at	6330416G13Rik	RIKEN cDNA 6330416G13 gene	230279
1445349_at	-0.5022	0.706	3.496	-2.649	0.02	0.87	-3.537	1445349_at	---	---	---
1454959_s_at	-0.503253	0.706	8.155	-2.183	0.047	0.932	-3.901	1454959_s_at	Gnai1	\guanine nucleotide binding protein (G protein), alpha inhibiting 1\""	14677
1416713_at	-0.504021	0.705	6.275	-2.326	0.036	0.913	-3.79	1416713_at	Tppp3	tubulin polymerization-promoting protein family member 3	67971
1418680_at	-0.50523	0.705	8.146	-2.321	0.036	0.915	-3.794	1418680_at	Serpind1	\serine (or cysteine) peptidase inhibitor, clade D, member 1\""	15160
1418847_at	-0.504157	0.705	4.827	-2.543	0.024	0.87	-3.62	1418847_at	Arg2	arginase type II	11847
1450098_at	-0.506096	0.704	6.747	-3.382	0.005	0.862	-2.977	1450098_at	Hoga1	4-hydroxy-2-oxoglutarate aldolase 1	67432
1453234_at	-0.506733	0.704	5.412	-3.199	0.007	0.862	-3.113	1453234_at	1300002K09Rik	RIKEN cDNA 1300002K09 gene	74152
1428508_at	-0.509917	0.702	6.772	-4.204	0.001	0.851	-2.416	1428508_at	Tbc1d2b	\TBC1 domain family, member 2B\""	67016
1418976_s_at	-0.511767	0.701	7.103	-3.052	0.009	0.862	-3.224	1418976_s_at	Cideb	\cell death-inducing DNA fragmentation factor, alpha subunit-like effector B\""	12684
1419105_at	-0.512221	0.701	6.405	-2.443	0.029	0.893	-3.699	1419105_at	Nr1h4	\nuclear receptor subfamily 1, group H, member 4\""	20186
1425627_x_at	-0.51157	0.701	6.91	-4.475	0.001	0.851	-2.25	1425627_x_at	Gstm1	\glutathione S-transferase, mu 1\""	14862
1424953_at	-0.516455	0.699	6.031	-3.958	0.002	0.851	-2.575	1424953_at	BC021614	cDNA sequence BC021614	225884
1415938_at	-0.51859	0.698	11.62	-2.964	0.011	0.862	-3.292	1415938_at	Spink3	\serine peptidase inhibitor, Kazal type 3\""	20730
1437595_at	-0.518095	0.698	6.745	-2.526	0.025	0.879	-3.633	1437595_at	E030010A14Rik	RIKEN cDNA E030010A14 gene	226040
1430717_at	-0.522436	0.696	5.959	-3.108	0.008	0.862	-3.181	1430717_at	Fam83e	\family with sequence similarity 83, member E\""	73813
1443196_at	-0.522339	0.696	4.543	-2.981	0.01	0.862	-3.278	1443196_at	---	---	---
1449308_at	-0.523259	0.696	5.46	-2.825	0.014	0.862	-3.399	1449308_at	C6	complement component 6	12274
1453181_x_at	-0.523269	0.696	6.694	-2.936	0.011	0.862	-3.313	1453181_x_at	Plscr1	phospholipid scramblase 1	22038
1417303_at	-0.525481	0.695	6.743	-3.057	0.009	0.862	-3.22	1417303_at	Mvd	mevalonate (diphospho) decarboxylase	192156
1438201_at	-0.527316	0.694	4.06	-4.541	0.001	0.851	-2.211	1438201_at	Pdp1	pyruvate dehyrogenase phosphatase catalytic subunit 1	381511
1451625_a_at	-0.527022	0.694	6.186	-2.484	0.027	0.888	-3.666	1451625_a_at	C8g	\complement component 8, gamma polypeptide\""	69379
1419157_at	-0.528129	0.693	4.782	-3.096	0.008	0.862	-3.191	1419157_at	Sox4	SRY-box containing gene 4	20677
1419232_a_at	-0.528225	0.693	13.449	-3.922	0.002	0.851	-2.599	1419232_a_at	Apoa1	apolipoprotein A-I	11806
1457881_at	-0.529447	0.693	5.41	-2.939	0.011	0.862	-3.311	1457881_at	Osbpl6	oxysterol binding protein-like 6	99031
1423506_a_at	-0.532026	0.692	6.333	-2.643	0.02	0.87	-3.541	1423506_a_at	Nnat	neuronatin	18111
1430604_a_at	-0.530891	0.692	6.466	-2.442	0.029	0.893	-3.699	1430604_a_at	Dab2	\disabled 2, mitogen-responsive phosphoprotein\""	13132
1435979_a_at	-0.530618	0.692	5.29	-3.546	0.003	0.862	-2.858	1435979_a_at	Myo15b	myosin XVB	217328
1437918_at	-0.531381	0.692	6.821	-4.671	0	0.851	-2.136	1437918_at	4930539E08Rik	RIKEN cDNA 4930539E08 gene	207819
1456495_s_at	-0.530445	0.692	6.412	-2.583	0.022	0.87	-3.588	1456495_s_at	Osbpl6	oxysterol binding protein-like 6	99031
1428209_at	-0.535491	0.69	9.897	-2.527	0.025	0.879	-3.632	1428209_at	Bex4	brain expressed gene 4	406217
1433465_a_at	-0.536278	0.69	6.18	-3.985	0.001	0.851	-2.557	1433465_a_at	AI467606	expressed sequence AI467606	101602
1449088_at	-0.535265	0.69	8.331	-2.369	0.033	0.907	-3.756	1449088_at	Fbp2	fructose bisphosphatase 2	14120
1456321_at	-0.536564	0.689	7.228	-3.044	0.009	0.862	-3.23	1456321_at	Nipal1	NIPA-like domain containing 1	70701
1417852_x_at	-0.539954	0.688	7.078	-2.277	0.04	0.923	-3.828	1417852_x_at	Clca1	chloride channel calcium activated 1	12722
1422826_at	-0.54049	0.688	6.807	-3.82	0.002	0.851	-2.667	1422826_at	Igfals	\insulin-like growth factor binding protein, acid labile subunit\""	16005
1436317_at	-0.540287	0.688	6.026	-2.649	0.02	0.87	-3.536	1436317_at	Pgap1	post-GPI attachment to proteins 1	241062
1454607_s_at	-0.540486	0.688	7.313	-2.233	0.043	0.923	-3.863	1454607_s_at	LOC100047252 /// Psat1	phosphoserine aminotransferase-like /// phosphoserine aminotransferase 1	100047252 /// 107272
1418282_x_at	-0.541236	0.687	10.601	-2.526	0.025	0.879	-3.633	1418282_x_at	Serpina1b	\serine (or cysteine) preptidase inhibitor, clade A, member 1B\""	20701
1451122_at	-0.541205	0.687	8.347	-2.253	0.041	0.923	-3.848	1451122_at	Gm13502 /// Idi1	predicted gene 13502 /// isopentenyl-diphosphate delta isomerase	207933 /// 319554
1453310_at	-0.543737	0.686	3.497	-3.904	0.002	0.851	-2.61	1453310_at	Ppil6	peptidylprolyl isomerase (cyclophilin)-like 6	73075
1449880_s_at	-0.545607	0.685	10.285	-4.757	0	0.851	-2.088	1449880_s_at	Bglap /// Bglap-rs1 /// Bglap2	\bone gamma carboxyglutamate protein /// bone gamma-carboxyglutamate protein, related sequence 1 /// bone gamma-carboxyglutamate protein 2\""	12095 /// 12096 /// 12097
1417314_at	-0.548122	0.684	6.72	-3.028	0.009	0.862	-3.242	1417314_at	C2 /// Cfb	complement component 2 (within H-2S) /// complement factor B	12263 /// 14962
1418507_s_at	-0.546902	0.684	6.986	-2.346	0.035	0.911	-3.775	1418507_s_at	Socs2	suppressor of cytokine signaling 2	216233
1420498_a_at	-0.548189	0.684	10.165	-2.888	0.012	0.862	-3.35	1420498_a_at	Dab2	\disabled 2, mitogen-responsive phosphoprotein\""	13132
1437417_s_at	-0.548594	0.684	5.401	-3.778	0.002	0.851	-2.695	1437417_s_at	Gpc6	glypican 6	23888
1453282_at	-0.548768	0.684	7.251	-2.335	0.036	0.913	-3.783	1453282_at	Cxadr	coxsackie virus and adenovirus receptor	13052
1424265_at	-0.550822	0.683	10.076	-2.407	0.031	0.905	-3.727	1424265_at	Npl	N-acetylneuraminate pyruvate lyase	74091
1425057_at	-0.549397	0.683	5.66	-2.896	0.012	0.862	-3.344	1425057_at	Pbld1	phenazine biosynthesis-like protein domain containing 1	68371
1448680_at	-0.550225	0.683	9.568	-2.338	0.035	0.913	-3.781	1448680_at	Serpina1c	\serine (or cysteine) peptidase inhibitor, clade A, member 1C\""	20702
1451513_x_at	-0.549166	0.683	10.093	-2.791	0.015	0.862	-3.426	1451513_x_at	Serpina1b	\serine (or cysteine) preptidase inhibitor, clade A, member 1B\""	20701
1434051_s_at	-0.551393	0.682	6.241	-2.627	0.02	0.87	-3.554	1434051_s_at	Hspa12a	heat shock protein 12A	73442
1450455_s_at	-0.551431	0.682	6.095	-2.808	0.014	0.862	-3.412	1450455_s_at	Akr1c12 /// Akr1c13	\aldo-keto reductase family 1, member C12 /// aldo-keto reductase family 1, member C13\""	27384 /// 622402
1426332_a_at	-0.554063	0.681	7.453	-3	0.01	0.862	-3.264	1426332_a_at	Cldn3	claudin 3	12739
1440634_at	-0.554529	0.681	5.016	-3.305	0.005	0.862	-3.034	1440634_at	---	---	---
1415823_at	-0.557817	0.679	8.446	-2.437	0.029	0.893	-3.703	1415823_at	Scd2	stearoyl-Coenzyme A desaturase 2	20250
1417580_s_at	-0.558902	0.679	8.144	-2.424	0.03	0.899	-3.714	1417580_s_at	Selenbp1	selenium binding protein 1	20341
1429693_at	-0.558596	0.679	7.448	-2.656	0.019	0.87	-3.531	1429693_at	Dab2	\disabled 2, mitogen-responsive phosphoprotein\""	13132
1418916_a_at	-0.559582	0.678	12.01	-3.025	0.009	0.862	-3.245	1418916_a_at	Spp2	secreted phosphoprotein 2	75396
1419095_a_at	-0.559866	0.678	11.466	-2.794	0.015	0.862	-3.423	1419095_a_at	Apom	apolipoprotein M	55938
1444269_at	-0.561294	0.678	5.808	-3.009	0.01	0.862	-3.257	1444269_at	---	---	---
1455007_s_at	-0.561031	0.678	8.045	-2.941	0.011	0.862	-3.309	1455007_s_at	Gpt2	glutamic pyruvate transaminase (alanine aminotransferase) 2	108682
1458505_at	-0.561015	0.678	7.047	-3.89	0.002	0.851	-2.62	1458505_at	LOC552901	uncharacterized LOC552901	552901
1421307_at	-0.561832	0.677	5.452	-4.051	0.001	0.851	-2.513	1421307_at	Car13	carbonic anhydrase 13	71934
1443814_x_at	-0.563521	0.677	9.349	-3.464	0.004	0.862	-2.917	1443814_x_at	Ctsh	cathepsin H	13036
1434440_at	-0.564542	0.676	7.209	-2.498	0.026	0.888	-3.655	1434440_at	Gnai1	\guanine nucleotide binding protein (G protein), alpha inhibiting 1\""	14677
1451687_a_at	-0.564063	0.676	5.26	-4.317	0.001	0.851	-2.345	1451687_a_at	Hnf1b	HNF1 homeobox B	21410
1424303_at	-0.566703	0.675	7.463	-2.422	0.03	0.899	-3.715	1424303_at	Depdc7	DEP domain containing 7	211896
1447277_s_at	-0.56656	0.675	12.047	-2.894	0.012	0.862	-3.345	1447277_s_at	Pcyox1	prenylcysteine oxidase 1	66881
1418626_a_at	-0.571053	0.673	8.82	-2.922	0.011	0.862	-3.323	1418626_a_at	Clu	clusterin	12759
1445457_at	-0.570338	0.673	5.969	-3.34	0.005	0.862	-3.008	1445457_at	Il22ra1	\interleukin 22 receptor, alpha 1\""	230828
1416306_at	-0.575561	0.671	6.028	-2.239	0.043	0.923	-3.858	1416306_at	Clca3	chloride channel calcium activated 3	23844
1439341_at	-0.576044	0.671	5.983	-2.734	0.017	0.864	-3.47	1439341_at	Greb1l	growth regulation by estrogen in breast cancer-like	381157
1455593_at	-0.575248	0.671	12.716	-4.021	0.001	0.851	-2.533	1455593_at	Apob	apolipoprotein B	238055
1434651_a_at	-0.580397	0.669	8.712	-3.793	0.002	0.851	-2.686	1434651_a_at	Cldn3	claudin 3	12739
1442063_at	-0.579301	0.669	4.57	-3.764	0.002	0.852	-2.705	1442063_at	Adamtsl1	ADAMTS-like 1	77739
1417618_at	-0.581341	0.668	7.941	-2.196	0.046	0.932	-3.891	1417618_at	Itih2	\inter-alpha trypsin inhibitor, heavy chain 2\""	16425
1434520_at	-0.582403	0.668	6.98	-2.856	0.013	0.862	-3.375	1434520_at	Sc5d	\sterol-C5-desaturase (fungal ERG3, delta-5-desaturase) homolog (S. cerevisae)\""	235293
1449321_x_at	-0.582374	0.668	5.2	-3.13	0.008	0.862	-3.164	1449321_x_at	LOC100046187 /// Serpina1a /// Serpina1b /// Serpina1c /// Serpina1d /// Serpina1e	\alpha-1-antitrypsin 1-2-like /// serine (or cysteine) peptidase inhibitor, clade A, member 1A /// serine (or cysteine) preptidase inhibitor, clade A, member 1B /// serine (or cysteine) peptidase inhibitor, clade A, member 1C /// serine (or cysteine) peptidase inhibitor, clade A, member 1D /// serine (or cysteine) peptidase inhibitor, clade A, member 1E\""	100046187 /// 20700 /// 20701 /// 20702 /// 20703 /// 20704
1450109_s_at	-0.581764	0.668	6.868	-2.77	0.015	0.863	-3.442	1450109_s_at	Abcc2	\ATP-binding cassette, sub-family C (CFTR/MRP), member 2\""	12780
1417745_at	-0.584999	0.667	6.642	-3.016	0.01	0.862	-3.251	1417745_at	Cpn1	\carboxypeptidase N, polypeptide 1\""	93721
1417962_s_at	-0.585214	0.667	10.448	-3.408	0.004	0.862	-2.958	1417962_s_at	Ghr	growth hormone receptor	14600
1418021_at	-0.583342	0.667	7.889	-3.019	0.01	0.862	-3.249	1418021_at	C4b /// LOC675521	complement component 4B (Chido blood group) /// complement C4-B-like	12268 /// 675521
1418724_at	-0.583464	0.667	10.318	-2.618	0.021	0.87	-3.561	1418724_at	Cfi	complement component factor i	12630
1416832_at	-0.591277	0.664	9.457	-2.563	0.023	0.87	-3.604	1416832_at	Slc39a8	\solute carrier family 39 (metal ion transporter), member 8\""	67547
1428809_at	-0.58995	0.664	6.036	-2.338	0.035	0.913	-3.78	1428809_at	1810010H24Rik	RIKEN cDNA 1810010H24 gene	69066
1438377_x_at	-0.590273	0.664	8	-3.499	0.004	0.862	-2.892	1438377_x_at	Slc13a3	\solute carrier family 13 (sodium-dependent dicarboxylate transporter), member 3\""	114644
1440220_at	-0.591152	0.664	7.029	-3.496	0.004	0.862	-2.894	1440220_at	Ocln	occludin	18260
1451701_x_at	-0.591639	0.664	8.715	-3.793	0.002	0.851	-2.685	1451701_x_at	Cldn3	claudin 3	12739
1450734_at	-0.592934	0.663	5.644	-2.826	0.014	0.862	-3.398	1450734_at	Sec16b	SEC16 homolog B (S. cerevisiae)	89867
1423396_at	-0.595409	0.662	8.082	-3.273	0.006	0.862	-3.057	1423396_at	Agt	\angiotensinogen (serpin peptidase inhibitor, clade A, member 8)\""	11606
1430688_s_at	-0.594804	0.662	5.822	-2.992	0.01	0.862	-3.27	1430688_s_at	D730039F16Rik	RIKEN cDNA D730039F16 gene	77996
1450717_at	-0.596112	0.662	6.681	-4.328	0.001	0.851	-2.339	1450717_at	Ang	\angiogenin, ribonuclease, RNase A family, 5\""	11727
1451258_at	-0.59482	0.662	7.445	-3.826	0.002	0.851	-2.663	1451258_at	Psca	prostate stem cell antigen	72373
1451418_a_at	-0.595866	0.662	4.97	-2.843	0.013	0.862	-3.385	1451418_a_at	Spsb4	splA/ryanodine receptor domain and SOCS box containing 4	211949
1438934_x_at	-0.598272	0.661	7.258	-3.936	0.002	0.851	-2.589	1438934_x_at	Sema4a	\sema domain, immunoglobulin domain (Ig), transmembrane domain (TM) and short cytoplasmic domain, (semaphorin) 4A\""	20351
1419032_at	-0.600346	0.66	5.539	-2.828	0.014	0.862	-3.397	1419032_at	2610018G03Rik	RIKEN cDNA 2610018G03 gene	70415
1418734_at	-0.6011	0.659	6.379	-2.63	0.02	0.87	-3.552	1418734_at	H2-Q2	\histocompatibility 2, Q region locus 2\""	15013
1422030_at	-0.600884	0.659	5.717	-2.731	0.017	0.864	-3.472	1422030_at	Atp6v0a4	\ATPase, H+ transporting, lysosomal V0 subunit A4\""	140494
1441214_at	-0.602658	0.659	7.715	-2.909	0.012	0.862	-3.334	1441214_at	Exph5	exophilin 5	320051
1419096_at	-0.604318	0.658	10.896	-3.365	0.005	0.862	-2.99	1419096_at	Apom	apolipoprotein M	55938
1416051_at	-0.60496	0.657	8.847	-3.744	0.002	0.862	-2.719	1416051_at	C2	complement component 2 (within H-2S)	12263
1419593_at	-0.606692	0.657	6.663	-2.882	0.012	0.862	-3.355	1419593_at	Greb1	gene regulated by estrogen in breast cancer protein	268527
1439265_at	-0.605543	0.657	5.451	-2.199	0.046	0.932	-3.889	1439265_at	---	---	---
1448110_at	-0.606708	0.657	6.802	-3.607	0.003	0.862	-2.815	1448110_at	Sema4a	\sema domain, immunoglobulin domain (Ig), transmembrane domain (TM) and short cytoplasmic domain, (semaphorin) 4A\""	20351
1448873_at	-0.606299	0.657	8.298	-3.214	0.006	0.862	-3.101	1448873_at	Ocln	occludin	18260
1438937_x_at	-0.609221	0.656	8.441	-4.712	0	0.851	-2.113	1438937_x_at	Ang	\angiogenin, ribonuclease, RNase A family, 5\""	11727
1427000_at	-0.612819	0.654	5.929	-2.627	0.02	0.87	-3.554	1427000_at	Hnf4a	\hepatic nuclear factor 4, alpha\""	15378
1435789_x_at	-0.612641	0.654	8.813	-2.163	0.049	0.933	-3.917	1435789_x_at	---	---	---
1450699_at	-0.6121	0.654	7.643	-3.479	0.004	0.862	-2.906	1450699_at	Selenbp1	selenium binding protein 1	20341
1455442_at	-0.612957	0.654	6.499	-2.771	0.015	0.863	-3.441	1455442_at	Slc6a19	\solute carrier family 6 (neurotransmitter transporter), member 19\""	74338
1448741_at	-0.615485	0.653	7.765	-2.813	0.014	0.862	-3.408	1448741_at	Slc3a1	\solute carrier family 3, member 1\""	20532
1460197_a_at	-0.61796	0.652	8.637	-2.394	0.032	0.906	-3.737	1460197_a_at	Steap4	STEAP family member 4	117167
1416978_at	-0.620928	0.65	9.66	-4.106	0.001	0.851	-2.478	1416978_at	Fcgrt	\Fc receptor, IgG, alpha chain transporter\""	14132
1417853_at	-0.62388	0.649	4.49	-2.656	0.019	0.87	-3.531	1417853_at	Clca1	chloride channel calcium activated 1	12722
1423805_at	-0.623869	0.649	9.3	-3.025	0.009	0.862	-3.244	1423805_at	Dab2	\disabled 2, mitogen-responsive phosphoprotein\""	13132
1417689_a_at	-0.625935	0.648	9.307	-3.398	0.005	0.862	-2.965	1417689_a_at	Pdzk1ip1	PDZK1 interacting protein 1	67182
1423394_at	-0.626699	0.648	10.069	-2.936	0.011	0.862	-3.313	1423394_at	Pcyox1	prenylcysteine oxidase 1	66881
1427735_a_at	-0.626364	0.648	6.856	-3.016	0.01	0.862	-3.251	1427735_a_at	Acta1	\actin, alpha 1, skeletal muscle\""	11459
1438385_s_at	-0.626685	0.648	8.819	-3.511	0.004	0.862	-2.884	1438385_s_at	Gpt2	glutamic pyruvate transaminase (alanine aminotransferase) 2	108682
1452986_at	-0.62733	0.647	6.796	-2.937	0.011	0.862	-3.312	1452986_at	Hgd	\homogentisate 1, 2-dioxygenase\""	15233
1417920_at	-0.630251	0.646	8.99	-2.871	0.013	0.862	-3.364	1417920_at	Amn	amnionless	93835
1460569_x_at	-0.629508	0.646	8.597	-4.247	0.001	0.851	-2.389	1460569_x_at	Cldn3	claudin 3	12739
1441912_x_at	-0.634229	0.644	8.396	-4.237	0.001	0.851	-2.395	1441912_x_at	C2	complement component 2 (within H-2S)	12263
1450271_at	-0.636377	0.643	4.061	-2.662	0.019	0.87	-3.527	1450271_at	Ptk6	PTK6 protein tyrosine kinase 6	20459
1457342_at	-0.640352	0.642	5.486	-2.829	0.014	0.862	-3.396	1457342_at	Ikzf4	IKAROS family zinc finger 4	22781
1448330_at	-0.640824	0.641	7.797	-5.212	0	0.851	-1.849	1448330_at	Gstm1	\glutathione S-transferase, mu 1\""	14862
1449280_at	-0.642702	0.641	3.963	-3.917	0.002	0.851	-2.601	1449280_at	Esm1	endothelial cell-specific molecule 1	71690
1418288_at	-0.643054	0.64	7.234	-2.771	0.015	0.863	-3.441	1418288_at	Lpin1	lipin 1	14245
1425137_a_at	-0.64908	0.638	5.821	-2.938	0.011	0.862	-3.311	1425137_a_at	H2-Q10	\histocompatibility 2, Q region locus 10\""	15007
1454866_s_at	-0.649155	0.638	6.912	-2.663	0.019	0.87	-3.525	1454866_s_at	Clic6	chloride intracellular channel 6	209195
1448482_at	-0.650678	0.637	6.003	-2.539	0.024	0.87	-3.623	1448482_at	Slc39a8	\solute carrier family 39 (metal ion transporter), member 8\""	67547
1436504_x_at	-0.653342	0.636	12.596	-3.604	0.003	0.862	-2.817	1436504_x_at	Apoa4	apolipoprotein A-IV	11808
1443201_at	-0.652786	0.636	5.465	-3.428	0.004	0.862	-2.943	1443201_at	---	---	---
1448783_at	-0.652193	0.636	8.577	-3.337	0.005	0.862	-3.01	1448783_at	Slc7a9	\solute carrier family 7 (cationic amino acid transporter, y+ system), member 9\""	30962
1416676_at	-0.654698	0.635	10.869	-3.43	0.004	0.862	-2.941	1416676_at	Kng1	kininogen 1	16644
1451501_a_at	-0.657479	0.634	8.877	-2.863	0.013	0.862	-3.369	1451501_a_at	Ghr	growth hormone receptor	14600
1452766_at	-0.659001	0.633	5.031	-2.882	0.012	0.862	-3.354	1452766_at	Tppp	tubulin polymerization promoting protein	72948
1422533_at	-0.662128	0.632	6.61	-2.586	0.022	0.87	-3.586	1422533_at	Cyp51	\cytochrome P450, family 51\""	13121
1457664_x_at	-0.661625	0.632	8.508	-4.405	0.001	0.851	-2.292	1457664_x_at	C2	complement component 2 (within H-2S)	12263
1425918_at	-0.667451	0.63	9.385	-3.244	0.006	0.862	-3.079	1425918_at	---	---	---
1440218_at	-0.667568	0.63	8.217	-3.656	0.003	0.862	-2.78	1440218_at	Cdhr2	cadherin-related family member 2	268663
1416416_x_at	-0.668216	0.629	8.424	-5.004	0	0.851	-1.955	1416416_x_at	Gstm1	\glutathione S-transferase, mu 1\""	14862
1422530_at	-0.66989	0.629	5.791	-3.557	0.003	0.862	-2.85	1422530_at	Prph	peripherin	19132
1416382_at	-0.67019	0.628	9.185	-2.786	0.015	0.863	-3.429	1416382_at	Ctsc	cathepsin C	13032
1423944_at	-0.673998	0.627	7.497	-2.915	0.012	0.862	-3.329	1423944_at	Hpx	hemopexin	15458
1434237_at	-0.674148	0.627	6.06	-2.646	0.02	0.87	-3.539	1434237_at	Upk3b	uroplakin 3B	100647
1451562_at	-0.673252	0.627	6.315	-3.432	0.004	0.862	-2.94	1451562_at	A2ld1	AIG2-like domain 1	223267
1450830_a_at	-0.675735	0.626	7.368	-2.898	0.012	0.862	-3.343	1450830_a_at	Pde6c	\phosphodiesterase 6C, cGMP specific, cone, alpha prime\""	110855
1460361_at	-0.675757	0.626	10.8	-2.718	0.017	0.864	-3.483	1460361_at	5033414D02Rik	RIKEN cDNA 5033414D02 gene	67759
1415897_a_at	-0.677818	0.625	10.401	-3.776	0.002	0.851	-2.697	1415897_a_at	Mgst1	microsomal glutathione S-transferase 1	56615
1418301_at	-0.676972	0.625	7.817	-3.512	0.004	0.862	-2.883	1418301_at	Irf6	interferon regulatory factor 6	54139
1424626_at	-0.67789	0.625	6.89	-3.362	0.005	0.862	-2.991	1424626_at	2010003K11Rik	RIKEN cDNA 2010003K11 gene	69861
1451190_a_at	-0.679979	0.624	5.352	-4.123	0.001	0.851	-2.467	1451190_a_at	Sbk1	SH3-binding kinase 1	104175
1418239_at	-0.682972	0.623	5.28	-2.952	0.011	0.862	-3.3	1418239_at	Apof	apolipoprotein F	103161
1448767_s_at	-0.681735	0.623	6.342	-5.358	0	0.851	-1.778	1448767_s_at	Gjb1	\gap junction protein, beta 1\""	14618
1417812_a_at	-0.68625	0.621	7.748	-2.93	0.011	0.862	-3.317	1417812_a_at	Lamb3	\laminin, beta 3\""	16780
1419314_at	-0.68746	0.621	7.656	-2.803	0.015	0.862	-3.416	1419314_at	Tinag	tubulointerstitial nephritis antigen	26944
1434345_at	-0.687662	0.621	7.766	-3.19	0.007	0.862	-3.119	1434345_at	Clrn3	clarin 3	212070
1455869_at	-0.686697	0.621	6.42	-3.107	0.008	0.862	-3.182	1455869_at	---	---	---
1431213_a_at	-0.690617	0.62	6.129	-3.11	0.008	0.862	-3.18	1431213_a_at	Gm3579	predicted gene 3579	100041932
1439560_x_at	-0.690113	0.62	8.398	-3.694	0.003	0.862	-2.754	1439560_x_at	Gm5480	predicted gene 5480	432995
1424649_a_at	-0.698435	0.616	9.048	-2.678	0.018	0.87	-3.514	1424649_a_at	Tspan8	tetraspanin 8	216350
1448798_at	-0.704532	0.614	6.92	-3.601	0.003	0.862	-2.819	1448798_at	Eps8l3	EPS8-like 3	99662
1417388_at	-0.706614	0.613	9.503	-3.058	0.009	0.862	-3.22	1417388_at	Bex2	brain expressed X-linked 2	12069
1419057_at	-0.707837	0.612	7.077	-3.651	0.003	0.862	-2.784	1419057_at	Slc5a1	\solute carrier family 5 (sodium/glucose cotransporter), member 1\""	20537
1440327_at	-0.70826	0.612	3.933	-3.717	0.002	0.862	-2.738	1440327_at	AI195470	expressed sequence AI195470	107131
1424758_s_at	-0.711103	0.611	8.07	-4.012	0.001	0.851	-2.539	1424758_s_at	Serpina10	\serine (or cysteine) peptidase inhibitor, clade A (alpha-1 antiproteinase, antitrypsin), member 10\""	217847
1452418_at	-0.710553	0.611	8.105	-2.772	0.015	0.863	-3.441	1452418_at	---	---	---
1416560_at	-0.71315	0.61	6.335	-4.475	0.001	0.851	-2.25	1416560_at	Slc13a3	\solute carrier family 13 (sodium-dependent dicarboxylate transporter), member 3\""	114644
1444408_at	-0.713307	0.61	5.419	-4.002	0.001	0.851	-2.546	1444408_at	B130040O20Rik	RIKEN cDNA B130040O20 gene	320962
1446834_at	-0.720367	0.607	4.71	-3.675	0.003	0.862	-2.767	1446834_at	---	---	---
1417761_at	-0.723588	0.606	12.286	-3.904	0.002	0.851	-2.611	1417761_at	Apoa4	apolipoprotein A-IV	11808
1422178_a_at	-0.723335	0.606	7.519	-3.217	0.006	0.862	-3.099	1422178_a_at	Rab17	\RAB17, member RAS oncogene family\""	19329
1418897_at	-0.725536	0.605	10.125	-3.416	0.004	0.862	-2.952	1418897_at	F2	coagulation factor II	14061
1438055_at	-0.731018	0.602	8.078	-3.39	0.005	0.862	-2.971	1438055_at	Rarres1	retinoic acid receptor responder (tazarotene induced) 1	109222
1423804_a_at	-0.734521	0.601	6.75	-2.608	0.021	0.87	-3.569	1423804_a_at	Gm13502 /// Idi1	predicted gene 13502 /// isopentenyl-diphosphate delta isomerase	207933 /// 319554
1438359_at	-0.733458	0.601	6.501	-3.198	0.007	0.862	-3.113	1438359_at	2010003K15Rik	RIKEN cDNA 2010003K15 gene	100504474
1417561_at	-0.737466	0.6	10.66	-3.421	0.004	0.862	-2.948	1417561_at	Apoc1	apolipoprotein C-I	11812
1422153_a_at	-0.736907	0.6	7.288	-2.948	0.011	0.862	-3.304	1422153_a_at	Asb11	ankyrin repeat and SOCS box-containing 11	68854
1424722_at	-0.737604	0.6	10.226	-3.366	0.005	0.862	-2.989	1424722_at	1300017J02Rik	RIKEN cDNA 1300017J02 gene	71775
1418069_at	-0.7423	0.598	10.32	-3.259	0.006	0.862	-3.068	1418069_at	Apoc2	apolipoprotein C-II	11813
1419523_at	-0.745455	0.596	5.886	-2.73	0.017	0.864	-3.473	1419523_at	Cyp3a13	\cytochrome P450, family 3, subfamily a, polypeptide 13\""	13113
1420673_a_at	-0.758952	0.591	7.849	-3.412	0.004	0.862	-2.955	1420673_a_at	Acox2	\acyl-Coenzyme A oxidase 2, branched chain\""	93732
1459948_at	-0.764554	0.589	6.551	-3.762	0.002	0.852	-2.707	1459948_at	---	---	---
1449453_at	-0.769212	0.587	9.506	-2.932	0.011	0.862	-3.316	1449453_at	Bst1	bone marrow stromal cell antigen 1	12182
1452260_at	-0.773766	0.585	5.201	-2.838	0.014	0.862	-3.389	1452260_at	Cidec	cell death-inducing DFFA-like effector c	14311
1426045_at	-0.776597	0.584	9.445	-3.512	0.004	0.862	-2.883	1426045_at	Kng1	kininogen 1	16644
1448837_at	-0.777138	0.584	6.696	-3.363	0.005	0.862	-2.991	1448837_at	Vil1	villin 1	22349
1449454_at	-0.776438	0.584	7.91	-3.167	0.007	0.862	-3.137	1449454_at	Bst1	bone marrow stromal cell antigen 1	12182
1458832_at	-0.775889	0.584	6.316	-3.011	0.01	0.862	-3.255	1458832_at	---	---	---
1423556_at	-0.782119	0.582	6.489	-2.237	0.043	0.923	-3.86	1423556_at	Akr1b7	\aldo-keto reductase family 1, member B7\""	11997
1456282_at	-0.788989	0.579	6.937	-2.853	0.013	0.862	-3.377	1456282_at	Zfp934	zinc finger protein 934	77117
1455431_at	-0.792077	0.578	6.307	-3.893	0.002	0.851	-2.618	1455431_at	Slc5a1	\solute carrier family 5 (sodium/glucose cotransporter), member 1\""	20537
1427042_at	-0.796639	0.576	4.58	-2.732	0.017	0.864	-3.471	1427042_at	Mal2	\mal, T cell differentiation protein 2\""	105853
1450555_at	-0.796272	0.576	5.492	-2.168	0.049	0.932	-3.913	1450555_at	Tex13	testis expressed gene 13	83555
1418668_at	-0.79728	0.575	5.193	-5.126	0	0.851	-1.892	1418668_at	Acsm1	acyl-CoA synthetase medium-chain family member 1	117147
1438717_a_at	-0.799962	0.574	4.93	-2.957	0.011	0.862	-3.297	1438717_a_at	Osbpl6	oxysterol binding protein-like 6	99031
1417231_at	-0.809257	0.571	9.434	-3.387	0.005	0.862	-2.973	1417231_at	Cldn2	claudin 2	12738
1451407_at	-0.820459	0.566	6.445	-3.857	0.002	0.851	-2.642	1451407_at	Igsf5	\immunoglobulin superfamily, member 5\""	72058
1449239_at	-0.831838	0.562	6.742	-3.449	0.004	0.862	-2.928	1449239_at	1700045I19Rik	ring finger protein 138 pseudogene	74264
1425260_at	-0.838179	0.559	12.478	-2.964	0.011	0.862	-3.291	1425260_at	Alb	albumin	11657
1448620_at	-0.840096	0.559	8.955	-3.626	0.003	0.862	-2.802	1448620_at	Fcgr3	\Fc receptor, IgG, low affinity III\""	14131
1416316_at	-0.84543	0.557	8.993	-3.367	0.005	0.862	-2.988	1416316_at	Slc27a2	\solute carrier family 27 (fatty acid transporter), member 2\""	26458
1450791_at	-0.86856	0.548	8.635	-2.379	0.033	0.907	-3.749	1450791_at	Nppb	natriuretic peptide type B	18158
1416025_at	-0.871267	0.547	11.373	-3.665	0.003	0.862	-2.774	1416025_at	Fgg	fibrinogen gamma chain	99571
1423150_at	-0.869692	0.547	6.097	-2.466	0.028	0.891	-3.681	1423150_at	Scg5	secretogranin V	20394
1423954_at	-0.888712	0.54	7.865	-2.964	0.011	0.862	-3.291	1423954_at	C3 /// LOC100048759	complement component 3 /// complement C3-like	100048759 /// 12266
1418176_at	-0.892603	0.539	7.098	-2.94	0.011	0.862	-3.31	1418176_at	Vdr	vitamin D receptor	22337
1418259_a_at	-0.921796	0.528	10.101	-4.396	0.001	0.851	-2.297	1418259_a_at	Entpd2	ectonucleoside triphosphate diphosphohydrolase 2	12496
1454881_s_at	-0.939934	0.521	6.713	-2.189	0.047	0.932	-3.897	1454881_s_at	Upk3b	uroplakin 3B	100647
1437258_at	-0.948324	0.518	3.852	-2.252	0.042	0.923	-3.848	1437258_at	Sprr2a1 /// Sprr2a2	small proline-rich protein 2A1 /// small proline-rich protein 2A2	100303744 /// 20755
1437302_at	-0.959146	0.514	4.424	-3.292	0.006	0.862	-3.043	1437302_at	Adrb2	\adrenergic receptor, beta 2\""	11555
1424279_at	-0.982425	0.506	10.092	-5.057	0	0.851	-1.928	1424279_at	Fga	fibrinogen alpha chain	14161
1418654_at	-0.99244	0.503	6.515	-3.08	0.008	0.862	-3.203	1418654_at	Hao2	hydroxyacid oxidase 2	56185
1428079_at	-0.993247	0.502	10.68	-3.78	0.002	0.851	-2.695	1428079_at	Fgb	fibrinogen beta chain	110135
1460042_at	-1.0101	0.497	8.408	-3.71	0.002	0.862	-2.743	1460042_at	Slc23a3	\solute carrier family 23 (nucleobase transporters), member 3\""	22626
1418813_at	-1.02662	0.491	4.8	-3.758	0.002	0.852	-2.71	1418813_at	Serpina5	\serine (or cysteine) peptidase inhibitor, clade A, member 5\""	268591
1418990_at	-1.06631	0.478	4.885	-3.166	0.007	0.862	-3.138	1418990_at	Ms4a4d	\membrane-spanning 4-domains, subfamily A, member 4D\""	66607
1449123_at	-1.06435	0.478	7.5	-4.809	0	0.851	-2.059	1449123_at	Itih3	\inter-alpha trypsin inhibitor, heavy chain 3\""	16426
1419136_at	-1.08518	0.471	7.18	-2.627	0.02	0.87	-3.553	1419136_at	Akr1c18	\aldo-keto reductase family 1, member C18\""	105349
1451481_s_at	-1.15215	0.45	6.741	-4.296	0.001	0.851	-2.358	1451481_s_at	Osta	organic solute transporter alpha	106407
1418866_at	-1.15888	0.448	5.928	-3.482	0.004	0.862	-2.904	1418866_at	Cyp24a1	\cytochrome P450, family 24, subfamily a, polypeptide 1\""	13081
1418175_at	-1.20012	0.435	7.703	-3.189	0.007	0.862	-3.12	1418175_at	Vdr	vitamin D receptor	22337
1434049_at	-1.24605	0.422	5.805	-4.064	0.001	0.851	-2.505	1434049_at	Entpd3	ectonucleoside triphosphate diphosphohydrolase 3	215446
1419167_at	-1.25746	0.418	9.619	-2.194	0.046	0.932	-3.893	1419167_at	Prap1	proline-rich acidic protein 1	22264
1455996_x_at	-1.27504	0.413	9.494	-2.179	0.048	0.932	-3.905	1455996_x_at	Prap1	proline-rich acidic protein 1	22264
1460233_at	-1.32616	0.399	7.679	-2.614	0.021	0.87	-3.564	1460233_at	Guca2b	guanylate cyclase activator 2b (retina)	14916
1417413_at	-1.3766	0.385	6.264	-2.768	0.016	0.863	-3.443	1417413_at	Cuzd1	CUB and zona pellucida-like domains 1	16433
1448453_at	-1.3867	0.382	8.583	-2.957	0.011	0.862	-3.297	1448453_at	Hsd3b1	\hydroxy-delta-5-steroid dehydrogenase, 3 beta- and steroid delta-isomerase 1\""	15492
1437939_s_at	-1.39202	0.381	4.765	-3.229	0.006	0.862	-3.09	1437939_s_at	Ctsc	cathepsin C	13032
1420378_at	-1.41962	0.374	8.058	-2.906	0.012	0.862	-3.336	1420378_at	Sftpd	surfactant associated protein D	20390
1439016_x_at	-1.50293	0.353	9.481	-2.931	0.011	0.862	-3.317	1439016_x_at	Sprr2a1 /// Sprr2a2 /// Sprr2a3	small proline-rich protein 2A1 /// small proline-rich protein 2A2 /// small proline-rich protein 2A3	100042514 /// 100303744 /// 20755
1450826_a_at	-1.50327	0.353	8.317	-4.857	0	0.851	-2.033	1450826_a_at	Saa3	serum amyloid A 3	20210
1448973_at	-1.53473	0.345	4.683	-2.743	0.016	0.864	-3.463	1448973_at	Sult1d1	\sulfotransferase family 1D, member 1\""	53315
1450618_a_at	-1.62334	0.325	8.858	-2.82	0.014	0.862	-3.403	1450618_a_at	Sprr2a1 /// Sprr2a2	small proline-rich protein 2A1 /// small proline-rich protein 2A2	100303744 /// 20755
1419524_at	-1.71069	0.306	7.979	-2.995	0.01	0.862	-3.268	1419524_at	Tph1	tryptophan hydroxylase 1	21990

## Sheet: S3 Male ExvSED CP
Canonical_Pathways	-log(p-value)	Z	abs(z)	Activation_State	Molecules	N_Up_DEGs	N_Down_DEGs	N_Total_DEGs	Total_IPA_mols
FXR/RXR Activation	22.4				↓ABCC2,↓AGT,↓ALB,↓APOA1,↓APOA4,↓APOB,↓APOC2,↓APOE,↓APOF,↓APOM,↓C3,↓C4A/C4B,↓CLU,↓FGA,↓FOXA2,↓HNF4A,↓HPX,↓KNG1,↓NR1H4,↓PCYOX1,↓SERPINA1,↓SLC51A	0	22	22	126
LXR/RXR Activation	19.7	-4.359	4.359	Inhibited	↓AGT,↓ALB,↓APOA1,↓APOA4,↓APOB,↓APOC2,↓APOE,↓APOF,↓APOM,↓ARG2,↓C3,↓C4A/C4B,↓CLU,↓CYP51A1,↓FGA,↓HPX,↓KNG1,↓NR1H4,↓PCYOX1,↓SERPINA1	0	20	20	123
DHCR24 Signaling Pathway	18.8	-4.472	4.472	Inhibited	↓AGT,↓ALB,↓APOA1,↓APOA4,↓APOB,↓APOC2,↓APOE,↓APOF,↓APOM,↓C3,↓C4A/C4B,↓CLU,↓CYP51A1,↓FGA,↓HPX,↓KNG1,↓NR1H4,↓PCYOX1,↓SC5D,↓SERPINA1	0	20	20	137
Acute Phase Response Signaling	13.7	-1.897	1.897		↓AGT,↓ALB,↓APOA1,↓C2,↓C3,↓C4A/C4B,↓CFB,↓F2,↓FGA,↓FGB,↓FGG,↓HPX,↓ITIH2,↓ITIH3,↓SAA3,↓SERPINA1,↓SERPIND1,↓SOCS2	0	18	18	185
Coagulation System	11.1	0.333	0.333		↓F2,↓FGA,↓FGB,↓FGG,↓KNG1,↓PROC,↓SERPINA1,↓SERPINA5,↓SERPIND1	0	9	9	36
Maturity Onset Diabetes of Young (MODY) Signaling	9				↓APOA1,↓APOA4,↓APOB,↓APOC2,↓APOE,↓APOF,↓APOM,↓FOXA2,↓HNF1B,↓HNF4A	0	10	10	79
Atherosclerosis Signaling	8.95				↑MMP1,↓ALB,↓APOA1,↓APOA4,↓APOB,↓APOC2,↓APOE,↓APOF,↓APOM,↓CLU,↓PCYOX1,↓SERPINA1	1	11	12	134
IL-12 Signaling and Production in Macrophages	8.93	3.873	3.873	Activated	↓ALB,↓APOA1,↓APOA4,↓APOB,↓APOC2,↓APOE,↓APOF,↓APOM,↓C3,↓CLU,↓FCGR2A,↓MAF,↓PCYOX1,↓SERPINA1,↓VDR	0	15	15	236
Clathrin-mediated Endocytosis Signaling	8.67				↓ACTA1,↓ALB,↓APOA1,↓APOA4,↓APOB,↓APOC2,↓APOE,↓APOF,↓APOM,↓CLU,↓DAB2,↓F2,↓PCYOX1,↓SERPINA1	0	14	14	209
Complement System	7.71	-0.447	0.447		↓C2,↓C3,↓C4A/C4B,↓C6,↓C8G,↓CFB,↓CFI	0	7	7	38
Production of Nitric Oxide and Reactive Oxygen Species in Macrophages	7.18	-2.887	2.887	Inhibited	↓ALB,↓APOA1,↓APOA4,↓APOB,↓APOC2,↓APOE,↓APOF,↓APOM,↓ARG2,↓CLU,↓PCYOX1,↓SERPINA1	0	12	12	192
Extrinsic Prothrombin Activation Pathway	6.83				↓F2,↓FGA,↓FGB,↓FGG,↓PROC	0	5	5	17
Intrinsic Prothrombin Activation Pathway	5.93	-2	2	Inhibited	↓F2,↓FGA,↓FGB,↓FGG,↓KNG1,↓PROC	0	6	6	42
LPS/IL-1 Mediated Inhibition of RXR Function	5	1.342	1.342		↓ABCC2,↓ACOX2,↓ACSM1,↓APOC2,↓APOE,↓CYP3A7,↓GSTM5,↓MGST1,↓NR1H4,↓SLC27A2,↓SULT1D1	0	11	11	258
Superpathway of Cholesterol Biosynthesis	4.04	-2	2	Inhibited	↓CYP51A1,↓IDI1,↓MVD,↓SC5D	0	4	4	29
Estrogen Biosynthesis	3.25	-2	2	Inhibited	↓AKR1B7,↓AKR1C3,↓CYP3A7,↓CYP51A1	0	4	4	46
PXR/RXR Activation	2.69	-1	1		↓ABCC2,↓CYP3A7,↓FOXA2,↓HNF4A	0	4	4	66
Glutathione-mediated Detoxification	2.46				↓GSTM5,↓GSTP3,↓MGST1	0	3	3	37
Sertoli Cell Germ Cell Junction Signaling Pathway (Enhanced)	2.45	2.646	2.646	Activated	↓ACTA1,↓CLDN2,↓CLDN3,↓CXADR,↓IGSF5,↓LAMB3,↓OCLN	0	7	7	236
GP6 Signaling Pathway	2.39	-2.236	2.236	Inhibited	↓COL6A1,↓FGA,↓FGB,↓FGG,↓LAMB3	0	5	5	127
Role of JAK family kinases in IL-6-type Cytokine Signaling	2.38	-1	1		↑MMP1,↓SERPINA1,↓SERPINA10,↓SERPINA5	1	3	4	80
Pyrimidine Ribonucleotides Interconversion	2.36				↑ENTPD8,↓ENTPD2,↓ENTPD3	1	2	3	40
Cholesterol Biosynthesis I	2.3				↓CYP51A1,↓SC5D	0	2	2	13
Cholesterol Biosynthesis II (via 24,25-dihydrolanosterol)	2.3				↓CYP51A1,↓SC5D	0	2	2	13
Cholesterol Biosynthesis III (via Desmosterol)	2.3				↓CYP51A1,↓SC5D	0	2	2	13
Retinoate Biosynthesis I	2.27				↓AKR1B7,↓AKR1C12/AKR1C13,↓AKR1C3	0	3	3	43
Pyrimidine Ribonucleotides De Novo Biosynthesis	2.27				↑ENTPD8,↓ENTPD2,↓ENTPD3	1	2	3	43
Mevalonate Pathway I	2.24				↓IDI1,↓MVD	0	2	2	14
Fatty Acid Activation	2.18				↓ACSM1,↓SLC27A2	0	2	2	16
Xenobiotic Metabolism General Signaling Pathway	2.17	-2	2	Inhibited	↓GSTM5,↓MAF,↓MGST1,↓NR1H4,↓SLC51A	0	5	5	143
Superpathway of Geranylgeranyldiphosphate Biosynthesis I (via Mevalonate)	2.02				↓IDI1,↓MVD	0	2	2	19
γ-linolenate Biosynthesis II (Animals)	1.98				↓ACSM1,↓SLC27A2	0	2	2	20
Mitochondrial L-carnitine Shuttle Pathway	1.98				↓ACSM1,↓SLC27A2	0	2	2	20
Androgen Biosynthesis	1.93				↓AKR1C3,↓HSD3B2	0	2	2	20
NRF2-mediated Oxidative Stress Response	1.85				↓ABCC2,↓ACTA1,↓CYP3A7,↓GSTM5,↓MAF,↓MGST1	0	6	6	238
Role of JAK2 in Hormone-like Cytokine Signaling	1.84				↓CYP3A7,↓GHR,↓SOCS2	0	3	3	62
Melatonin Degradation I	1.82				↓CYP3A7,↓CYP51A1,↓SULT1D1	0	3	3	64
Sertoli Cell-Sertoli Cell Junction Signaling	1.81	-1.633	1.633		↓ACTA1,↓CLDN2,↓CLDN3,↓IGSF5,↓LAMB3,↓OCLN	0	6	6	243
Serotonin Receptor Signaling	1.79	-2.333	2.333	Inhibited	↓ADRB2,↓BST1,↓FBP2,↓FGA,↓FGB,↓FGG,↓GNAI1,↓OCLN,↓TPH1	0	9	9	469
The Visual Cycle	1.78				↓AKR1B7,↓AKR1C3	0	2	2	25
Tight Junction Signaling	1.77				↓ACTA1,↓CLDN2,↓CLDN3,↓IGSF5,↓OCLN	0	5	5	180
Bupropion Degradation	1.75				↓CYP3A7,↓CYP51A1	0	2	2	25
Superpathway of Melatonin Degradation	1.73				↓CYP3A7,↓CYP51A1,↓SULT1D1	0	3	3	69
Stearate Biosynthesis I (Animals)	1.7				↓ACSM1,↓HNF4A,↓SLC27A2	0	3	3	70
Growth Hormone Signaling	1.68				↓GHR,↓IGFALS,↓SOCS2	0	3	3	71
Leukocyte Extravasation Signaling	1.66				↑MMP1,↓ACTA1,↓CLDN2,↓CLDN3,↓GNAI1	1	4	5	194
Glutathione Redox Reactions I	1.65				↓GSTP3,↓MGST1	0	2	2	29
Xenobiotic Metabolism CAR Signaling Pathway	1.65	-2.236	2.236	Inhibited	↓ABCC2,↓CYP3A7,↓GSTM5,↓MGST1,↓SULT1D1	0	5	5	194
Xenobiotic Metabolism PXR Signaling Pathway	1.64	-2.236	2.236	Inhibited	↓ABCC2,↓CYP3A7,↓GSTM5,↓MGST1,↓SULT1D1	0	5	5	196
Caveolar-mediated Endocytosis Signaling	1.62				↓ACTA1,↓ALB,↓HLA-A	0	3	3	75
Gap Junction Signaling	1.61				↑GJC2,↓ACTA1,↓BGLAP,↓GJB1,↓GNAI1	1	4	5	198
VDR/RXR Activation	1.57				↓BGLAP,↓CYP24A1,↓VDR	0	3	3	78
Methylglyoxal Degradation III	1.57				↓AKR1B7,↓AKR1C3	0	2	2	32
Agranulocyte Adhesion and Diapedesis	1.52				↑MMP1,↓ACTA1,↓CLDN2,↓CLDN3,↓GNAI1	1	4	5	211
Fatty Acid β-oxidation I	1.5				↓ACSM1,↓SLC27A2	0	2	2	35
Cachexia Signaling Pathway	1.48	-1.89	1.89		↓ADRB2,↓AGT,↓ALB,↓FGA,↓FGB,↓FGG,↓SERPINA1	0	7	7	369
Xenobiotic Metabolism Signaling	1.45				↓ABCC2,↓CYP3A7,↓GSTM5,↓MAF,↓MGST1,↓SULT1D1	0	6	6	295
Multiple Sclerosis Signaling Pathway	1.43	-2.236	2.236	Inhibited	↓C2,↓C3,↓C6,↓C8G,↓HLA-A	0	5	5	223
IL-10 Signaling	1.41	-1	1		↓ARG2,↓FCGR2A,↓HLA-A,↓MAF	0	4	4	154
Apelin Adipocyte Signaling Pathway	1.4				↓GNAI1,↓GSTP3,↓MGST1	0	3	3	91
Acetone Degradation I (to Methylglyoxal)	1.33				↓CYP3A7,↓CYP51A1	0	2	2	43
Phagosome Maturation	1.33				↓ATP6V0A4,↓CTSC,↓CTSH,↓HLA-A	0	4	4	164

## Sheet: S4 Male ExvSED UR
Upstream_Regulator	UR_Exp_Log_Ratio	Molecule_Type	-log(p-value)	Z	abs(z)	Activation_State	Target_Molecules	N_Up_DEGs	N_Down_DEGs	N_Total_DEGs
↓AGT	-1.511	Growth Factor	7.545	-1.949	1.949		↑MMP1,↓ACTA1,↓AGT,↓ATP6V0A4,↓BEX4,↓C3,↓C4A/C4B,↓CFI,↓COL6A1,↓CPN1,↓CXADR,↓DAB2,↓ESM1,↓FGA,↓GPC6,↓GSTM5,↓HSD3B2,↓IDI1,↓IRF6,↓MGST1,↓NPPB,↓OCLN,↓SAA3,↓SERPINA10,↓SLC5A1,↓SOX4,↓SPINK1	1	26	27
↓APOA4	-1.651	Transporter	2.24				↓APOB,↓FOXA2	0	2	2
↓APOB	-1.49	Transporter	5.02				↓APOA4,↓APOB,↓APOE,↓LPIN1,↓NPPB	0	5	5
↓CFB	-1.462	Peptidase	2.602				↓ACTA1,↓C3,↓C4A/C4B	0	3	3
↓EGLN3	-1.588	Enzyme	1.521				↓LPIN1,↓OCLN	0	2	2
↓FOXA2	-1.411	Transcription Regulator	13.197	-1.766	1.766		↓ACOX2,↓ALB,↓APOA1,↓APOA4,↓APOB,↓APOC2,↓APOE,↓APOM,↓C3,↓CLCA1,↓CPN1,↓FGB,↓FOXA2,↓HKDC1,↓HNF1B,↓HNF4A,↓NR1H4,↓SAA3,↓SERPINA1,↓SERPINA5,↓SFTPD,↓SLC27A2,↓SLC51A,↓SPINK1	0	24	24
↓HNF1B	-1.478	Transcription Regulator	9.752	-2.556	2.556	Inhibited	↓ALB,↓ARG2,↓CHML,↓CPN1,↓FGB,↓FOXA2,↓HNF1B,↓HNF4A,↓NR1H4,↓OCLN,↓PDZK1IP1,↓SERPINA1,↓SLC5A1,↓SULT1D1	0	14	14
↓HNF4A	-1.529	Transcription Regulator	15.686	-2.939	2.939	Inhibited	↓ABCC2,↓ACOX2,↓ADRB2,↓AGT,↓AKR1B7,↓AKR1C3,↓ALB,↓ANG,↓APOA1,↓APOA4,↓APOB,↓APOC2,↓APOC3,↓APOE,↓APOM,↓ARG2,↓BST1,↓C2,↓C3,↓C4A/C4B,↓C6,↓C8G,↓CDHR2,↓CIDEC,↓CLDN2,↓CLDN3,↓CXADR,↓CYP3A7,↓CYP51A1,↓EPS8L3,↓FGA,↓FGB,↓FOXA2,↓GIPC2,↓GJB1,↓GPC6,↓HAO2,↓HGD,↓HLA-A,↓HNF1B,↓HNF4A,↓HPX,↓IL22RA1,↓IRF6,↓ITIH3,↓KNG1,↓LAMB3,↓MAL2,↓MGST1,↓MREG,↓NIPAL1,↓NR1H4,↓OCLN,↓PLSCR1,↓PSAT1,↓SERPINA1,↓SERPINA10,↓SERPINA5,↓SLC27A2	0	59	59
↓LPIN1	-1.562	Phosphatase	1.599				↓APOE,↓LPIN1	0	2	2
↓MAF	-1.415	Transcription Regulator	2.55	-1.969	1.969	Inhibited	↓CYP51A1,↓IDI1,↓MAF,↓SCG5	0	4	4
↓NR1H4	-1.426	Ligand-dependent Nuclear Receptor	11.697	-1.384	1.384		↓ABCC2,↓ADRB2,↓AKR1B7,↓APOA1,↓APOC2,↓APOE,↓APOM,↓C3,↓COL6A1,↓CTSC,↓FGB,↓FOXA2,↓GSTM5,↓HNF4A,↓KNG1,↓NR1H4,↓SERPINA1,↓SLC51A	0	18	18
↓PROC	-1.414	Peptidase	2.14				↓AGT,↓CLU,↓F2	0	3	3
↓SFTPD	-2.675	Other	1.854				↑MMP1,↓SFTPD	1	1	2
↓TPPP3	-1.418	Other	4.171				↓ADRB2,↓TPPP3	0	2	2
↓VDR	-2.298	Transcription Regulator	7.169	-0.195	0.195		↓AGT,↓BGLAP,↓CLDN2,↓CUBN,↓CYP24A1,↓FGG,↓NPPB,↓NR1H4,↓OCLN,↓SERPINA1,↓SLC27A2,↓SLC51A,↓TPH1,↓VDR	0	14	14
1810019D21Rik		Other	1.896				↓COL6A1,↓ENTPD3,↓NIPAL1	0	3	3
ABCA1		Transporter	5.131	-0.821	0.821		↓APOA1,↓APOB,↓APOE,↓APOM,↓CYP51A1,↓SFTPD	0	6	6
ABCA4		Transporter	2.376				↓C3,↓CFB	0	2	2
ABL1		Kinase	1.312				↑MMP1,↓C3	1	1	2
ACOX1		Enzyme	2.886	-1.633	1.633		↓AKR1C12/AKR1C13,↓PLSCR1,↓SAA3,↓SELENBP1,↓SERPINA1,↓SLC27A2	0	6	6
ADAM10		Peptidase	2.917	-2.236	2.236	Inhibited	↓APOA4,↓ATP6V0A4,↓C3,↓F2,↓ITIH3,↓KNG1	0	6	6
ADAM15		Peptidase	1.572				↓ACTA1,↓NPPB	0	2	2
ADIPOQ		Other	5	-1.772	1.772		↑MMP1,↓ACTA1,↓APOA1,↓APOB,↓APOC1,↓APOC2,↓APOC3,↓APOF,↓APOM,↓HNF4A,↓SLC27A2	1	10	11
ADRA1		Group	3.005				↓ACTA1,↓NPPB	0	2	2
AGTR1		G-protein Coupled Receptor	3.22				↓AGT,↓GSTM5,↓MGST1,↓NPPB	0	4	4
AGTR2		G-protein Coupled Receptor	1.547				↓ACTA1,↓KNG1	0	2	2
AHR		Ligand-dependent Nuclear Receptor	2.321	-1.584	1.584		↑MMP1,↓ALB,↓ARG2,↓CLCA1,↓COL6A1,↓EGLN3,↓GSTM5,↓OCLN,↓SAA3,↓SMLR1,↓STEAP4	1	10	11
AHSG		Other	1.312				↓AKR1C3,↓PSCA	0	2	2
AIM2		Other	1.429				↓FCGR2A,↓HLA-A	0	2	2
AIRE		Transcription Regulator	2.48				↓C4A/C4B,↓CYP24A1,↓ITIH3,↓SAA3,↓TPH1	0	5	5
ALOX5		Enzyme	2.772	-1	1		↓CFI,↓EGLN3,↓FCGRT,↓FOXA2,↓MGST1,↓NPL,↓PROC,↓SAA3,↓SELENBP1	0	9	9
Alpha catenin		Group	1.735	1.977	1.977	Activated	↓COL6A1,↓SAA3,↓STEAP4,↓TSPAN8	0	4	4
ANGPT2		Growth Factor	3.304	-1.615	1.615		↑MMP1,↓ACTA1,↓AGT,↓CFB,↓CYP51A1,↓MGST1,↓NPPB,↓PGAP1	1	7	8
ANGPTL4		Other	1.818				↑MMP1,↓LPIN1	1	1	2
ANXA2		Other	1.474				↑MMP1,↓ANG	1	1	2
Ap1		Complex	2.312				↑MMP1,↓BGLAP,↓CLU,↓NPPB,↓SFTPD,↓VDR	1	5	6
Ap2		Group	2.46				↓ALB,↓APOB,↓C3	0	3	3
APOA2		Transporter	2.452				↓APOA1,↓APOB	0	2	2
APP		Other	2.74	-1.215	1.215		↑MMP1,↓ACTA1,↓ALB,↓APOE,↓BGLAP,↓C3,↓C4A/C4B,↓CLU,↓FCGR2A,↓GHR,↓KNG1,↓MAF,↓NNAT,↓OCLN,↓SCG5,↓SLC13A3,↓TPPP,↓TPPP3	1	17	18
AQP5		Transporter	3.005				↓CLDN3,↓OCLN	0	2	2
AR		Ligand-dependent Nuclear Receptor	4.099	-1.599	1.599		↑SLC26A7,↓ACTA1,↓AKR1B7,↓AKR1C3,↓ARG2,↓BEX1,↓C3,↓C4A/C4B,↓CLDN3,↓HLA-A,↓HSD3B2,↓OCLN,↓PSCA,↓RARRES1,↓SERPINA5,↓SLC39A8,↓SPINK1,↓TSPAN8	1	17	18
ARHGAP31		Other	1.521				↓COL6A1,↓OCLN	0	2	2
ARID1A		Transcription Regulator	3.636	-0.508	0.508		↓ACTA1,↓C3,↓C4A/C4B,↓CLU,↓CXADR,↓DAB2,↓ESM1,↓GREB1,↓OCLN,↓SERPINA1,↓SLC39A8,↓STEAP4,↓VDR	0	13	13
ARNT2		Transcription Regulator	4.24	-3	3	Inhibited	↓ANG,↓APOE,↓BST1,↓FCGR2A,↓HLA-A,↓ITIH3,↓LAMB3,↓SELENBP1,↓SERPINA5	0	9	9
ARRB1		Transcription Regulator	1.33				↓ADRB2,↓NPPB	0	2	2
ATF4		Transcription Regulator	1.527	-1.952	1.952		↓APOE,↓BGLAP,↓HNF4A,↓MGST1,↓PSAT1	0	5	5
ATG5		Other	1.417				↓AGT,↓CTSC,↓HLA-A	0	3	3
ATP7B		Transporter	2.363				↓CYP51A1,↓IDI1,↓LPIN1	0	3	3
B2M		Transmembrane Receptor	1.547				↓FCGRT,↓HLA-A	0	2	2
B4GALNT1		Enzyme	2.305				↓C3,↓C4A/C4B	0	2	2
BCL6		Transcription Regulator	2.406				↓FCGRT,↓GSTM5,↓LPIN1,↓MAF,↓SLC27A2,↓SLC39A8,↓SOCS2	0	7	7
BDNF		Growth Factor	1.646	-1.432	1.432		↑MMP1,↓ADRB2,↓GNAI1,↓ITIH3,↓MVD,↓SBK1,↓TPH1	1	6	7
BHLHA15		Transcription Regulator	2.024				↓CLU,↓GJB1	0	2	2
BMP10		Growth Factor	1.37				↓CFI,↓FCGR2A,↓HLA-A	0	3	3
BSCL2		Other	2.69				↓AKR1C3,↓CIDEC,↓LPIN1,↓SCG5	0	4	4
BSG		Transporter	2.068				↑MMP1,↓ABCC2,↓PRAP1	1	2	3
C/EBP		Group	2.092				↑MMP1,↓SAA3,↓SFTPD	1	2	3
C10orf71		Other	3.398				↓ACTA1,↓NPPB	0	2	2
C1QA		Other	1.521				↓C3,↓C4A/C4B	0	2	2
C4BP		Complex	4.526				↓CYP51A1,↓IDI1,↓MVD	0	3	3
C5AR1		G-protein Coupled Receptor	1.747				↑MMP1,↓C3,↓FCGR2A	1	2	3
CALCA		Other	3.138	0.87	0.87		↓ALB,↓CYP24A1,↓EGLN3,↓GSTM5,↓IKZF4,↓PSAT1,↓TPH1	0	7	7
Calcineurin A		Group	1.498				↓ACTA1,↓NPPB	0	2	2
CAMK2D		Kinase	2.073				↓ACTA1,↓NPPB	0	2	2
CAR ligand-CAR-Retinoic acid-RXRα		Complex	1.747				↓ABCC2,↓CYP3A7	0	2	2
CASR		G-protein Coupled Receptor	1.572	-1	1		↓ABCC2,↓BGLAP,↓SERPINA1,↓VDR	0	4	4
CAST		Peptidase	1.936				↓ACTA1,↓NPPB	0	2	2
CAT		Enzyme	1.914				↑MMP1,↓AGT,↓CLCA1	1	2	3
CAV1		Transmembrane Receptor	2.009				↑MMP1,↓FGB,↓GIPC2,↓OCLN,↓SCG5	1	4	5
CBFA2T3		Transcription Regulator	2.55	1	1		↓AGT,↓CLCA1,↓IRF6,↓TPH1	0	4	4
CBFB		Transcription Regulator	1.429				↓IKZF4,↓OCLN,↓SOCS2	0	3	3
CBS/LOC102724560		Enzyme	1.747				↓APOA1,↓APOB	0	2	2
CBX5		Transcription Regulator	4.924	2.828	2.828	Activated	↓AKR1C3,↓BGLAP,↓LAMB3,↓MAL2,↓PTK6,↓SCG5,↓SELENBP1,↓TSPAN8	0	8	8
CCL2		Cytokine	1.857	1.941	1.941		↑MMP1,↓EGLN3,↓GJB1,↓OCLN	1	3	4
CCL20		Cytokine	1.33				↓C3,↓SAA3	0	2	2
CCN3		Growth Factor	1.717				↑MMP1,↓BGLAP	1	1	2
CCND1		Transcription Regulator	2.147	0.447	0.447		↓CLIC6,↓GJB1,↓GPC6,↓ITIH2,↓PBLD,↓SCG5,↓SELENBP1,↓SOX4	0	8	8
CD36		Transmembrane Receptor	1.939				↑MMP1,↓APOA1,↓APOA4,↓APOB	1	3	4
CD38		Enzyme	2.562	-2.408	2.408	Inhibited	↓EGLN3,↓PSAT1,↓SCD2,↓SEMA4A,↓SLC39A8,↓SOCS2	0	6	6
CD44		Other	2.367	-1.342	1.342		↓ACTA1,↓ADRB2,↓CIDEC,↓CLU,↓CXADR,↓SBK1,↓SERPINA1	0	7	7
CDH1		Other	1.441				↑MMP1,↓APOA4,↓OCLN	1	2	3
CDH11		Other	1.599				↓AGT,↓SERPINA1	0	2	2
CDKN2B		Transcription Regulator	1.625				↓GPT2,↓PSAT1	0	2	2
CDX2		Transcription Regulator	2.488	-1.101	1.101		↓CLDN2,↓CLU,↓HNF1B,↓HNF4A,↓NR1H4,↓SLC5A1	0	6	6
Cebp		Complex	2.452				↓AKR1B7,↓ALB	0	2	2
CEBPA		Transcription Regulator	6.435	-2.213	2.213	Inhibited	↓AGT,↓AKR1C3,↓ALB,↓APOA4,↓APOB,↓APOC3,↓ARG2,↓C3,↓CYP3A7,↓FOXA2,↓HNF1B,↓IRF6,↓NR1H4,↓SAA3,↓SFTPD,↓STEAP4,↓VDR	0	17	17
CEBPB		Transcription Regulator	7.955	-1.875	1.875		↑MMP1,↓AGT,↓AKR1B7,↓AKR1C3,↓ALB,↓APOB,↓BGLAP,↓C2,↓C3,↓CLU,↓CTSC,↓CYP24A1,↓DAB2,↓ENTPD2,↓HLA-A,↓HPX,↓HSD3B2,↓LPIN1,↓SAA3,↓SERPINA1,↓SFTPD,↓VDR	1	21	22
CEBPD		Transcription Regulator	3.475	-1.963	1.963	Inhibited	↓AGT,↓ALB,↓C3,↓CLU,↓SAA3,↓SFTPD	0	6	6
CELF1		Translation Regulator	2.24				↓ACTA1,↓NPPB	0	2	2
CETP		Enzyme	2.955				↓APOA1,↓APOB,↓APOE	0	3	3
CFH		Other	2.538				↓APOA1,↓APOB	0	2	2
CFHR3		Other	3.178				↓C3,↓CFB	0	2	2
CFTR		Ion Channel	3.943	0.728	0.728		↓CFI,↓CUBN,↓IDI1,↓SAA3,↓SCD2,↓SLC27A2	0	6	6
CG		Complex	3.573	-2.172	2.172	Inhibited	↑MMP1,↓AKR1B7,↓AKR1C3,↓C2,↓C4A/C4B,↓CFB,↓CLU,↓CYP51A1,↓ESM1,↓HLA-A,↓HSD3B2,↓MAF,↓MVD,↓SAA3	1	13	14
CHUK		Kinase	2.048	-2.399	2.399	Inhibited	↓C3,↓CLU,↓HLA-A,↓PCDH7,↓PLSCR1,↓SAA3	0	6	6
CITED2		Transcription Regulator	1.403	0.063	0.063		↑MMP1,↓C3,↓EGLN3,↓HLA-A,↓MS4A4C (INCLUDES OTHERS)	1	4	5
CLDN7		Other	1.724	-0.152	0.152		↓AGT,↓APOE,↓C3,↓PLGRKT	0	4	4
CLIC4		Ion Channel	2.022				↓APOE,↓C3,↓CFI	0	3	3
CNR1		G-protein Coupled Receptor	1.421	-2	2	Inhibited	↓APOE,↓FOXA2,↓PLSCR1,↓PTK6	0	4	4
CNTF		Cytokine	1.475	-0.152	0.152		↑MMP1,↓GPC6,↓SCD2,↓SLC13A3,↓SOCS2	1	4	5
COL5A1		Other	1.451				↓APOE,↓CTSC	0	2	2
collagen type i (family)		Group	1.656				↓CLRN3,↓HNF4A	0	2	2
Collagen(s)		Complex	2.218				↓C3,↓C4A/C4B,↓PSAT1	0	3	3
COP1		Enzyme	2.403	1.067	1.067		↓APOE,↓C3,↓GREB1,↓SAA3	0	4	4
CR1L		Transmembrane Receptor	1.521				↓C3,↓COL6A1	0	2	2
CREB3L3		Transcription Regulator	5.6	-1.073	1.073		↓APOA4,↓APOC2,↓BGLAP,↓CIDEC,↓LPIN1	0	5	5
CREM		Transcription Regulator	1.353				↓ADRB2,↓APOE,↓CYP51A1,↓IDI1	0	4	4
CRX		Transcription Regulator	1.547				↓PDE6C,↓PRPH	0	2	2
CSF1		Cytokine	3.648	-1.294	1.294		↓APOE,↓CTSH,↓CYP51A1,↓FCGR2A,↓FCGRT,↓HLA-A,↓IDI1,↓MVD,↓PLSCR1,↓SC5D,↓SOCS2	0	11	11
CSHL1		Growth Factor	2.74	-1.941	1.941		↓ACTA1,↓FOXA2,↓HNF4A,↓SOCS2	0	4	4
CTF1		Cytokine	1.409				↑MMP1,↓AGT	1	1	2
CTNNB1		Transcription Regulator	3	-2.511	2.511	Inhibited	↑MMP1,↑SLC26A7,↓BGLAP,↓C6,↓CIDEC,↓CLDN2,↓CLU,↓CYP24A1,↓CYP51A1,↓FOXA2,↓GHR,↓GJB1,↓HNF4A,↓IDI1,↓SAA3,↓SERPINA1,↓SERPINA5,↓SOX4,↓TSPAN8	2	17	19
CTNNBIP1		Other	2.305				↓CYP51A1,↓IDI1	0	2	2
CYLD-AS1		Other	2.666	-2	2	Inhibited	↓ABCC2,↓C3,↓CFB,↓MGST1	0	4	4
CYP27A1		Enzyme	3.009				↓ABCC2,↓AGT,↓APOE	0	3	3
CYP3A4		Enzyme	2.738				↓CYP3A7,↓SLC51A	0	2	2
cytokine		Group	2.032	-0.784	0.784		↑MMP1,↓ANG,↓CLU,↓PRPH,↓SOCS2	1	4	5
DIO3		Enzyme	1.833	-0.447	0.447		↓CLCA1,↓COL6A1,↓GREB1,↓HLA-A,↓ITIH3	0	5	5
DTNBP1		Other	1.936				↓ACTA1,↓NPPB	0	2	2
DYRK1A		Kinase	1.783				↓APOA1,↓NPPB	0	2	2
EGF		Growth Factor	5.58	-0.843	0.843		↑MMP1,↓APOA1,↓CLDN2,↓CLDN3,↓CLU,↓FOXA2,↓HNF4A,↓HSD3B2,↓IDI1,↓IGFALS,↓LAMB3,↓OCLN,↓PLSCR1,↓SCD2,↓SERPINA1,↓SOX4,↓TSPAN8,↓VDR,↓VIL1	1	18	19
EGLN		Group	1.955	2.16	2.16	Activated	↓APOA4,↓APOC3,↓EGLN3,↓SELENBP1,↓UPK3B	0	5	5
EGLN1		Enzyme	1.635				↓ALB,↓EGLN3,↓NPPB	0	3	3
EGR2		Transcription Regulator	1.996	-1.71	1.71		↓APOE,↓BGLAP,↓CYP51A1,↓GHR,↓GJB1,↓IDI1,↓MVD	0	7	7
EHMT1		Transcription Regulator	2.559	-1.342	1.342		↓C3,↓MGST1,↓NPPB,↓RARRES1,↓SELENBP1	0	5	5
EIF2B5		Translation Regulator	1.572				↓APOE,↓HSPA12A	0	2	2
ELAVL1		Other	2.338	-2.219	2.219	Inhibited	↓ARG2,↓CLDN3,↓CYP51A1,↓FCGR2A,↓HLA-A,↓MS4A4C (INCLUDES OTHERS),↓OCLN	0	7	7
ELOVL3		Enzyme	1.682				↓ACOX2,↓IDI1,↓MVD	0	3	3
Endothelin		Group	2.024				↓ACTA1,↓NPPB	0	2	2
EP300		Transcription Regulator	1.374				↑MMP1,↓ACTA1,↓AGT,↓GREB1,↓IRF6,↓MAF,↓PSAT1,↓SLC6A19	1	7	8
EPAS1		Transcription Regulator	1.693	-2.379	2.379	Inhibited	↓ARG2,↓CYP51A1,↓EGLN3,↓GPT2,↓PTK6,↓SFTPD	0	6	6
ERBB2		Kinase	2.907	-0.665	0.665		↑MMP1,↓ACTA1,↓ANG,↓CIDEC,↓CLDN3,↓CLU,↓COL6A1,↓CYP51A1,↓GHR,↓GNAI1,↓IDI1,↓IRF6,↓LAMB3,↓MAF,↓SCG5,↓SOCS2,↓SOX4,↓STEAP4,↓VDR	1	18	19
ERBB3		Kinase	1.818	0.927	0.927		↓ACTA1,↓CLU,↓COL6A1,↓GHR	0	4	4
ERK		Group	1.752	-1	1		↑MMP1,↓AGT,↓ARG2,↓BGLAP,↓CLU,↓SOX4	1	5	6
ERK1/2		Group	1.767	0.099	0.099		↑MMP1,↓AKR1C3,↓C3,↓HLA-A,↓HSD3B2,↓OCLN,↓SAA3	1	6	7
ESR1		Ligand-dependent Nuclear Receptor	2.359	-2.061	2.061	Inhibited	↑MMP1,↓AGT,↓APOA1,↓APOE,↓C3,↓CLDN2,↓CLIC6,↓CTSC,↓CXADR,↓DAB2,↓GHR,↓GJB1,↓GREB1,↓HPX,↓HSD3B2,↓PCYOX1,↓PSAT1,↓SCD2,↓SLC39A8,↓SOCS2,↓SOX4,↓VDR	1	21	22
ESR2		Ligand-dependent Nuclear Receptor	3.955	0.29	0.29		↑MMP1,↓AGT,↓APOE,↓C3,↓CLU,↓CTSH,↓DAB2,↓GJB1,↓GREB1,↓IDI1,↓LAMB3,↓MAF,↓OCLN,↓PCYOX1,↓PSAT1,↓SOCS2,↓SOX4,↓STEAP4	1	17	18
ESRRA		Transcription Regulator	2.326	-2.828	2.828	Inhibited	↓ACTA1,↓ADRB2,↓CTSH,↓CYP51A1,↓ESM1,↓IDI1,↓PDP1,↓SCD2	0	8	8
Esrra		Ligand-dependent Nuclear Receptor	1.807				↓AGT,↓APOA4,↓BGLAP,↓SCD2	0	4	4
estrogen receptor		Group	2.255	-0.684	0.684		↑MMP1,↓C3,↓CLDN3,↓COL6A1,↓GREB1,↓OCLN,↓PCDH7	1	6	7
ETV1		Transcription Regulator	1.547				↑MMP1,↓ADRB2	1	1	2
ETV7		Transcription Regulator	1.684				↓CFB,↓PLSCR1	0	2	2
EZH2		Transcription Regulator	1.757	0.38	0.38		↓ADRB2,↓BGLAP,↓C3,↓LAMB3,↓MAL2,↓NR1H4,↓OCLN,↓SERPINA1,↓VDR	0	9	9
FAM117B		Other	1.599				↓ABCC2,↓AKR1C3	0	2	2
FBN1		Other	2.092				↑MMP1,↓C2,↓C3	1	2	3
FDFT1		Enzyme	1.979				↓APOB,↓CIDEB	0	2	2
FECH		Enzyme	1.572				↓APOA4,↓CYP51A1	0	2	2
FGF1		Growth Factor	1.635				↓ACTA1,↓ALB,↓APOE,↓GSTM5	0	4	4
FGF10		Growth Factor	2.963	-1.969	1.969	Inhibited	↓CTSH,↓CYP51A1,↓SAA3,↓TSPAN8	0	4	4
FGF19		Growth Factor	5.046				↓AKR1B7,↓APOE,↓HSD3B2,↓NNAT,↓SAA3,↓SCD2,↓SERPINA1	0	7	7
FGF2		Growth Factor	1.559	-0.457	0.457		↑MMP1,↓ALB,↓ANG,↓BGLAP,↓CIDEC,↓EGLN3,↓NPPB,↓SERPINA1,↓SPINK1	1	8	9
FGF4		Growth Factor	1.747				↓FOXA2,↓SCD2	0	2	2
FGF8		Growth Factor	1.359				↓BGLAP,↓LAMB3,↓VDR	0	3	3
FGFR2		Kinase	8.728	-2.148	2.148	Inhibited	↓AMN,↓BGLAP,↓CLIC6,↓CTSC,↓CTSH,↓CUBN,↓DAB2,↓FOXA2,↓GPT2,↓NNAT,↓SPINK1,↓TSPAN8	0	12	12
FOS		Transcription Regulator	5.71	-0.886	0.886		↑MMP1,↓AGT,↓AKR1C3,↓BGLAP,↓C3,↓CLDN2,↓CLU,↓COL6A1,↓CTSH,↓ESM1,↓FGA,↓GREB1,↓HSD3B2,↓LAMB3,↓MGST1,↓NPPB,↓SELENBP1,↓SFTPD	1	17	18
FOSL2		Transcription Regulator	2.903				↑MMP1,↓BGLAP,↓SFTPD,↓SOX4	1	3	4
FOXA1		Transcription Regulator	1.807				↓FOXA2,↓GREB1,↓HNF1B,↓HNF4A,↓LAMB3,↓SELENBP1	0	6	6
FOXA3		Transcription Regulator	1.368				↓CYP3A7,↓FOXA2	0	2	2
FOXL2		Transcription Regulator	1.453				↓CLU,↓ESM1,↓SOX4	0	3	3
FOXO1		Transcription Regulator	2.575	0.161	0.161		↑MMP1,↓AGT,↓ALB,↓APOC3,↓APOM,↓BGLAP,↓FOXA2,↓MVD,↓NR1H4,↓PLSCR1,↓SOX4	1	10	11
FOXO4		Transcription Regulator	1.807	-0.105	0.105		↓APOM,↓CYP51A1,↓IDI1,↓SCD2	0	4	4
FUS-DDIT3		Fusion Gene/product	2.246				↑MMP1,↓GPC6,↓SOCS2	1	2	3
FXR ligand-FXR-Retinoic acid-RXRα		Complex	2.955				↓ABCC2,↓APOC2,↓APOE	0	3	3
G protein alpha i		Group	1.618				↓C4A/C4B,↓FCGR2A,↓HLA-A	0	3	3
GATA4		Transcription Regulator	2.733	-1.777	1.777		↓ACTA1,↓CLDN2,↓DAB2,↓HAO2,↓HSD3B2,↓IRF6,↓NPPB,↓SERPINA5	0	8	8
GATA5		Transcription Regulator	2.305				↓NPPB,↓SLC5A1	0	2	2
GATA6		Transcription Regulator	4.159	-2.225	2.225	Inhibited	↓C4A/C4B,↓DAB2,↓FOXA2,↓HNF1B,↓HNF4A,↓HSD3B2,↓IRF6,↓NPPB,↓SAA3	0	9	9
Gcg		Other	2.618	1	1		↓APOA4,↓CTSC,↓RARRES1,↓SLC3A1	0	4	4
GC-GCR dimer		Complex	1.599				↓ADRB2,↓AGT	0	2	2
GDF11		Growth Factor	1.65				↓BGLAP,↓LAMB3,↓NPPB	0	3	3
GH1		Growth Factor	2.45	-0.947	0.947		↓CLU,↓GHR,↓IGFALS,↓MGST1,↓SOCS2	0	5	5
GJA1		Transporter	1.388				↑GJC2,↓BGLAP	1	1	2
GLI1		Transcription Regulator	4.207	1.494	1.494		↓AKR1C3,↓ANG,↓C1ORF116,↓CLU,↓EPS8L3,↓FOXA2,↓LAMB3,↓PCDH7,↓PTK6,↓SCG5,↓SELENBP1,↓SERPINA1,↓SOCS2,↓SOX4,↓VIL1	0	15	15
GLI2		Transcription Regulator	1.602	1	1		↓CLU,↓FOXA2,↓IRF6,↓VDR	0	4	4
GNA14		Enzyme	1.666				↓MGST1,↓NPPB,↓SELENBP1	0	3	3
GNA15		Enzyme	1.845				↓C3,↓DAB2,↓MGST1,↓SELENBP1	0	4	4
GNAQ		Enzyme	2.043				↓ACTA1,↓MGST1,↓NPPB,↓PLSCR1,↓SELENBP1	0	5	5
GPBAR1		G-protein Coupled Receptor	1.955				↓GSTM5,↓MGST1,↓SLC51A	0	3	3
GPD1		Enzyme	4.889				↓AKR1B7,↓APOA4,↓C11ORF86,↓C6,↓CLCA1,↓PSAT1,↓RARRES1	0	7	7
GRHL2		Transcription Regulator	1.521				↑MMP1,↓OCLN	1	1	2
Growth hormone		Group	9.559	-2.479	2.479	Inhibited	↓ADRB2,↓AGT,↓ALB,↓APOE,↓BGLAP,↓C3,↓CLU,↓CUZD1,↓FGG,↓FOXA2,↓GHR,↓GSTM5,↓IGFALS,↓OCLN,↓SLC7A9,↓SOCS2	0	16	16
GSR		Enzyme	3.67	1	1		↓ABCC2,↓ACOX2,↓GSTM5,↓LPIN1	0	4	4
H2AZ1		Other	3.021				↓ALB,↓APOA1,↓FOXA2,↓HNF4A	0	4	4
HBB		Transporter	1.325				↓ANG,↓C3,↓CFB	0	3	3
HDL-cholesterol		Complex	4.783	1.342	1.342		↓APOB,↓CYP51A1,↓GPC6,↓GPT2,↓IDI1	0	5	5
HES6		Transcription Regulator	3.697				↑MMP1,↓HNF4A	1	1	2
HEY2		Transcription Regulator	2.303				↓ACTA1,↓BGLAP,↓NPPB	0	3	3
HFE		Transmembrane Receptor	2.42	0.447	0.447		↓APOA4,↓APOC3,↓LPIN1,↓MVD,↓SAA3	0	5	5
Histone h4		Group	1.439				↓ACTA1,↓AGT,↓BGLAP,↓CYP24A1	0	4	4
HMG20A		Transcription Regulator	1.845	-0.762	0.762		↓CLU,↓CXADR,↓CYP51A1,↓MVD	0	4	4
HMGA1		Transcription Regulator	5.376	0.745	0.745		↓AGT,↓CTSC,↓CTSH,↓DAB2,↓GHR,↓IDI1,↓IGFALS,↓MVD,↓SLC27A2,↓SOX4	0	10	10
HMGN1		Transcription Regulator	1.625				↓FGA,↓KNG1	0	2	2
Hmgn3		Other	5.29	-1.982	1.982	Inhibited	↓APOA1,↓APOC3,↓FGA,↓KNG1,↓SERPINA1	0	5	5
HNF1A		Transcription Regulator	23.083	-4.886	4.886	Inhibited	↑SLC26A7,↓ABCC2,↓AGT,↓AKR1C12/AKR1C13,↓AKR1C3,↓ALB,↓APOB,↓APOM,↓C2,↓C8G,↓CDHR2,↓CFI,↓CLDN2,↓CPN1,↓CYP3A7,↓F2,↓FBP2,↓FGA,↓FGB,↓FOXA2,↓GJB1,↓HGD,↓HNF1B,↓HNF4A,↓HPX,↓IGFALS,↓KNG1,↓NR1H4,↓PROC,↓SEMA4A,↓SERPINA1,↓SERPINA10,↓SLC3A1,↓SLC5A1,↓SULT1D1,↓TSPAN8,↓VIL1	1	36	37
HNRNPK		Other	2.116				↓AGT,↓KNG1,↓LPIN1	0	3	3
HOTAIR		Other	1.955				↓GREB1,↓LAMB3,↓NPPB	0	3	3
HOXB13		Transcription Regulator	1.625				↓NIPAL1,↓SPINK1	0	2	2
HR		Transcription Regulator	2.192				↓COL6A1,↓CYP24A1,↓VDR	0	3	3
HRAS		Enzyme	2.65	0.388	0.388		↑MMP1,↓ACTA1,↓CFB,↓CLU,↓CTSC,↓CYP24A1,↓NNAT,↓NPPB,↓SCD2,↓SERPIND1,↓SOCS2,↓SOX4,↓SPSB4,↓TPH1	1	13	14
HSD11B1		Enzyme	2.394				↓AGT,↓APOA1,↓FGA	0	3	3
HSPB8		Kinase	1.547				↓LPIN1,↓NPPB	0	2	2
HTT		Transcription Regulator	1.428	-0.594	0.594		↓ACTA1,↓AGT,↓APOA1,↓APOE,↓CLIC6,↓COL6A1,↓CYP51A1,↓RAB17,↓SCD2,↓SERPINA1,↓SOCS2	0	11	11
IAPP		Other	2.81				↓CYP51A1,↓IDI1,↓MVD	0	3	3
IDH1		Enzyme	1.818				↓APOE,↓CLDN3,↓FBP2	0	3	3
Ifn gamma		Complex	1.336				↓AGT,↓BGLAP,↓PCDH7	0	3	3
IFNG		Cytokine	7.429	-2.169	2.169	Inhibited	↑MMP1,↓AGT,↓ARG2,↓BST1,↓C2,↓C3,↓C4A/C4B,↓CFB,↓CTSC,↓CTSH,↓CXADR,↓CYP24A1,↓EGLN3,↓ENTPD2,↓ESM1,↓FCGR2A,↓FGG,↓HLA-A,↓IDI1,↓IL22RA1,↓MAF,↓MS4A4C (INCLUDES OTHERS),↓NPPB,↓OCLN,↓PLSCR1,↓RAB17,↓RARRES1,↓SAA3,↓SCG5,↓SEMA4A,↓SERPINA1,↓SERPINA5,↓SLC3A1,↓SOCS2,↓TPH1,↓VDR	1	35	36
IFT88		Other	4.783	1.236	1.236		↓ALB,↓CYP51A1,↓FOXA2,↓IDI1,↓MVD	0	5	5
IGF1R		Transmembrane Receptor	1.31	-1.964	1.964	Inhibited	↓ACTA1,↓ADRB2,↓BGLAP,↓CLU,↓HSD3B2,↓SCD2	0	6	6
IgG		Complex	3.807	0.588	0.588		↓ADRB2,↓APOE,↓C3,↓CLDN3,↓CTSC,↓EGLN3,↓FCGR2A,↓KNG1,↓MAF,↓NPPB,↓OCLN	0	11	11
Ikb		Group	1.783				↑MMP1,↓CFB	1	1	2
IKBKB		Kinase	2.351	-1.84	1.84		↑MMP1,↓C3,↓CLU,↓HLA-A,↓NPPB,↓PCDH7,↓SAA3,↓SOCS2	1	7	8
IKBKE		Kinase	1.393				↓FOXA2,↓HLA-A,↓PSAT1	0	3	3
IKBKG		Kinase	3.764	-1.269	1.269		↓ACTA1,↓C3,↓CLU,↓HLA-A,↓NPPB,↓PCDH7,↓SAA3	0	7	7
IL1		Group	3.12	-0.524	0.524		↑MMP1,↓ADRB2,↓ALB,↓APOE,↓C2,↓C3,↓CFB,↓CTSC,↓NR1H4,↓SAA3	1	9	10
IL10		Cytokine	1.352	-2.183	2.183	Inhibited	↑MMP1,↓ARG2,↓CLCA1,↓CTSC,↓CTSH,↓FCGR2A,↓MAF,↓RARRES1	1	7	8
IL10RA		Transmembrane Receptor	7.238	-0.737	0.737		↑ART2B,↓APOC2,↓ARG2,↓C3,↓CFB,↓CLIC6,↓GHR,↓GSTM5,↓HAO2,↓HLA-A,↓NPL,↓OCLN,↓SAA3,↓SELENBP1,↓TINAG	1	14	15
IL13		Cytokine	6.294	-1.292	1.292		↑MMP1,↓ARG2,↓C3,↓CFI,↓CIDEB,↓CLCA1,↓CLCA3A1/CLCA3A2,↓CLDN2,↓CTSC,↓CTSH,↓FCGR2A,↓FGG,↓FOXA2,↓GJB1,↓MAF,↓OCLN,↓SERPINA1	1	16	17
IL17A		Cytokine	2.573	-1.53	1.53		↑MMP1,↓ADRB2,↓C3,↓CFB,↓NPPB,↓OCLN,↓SAA3,↓SERPIND1,↓STEAP4	1	8	9
IL1A		Cytokine	2.282	-1.038	1.038		↑MMP1,↓ABCC2,↓C3,↓C4A/C4B,↓PDZK1IP1,↓SAA3,↓SERPINA1	1	6	7
IL1B		Cytokine	8.475	-0.467	0.467		↑MMP1,↓ABCC2,↓ADRB2,↓APOB,↓APOC2,↓APOE,↓BGLAP,↓C2,↓C3,↓C4A/C4B,↓CFB,↓CLU,↓CYP24A1,↓DAB2,↓EGLN3,↓FGB,↓FGG,↓GHR,↓GJB1,↓HLA-A,↓HNF1B,↓HNF4A,↓IGFALS,↓LAMB3,↓NR1H4,↓OCLN,↓PCDH7,↓PLSCR1,↓SAA3,↓SLC3A1,↓SOCS2,↓VDR	1	31	32
IL20		Cytokine	1.429				↓ALB,↓APOA1	0	2	2
IL22		Cytokine	2.066	-1.96	1.96	Inhibited	↑MMP1,↓C3,↓CLCA1,↓CLDN2,↓FGA	1	4	5
IL25		Cytokine	1.783				↓CIDEB,↓CIDEC,↓OCLN	0	3	3
IL33		Cytokine	1.582	-0.772	0.772		↓APOE,↓EGLN3,↓GJB1,↓GSTM5,↓IKZF4,↓OCLN,↓PSAT1,↓TPH1	0	8	8
IL4		Cytokine	3.717	-2.517	2.517	Inhibited	↑MMP1,↓APOE,↓ARG2,↓C3,↓CLDN2,↓CTSC,↓FCGR2A,↓FGB,↓FGG,↓FOXA2,↓GIPC2,↓GJB1,↓HSD3B2,↓MAF,↓MS4A4C (INCLUDES OTHERS),↓OCLN,↓PLSCR1,↓PSAT1,↓SAA3,↓SCD2,↓SEMA4A,↓SOCS2,↓SPINK1,↓VDR	1	23	24
IL5		Cytokine	2.542	-2.813	2.813	Inhibited	↓CTSC,↓EGLN3,↓IDI1,↓PSAT1,↓SCD2,↓SEMA4A,↓SLC39A8,↓SOCS2	0	8	8
IL6		Cytokine	10.075	-3.027	3.027	Inhibited	↑MMP1,↓ABCC2,↓AGT,↓ALB,↓ANG,↓APOA1,↓APOB,↓APOE,↓C3,↓CLDN2,↓CLU,↓CTSC,↓EGLN3,↓FCGRT,↓FGA,↓FGB,↓FGG,↓HLA-A,↓HPX,↓MAF,↓NR1H4,↓PRPH,↓SAA3,↓SC5D,↓SEMA4A,↓SERPINA1,↓SOCS2,↓SOX4,↓STEAP4	1	28	29
IL6ST		Transmembrane Receptor	5.467	-1.342	1.342		↓ALB,↓CLDN2,↓FGA,↓FGB,↓HPX,↓MAF,↓NPPB	0	7	7
Immunoglobulin		Complex	6.152	1.792	1.792		↑MMP1,↓ACTA1,↓ADRB2,↓AGT,↓APOE,↓C3,↓C6,↓CLCA1,↓CLU,↓COL6A1,↓CTSH,↓ESM1,↓FBP2,↓FCGR2A,↓GPT2,↓HAO2,↓HLA-A,↓IKZF4,↓MAF,↓MS4A4C (INCLUDES OTHERS),↓OCLN,↓PLSCR1,↓PTK6,↓SCD2,↓SLC6A19,↓SPINK1	1	25	26
INHBA		Growth Factor	3.317	-1.89	1.89		↓ADRB2,↓AKR1C3,↓EGLN3,↓FOXA2,↓HSD3B2,↓MAF,↓SERPINA5,↓SOX4	0	8	8
INSIG1		Other	3.496	2.449	2.449	Activated	↓APOC1,↓APOE,↓CYP51A1,↓IDI1,↓LPIN1,↓SCD2	0	6	6
INSR		Kinase	4.606	-2.01	2.01	Inhibited	↓ACTA1,↓AKR1B7,↓ALB,↓APOA1,↓C2,↓CLCA1,↓CYP51A1,↓FOXA2,↓HNF4A,↓HPX,↓HSD3B2,↓IDI1,↓MVD,↓NPPB,↓SC5D,↓SOCS2	0	16	16
Insulin		Group	8.91	0.118	0.118		↑MMP1,↓ACTA1,↓AGT,↓ALB,↓APOA1,↓APOC3,↓APOE,↓APOM,↓ARG2,↓CIDEC,↓COL6A1,↓FBP2,↓FGB,↓FOXA2,↓GREB1,↓HNF4A,↓HSD3B2,↓IGFALS,↓LPIN1,↓NR1H4,↓OCLN,↓SAA3,↓SCD2,↓SLC3A1,↓SOCS2	1	24	25
IRF2		Transcription Regulator	5.678	-3	3	Inhibited	↓ANG,↓CFB,↓CIDEC,↓CLDN2,↓FGA,↓FGB,↓FGG,↓HGD,↓RARRES1	0	9	9
IRF2BP2		Transcription Regulator	2.306	2.186	2.186	Activated	↓APOA1,↓C4A/C4B,↓HLA-A,↓KNG1,↓SERPINA1	0	5	5
IRF8		Transcription Regulator	1.616	0.06	0.06		↓APOE,↓CFB,↓DAB2,↓MAF,↓PCDH7	0	5	5
IRX4		Transcription Regulator	2.452				↓ACTA1,↓NPPB	0	2	2
ITGB1		Transmembrane Receptor	1.921	-0.038	0.038		↑MMP1,↓ACTA1,↓ADAMTSL1,↓APOE,↓HLA-A	1	4	5
JAG2		Growth Factor	1.388				↑MMP1,↓C3	1	1	2
Jnk		Group	1.967	0.776	0.776		↑MMP1,↓AGT,↓CLDN2,↓HNF4A,↓OCLN,↓PLSCR1	1	5	6
JUN		Transcription Regulator	5.804	-0.69	0.69		↑MMP1,↓APOE,↓APOM,↓BGLAP,↓C3,↓CLCA3A1/CLCA3A2,↓CLDN2,↓CLU,↓FOXA2,↓GREB1,↓LAMB3,↓LPIN1,↓MAF,↓MVD,↓NPPB,↓SFTPD,↓VDR	1	16	17
JUN/JUNB/JUND		Group	1.656				↑MMP1,↓C3	1	1	2
JUNB		Transcription Regulator	3.479	1.271	1.271		↑MMP1,↓APOM,↓C3,↓CLU,↓LAMB3,↓MVD,↓SFTPD	1	6	7
JUND		Transcription Regulator	6.329				↑MMP1,↓AGT,↓BGLAP,↓C3,↓CLU,↓COL6A1,↓SFTPD,↓SOX4	1	7	8
KAT5		Transcription Regulator	1.607				↓ALB,↓APOA1,↓FOXA2,↓HNF4A,↓PCDH7	0	5	5
KDM1A		Enzyme	4.144	2.596	2.596	Activated	↓ACSM1,↓AGT,↓C1ORF116,↓C3,↓C4A/C4B,↓CTSC,↓CXADR,↓FOXA2,↓GREB1,↓HLA-A,↓PSAT1,↓SOCS2	0	12	12
KDM6A		Enzyme	10.873	-2.53	2.53	Inhibited	↓ALB,↓CDHR2,↓CFI,↓CYP3A7,↓F2,↓HNF4A,↓IGFALS,↓PROC,↓SERPINA10,↓UPK3B	0	10	10
KIF3A		Enzyme	3.064				↓CYP51A1,↓IDI1,↓MVD	0	3	3
KRAS		Enzyme	3.331	0.651	0.651		↑MMP1,↓ACTA1,↓AGT,↓APOC1,↓ARG2,↓BEX1,↓CLU,↓COL6A1,↓CXADR,↓CYP24A1,↓ESM1,↓FCGR2A,↓GPC6,↓LAMB3,↓OCLN,↓PCDH7,↓PRPH,↓SLC39A8,↓SPINK1,↓STEAP4	1	19	20
LAMA4		Enzyme	1.801	2.236	2.236	Activated	↓GHR,↓GSTM5,↓MGST1,↓SCD2,↓TMEM268	0	5	5
LAMP2		Other	1.599				↓APOA1,↓CTSC	0	2	2
LCAT		Enzyme	3.009				↓APOA1,↓APOE,↓CLU	0	3	3
LDL		Complex	1.936	-0.945	0.945		↑MMP1,↓APOE,↓ARG2,↓C3,↓GNAI1,↓LAMB3,↓OSBPL6	1	6	7
LDLR		Transporter	2.367				↓APOB,↓APOE,↓CFB,↓CTSC,↓MVD,↓SC5D,↓SLC51A	0	7	7
LEP		Growth Factor	3.407	-0.617	0.617		↑MMP1,↓APOA1,↓APOA4,↓APOM,↓BGLAP,↓CYP24A1,↓FBP2,↓HGD,↓HPX,↓SAA3,↓SC5D,↓SCD2,↓STEAP4	1	12	13
LEPR		Transmembrane Receptor	2.196				↓APOA1,↓APOA4,↓APOB,↓APOE,↓HPX,↓SOCS2	0	6	6
LGALS1		Other	1.453				↑MMP1,↓ANG,↓MAF	1	2	3
LGR5		Transmembrane Receptor	1.783				↓AKR1C3,↓SLC13A3	0	2	2
LHX1		Transcription Regulator	7.287	-2.97	2.97	Inhibited	↑MMP1,↓AMN,↓CLDN2,↓CUBN,↓FOXA2,↓HAO2,↓HNF4A,↓SPINK1,↓SPP2,↓SULT1D1	1	9	10
LIF		Cytokine	3.177	-1.069	1.069		↑MMP1,↓BGLAP,↓FGB,↓FGG,↓FOXA2,↓KNG1,↓PRPH,↓SOCS2	1	7	8
LIPC		Enzyme	2.452				↓APOA1,↓APOB	0	2	2
LPL		Enzyme	2.793	-1.715	1.715		↓APOA1,↓APOA4,↓APOB,↓NPPB	0	4	4
LRP5		Transmembrane Receptor	4.207	1.109	1.109		↓ADRB2,↓BGLAP,↓FOXA2,↓HNF1B,↓HNF4A	0	5	5
LTBR		Transmembrane Receptor	1.896				↓BST1,↓CLU,↓SERPINA1	0	3	3
LUCAT1		Other	2.682				↓ANG,↓FGA,↓FGB	0	3	3
MAP2K1		Kinase	1.35				↑MMP1,↓APOE,↓CLDN2,↓DAB2,↓SERPINA1	1	4	5
MAP2K3		Kinase	1.682				↑MMP1,↓ACTA1,↓ARG2	1	2	3
MAP2K5		Kinase	5.368	-2.433	2.433	Inhibited	↓ACTA1,↓CYP24A1,↓CYP51A1,↓IDI1,↓MVD,↓NPPB	0	6	6
MAP2K6		Kinase	1.588				↑MMP1,↓ACTA1,↓VDR	1	2	3
MAP2K7		Kinase	1.896				↓FCGRT,↓OCLN,↓VDR	0	3	3
MAP3K3		Kinase	1.717				↓ACTA1,↓STEAP4	0	2	2
MAP3K7		Kinase	2.345				↑MMP1,↓ACTA1,↓CFB,↓SAA3	1	3	4
MAP3K8		Kinase	1.37	0	0		↑ART2B,↓APOE,↓BNIP5,↓SBK1	1	3	4
MAPK1		Kinase	4.64	-0.426	0.426		↑MMP1,↓APOE,↓ARG2,↓BGLAP,↓CFB,↓DAB2,↓EGLN3,↓MAL2,↓PLSCR1,↓PSAT1,↓SLC27A2,↓SOCS2,↓VDR	1	12	13
MAPK11		Kinase	1.572				↓NPPB,↓VDR	0	2	2
MAPK14		Kinase	2.592	-0.895	0.895		↑MMP1,↓ACTA1,↓BGLAP,↓CYP51A1,↓DAB2,↓NPPB,↓VDR	1	6	7
MAPK3		Kinase	2.73	-1.342	1.342		↑MMP1,↓APOA1,↓APOB,↓CYP24A1,↓FGB	1	4	5
MAPK7		Kinase	3.114	-2.213	2.213	Inhibited	↓ADRB2,↓CYP51A1,↓IDI1,↓MVD,↓STEAP4	0	5	5
MAPK8		Kinase	1.738	-0.577	0.577		↑MMP1,↓APOA1,↓APOE,↓OCLN,↓VDR	1	4	5
MAPT		Other	1.416				↓ACTA1,↓ALB,↓C3,↓C4A/C4B,↓CTSC,↓GSTM5,↓HLA-A,↓PCYOX1,↓STEAP4,↓TPPP	0	10	10
MAT1A		Enzyme	1.717				↓ALB,↓APOA1	0	2	2
MBTD1		Other	2.394				↑ERDR1X,↓ADAMTSL1,↓SOX4	1	2	3
MED1		Transcription Regulator	2.613	-1.982	1.982	Inhibited	↓APOB,↓CYP24A1,↓GHR,↓GREB1,↓SLC27A2,↓SLC39A8,↓VDR	0	7	7
MED13		Transcription Regulator	2.166				↓APOC1,↓CIDEC,↓KNG1	0	3	3
MEF2A		Transcription Regulator	1.479				↓ACTA1,↓CLIC6,↓NPPB	0	3	3
MEX3A		Other	4.783	2.236	2.236	Activated	↓ACOX2,↓APOA1,↓APOC3,↓CIDEC,↓SLC27A2	0	5	5
MFSD2A		Transporter	4.538	1.982	1.982	Activated	↓CYP51A1,↓IDI1,↓MVD,↓SCD2	0	4	4
MGA		Transcription Regulator	2.793	2	2	Activated	↓CLDN2,↓EGLN3,↓ITIH2,↓MGST1	0	4	4
MGP		Other	1.409				↓ALB,↓HNF4A	0	2	2
mir-132		MicroRNA	1.521				↓C3,↓SOX4	0	2	2
miR-132-3p (and other miRNAs w/seed AACAGUC)		Mature MicroRNA	2.073				↓C3,↓SOX4	0	2	2
miR-199a-5p (and other miRNAs w/seed CCAGUGU)		Mature MicroRNA	1.588				↑MMP1,↓ACTA1,↓C3	1	2	3
miR-221-3p (and other miRNAs w/seed GCUACAU)		Mature MicroRNA	1.474				↑MMP1,↓MAF	1	1	2
mir-223		MicroRNA	1.447	-2	2	Inhibited	↓BST1,↓GSTM5,↓MREG,↓PGAP1	0	4	4
mir-338		MicroRNA	2.538				↓SOX4,↓SPINK1	0	2	2
mir-8		MicroRNA	2.81	0.734	0.734		↑MMP1,↓APOA1,↓BST1,↓CLDN3,↓ESM1,↓HNF1B,↓OCLN	1	6	7
MKNK1		Kinase	1.783				↑MMP1,↓CLU,↓GNAI1,↓NPPB,↓SCD2	1	4	5
MMP2		Peptidase	2.529				↑MMP1,↓ACTA1,↓NPPB,↓OCLN	1	3	4
MNT		Transcription Regulator	2.873	2	2	Activated	↓BST1,↓FGG,↓MS4A4C (INCLUDES OTHERS),↓TMEM252	0	4	4
MPZ		Other	1.818				↓MVD,↓SOX4	0	2	2
MRTFA		Transcription Regulator	1.483	-0.293	0.293		↓ACTA1,↓GSTM5,↓HLA-A,↓NPPB,↓SAA3	0	5	5
MRTFB		Transcription Regulator	1.64				↓ACTA1,↓DAB2,↓GSTM5,↓HLA-A,↓SAA3	0	5	5
MTDH		Transcription Regulator	6.967				↓ACTA1,↓CIDEC,↓CXADR,↓FGA,↓FGB,↓FGG,↓KNG1,↓LPIN1,↓PLSCR1,↓SCD2,↓SELENBP1	0	11	11
MTOR		Kinase	1.457	-0.816	0.816		↓BEX1,↓FGB,↓GSTM5,↓MAF,↓SERPINA1,↓SOX4,↓TPPP	0	7	7
MTTP		Transporter	2.426				↓APOA4,↓APOB,↓CIDEC	0	3	3
MYC		Transcription Regulator	3.367	0.366	0.366		↓ACTA1,↓ALB,↓APOC1,↓CIDEC,↓CLU,↓F2,↓FCGR2A,↓FCGRT,↓FOXA2,↓GPT2,↓GREB1,↓HLA-A,↓IRF6,↓LAMB3,↓MS4A4C (INCLUDES OTHERS),↓NPPB,↓PLSCR1,↓PRPH,↓PSAT1,↓RARRES1,↓SAA3,↓SCD2,↓SEMA4A,↓SERPINA1	0	24	24
MYL2		Other	1.451				↓ALB,↓HPX	0	2	2
NAP1L1		Other	6.046				↓ALB,↓APOA1,↓FOXA2,↓HNF4A	0	4	4
NCOA1		Transcription Regulator	2.043	-1.964	1.964	Inhibited	↓APOA4,↓BGLAP,↓C3,↓HSD3B2,↓LPIN1	0	5	5
NCOA2		Transcription Regulator	7.793	-1.772	1.772		↓APOA4,↓APOC2,↓APOM,↓C3,↓CYP51A1,↓FGB,↓GSTM5,↓HLA-A,↓IDI1,↓LPIN1,↓SLC3A1,↓VDR	0	12	12
Ncoa-Nr1i2-Rxra		Complex	1.936				↓ABCC2,↓CYP3A7	0	2	2
Ncoa-Nr1i3-Rxra		Complex	1.854				↓ABCC2,↓CYP3A7	0	2	2
NCOR-LXR-Oxysterol-RXR-9 cis RA		Complex	5.777	-1.342	1.342		↓APOA4,↓APOC2,↓APOE,↓ARG2,↓CYP51A1	0	5	5
NDRG1		Kinase	1.65				↑MMP1,↓APOA4,↓APOC2	1	2	3
NEUROD1		Transcription Regulator	1.876				↓PDE6C,↓PRPH,↓SCG5	0	3	3
NF1		Other	1.349				↓MAF,↓NPPB	0	2	2
NFATC3		Transcription Regulator	1.73				↓FOXA2,↓NPPB,↓SFTPD	0	3	3
NFE2L2		Transcription Regulator	2.682	-1.809	1.809		↓ABCC2,↓AGT,↓AKR1C3,↓ANG,↓APOA4,↓BGLAP,↓GHR,↓GSTM5,↓MGST1,↓PSAT1,↓SERPIND1,↓SLC3A1	0	12	12
NFIC		Transcription Regulator	1.793	-2	2	Inhibited	↓C2,↓COL6A1,↓HLA-A,↓PLSCR1	0	4	4
NFkB (complex)		Complex	2.489	-1.789	1.789		↑MMP1,↓AGT,↓APOE,↓BEX1,↓C3,↓CFB,↓CLU,↓FGG,↓HLA-A,↓HNF4A,↓NPPB,↓SAA3,↓SLC3A1	1	12	13
NFKB1		Transcription Regulator	1.78	-1	1		↓APOE,↓CFB,↓FCGRT,↓FGA,↓FGG,↓LAMB3,↓SAA3	0	7	7
NFKBIA		Transcription Regulator	2.296	-1.59	1.59		↑MMP1,↓APOA1,↓C3,↓CLU,↓ESM1,↓FCGRT,↓GSTM5,↓HLA-A,↓PCDH7,↓SAA3	1	9	10
NF-Y		Complex	3.231				↓ALB,↓APOA1,↓GHR,↓LPIN1,↓TPH1	0	5	5
NFYA		Transcription Regulator	1.441				↓ALB,↓LPIN1,↓SCD2	0	3	3
NFYC		Transcription Regulator	1.349				↓ALB,↓LPIN1	0	2	2
NKX2-1		Transcription Regulator	2.335				↓AGT,↓CLU,↓HLA-A,↓MREG,↓SAA3,↓SFTPD	0	6	6
Nkx2-2os		Other	2.18				↓NNAT,↓SCG5	0	2	2
NOS2		Enzyme	1.674	-1.715	1.715		↑ERDR1X,↓ACTA1,↓CTSC,↓PLSCR1,↓SAA3	1	4	5
NOX4		Enzyme	1.955				↓ACTA1,↓AGT,↓SAA3	0	3	3
NPC1		Transporter	3.654	1.982	1.982	Activated	↓APOB,↓APOE,↓CTSH,↓CYP51A1,↓HLA-A,↓IDI1,↓MVD	0	7	7
NPR1		Enzyme	2.14				↓ACTA1,↓AGT,↓NPPB	0	3	3
NPY		Other	1.783				↓HSD3B2,↓LPIN1,↓SLC3A1	0	3	3
NR0B2		Ligand-dependent Nuclear Receptor	5.866	1.942	1.942		↓AGT,↓APOA1,↓APOM,↓CIDEC,↓CYP51A1,↓GSTM5,↓HNF4A,↓LPIN1,↓NR1H4	0	9	9
Nr1h		Group	3.462	-1.762	1.762		↓AGT,↓APOC1,↓APOC2,↓APOE,↓ARG2,↓C2,↓C3	0	7	7
NR1H2		Ligand-dependent Nuclear Receptor	3.627	-1.176	1.176		↓AGT,↓APOE,↓C3,↓HSD3B2,↓SAA3,↓SCD2	0	6	6
NR1H3		Ligand-dependent Nuclear Receptor	6.144	-2.396	2.396	Inhibited	↓ADRB2,↓APOA1,↓APOC1,↓APOC2,↓APOE,↓APOM,↓ARG2,↓CFB,↓CTSC,↓GSTM5,↓HSD3B2,↓SCD2	0	12	12
NR1I2		Ligand-dependent Nuclear Receptor	9.907	-0.145	0.145		↓ABCC2,↓ANG,↓APOA4,↓APOC1,↓APOC2,↓APOF,↓CYP24A1,↓CYP3A7,↓GSTM5,↓HNF4A,↓HSD3B2,↓MGST1,↓NR1H4,↓SERPIND1,↓SULT1D1	0	15	15
NR1I3		Ligand-dependent Nuclear Receptor	5.435	-2.402	2.402	Inhibited	↓ABCC2,↓APOA1,↓CYP3A7,↓GSTM5,↓HNF4A,↓RARRES1,↓STEAP4,↓SULT1D1	0	8	8
NR2C2		Ligand-dependent Nuclear Receptor	1.349				↓APOE,↓CYP24A1	0	2	2
NR2E3		Ligand-dependent Nuclear Receptor	2.452				↓CLCA1,↓PDE6C	0	2	2
NR2F1		Ligand-dependent Nuclear Receptor	2.873				↓AGT,↓APOA1,↓APOA4,↓HNF1B	0	4	4
NR2F2		Ligand-dependent Nuclear Receptor	3.521				↓APOA1,↓APOA4,↓HNF1B,↓HNF4A,↓NR1H4	0	5	5
NR3C1		Ligand-dependent Nuclear Receptor	4.071	-1.182	1.182		↑MMP1,↓AGT,↓APOE,↓BGLAP,↓C4A/C4B,↓CIDEC,↓COL6A1,↓CYP3A7,↓HGD,↓HNF4A,↓IGFALS,↓LPIN1,↓NPPB,↓OCLN,↓PRPH,↓SERPINA1,↓SOX4,↓VDR	1	17	18
NR3C2		Ligand-dependent Nuclear Receptor	3.616	-0.896	0.896		↑MMP1,↓AGT,↓APOC1,↓APOE,↓BGLAP,↓GHR,↓NPPB	1	6	7
NR4A1		Ligand-dependent Nuclear Receptor	5.119	-0.342	0.342		↓ACTA1,↓APOB,↓APOE,↓CLCA3A1/CLCA3A2,↓COL6A1,↓FBP2,↓GSTM5,↓HSD3B2,↓IKZF4,↓LPIN1,↓NR1H4,↓OCLN	0	12	12
NR4A2		Ligand-dependent Nuclear Receptor	3.79	-0.842	0.842		↑MMP1,↓BGLAP,↓COL6A1,↓HSD3B2,↓IKZF4,↓SLC39A8	1	5	6
NR4A3		Ligand-dependent Nuclear Receptor	5.987	-0.728	0.728		↓COL6A1,↓FBP2,↓FOXA2,↓HSD3B2,↓IKZF4,↓LPIN1,↓PDP1,↓SLC39A8	0	8	8
NR5A1		Ligand-dependent Nuclear Receptor	1.697				↓AKR1B7,↓C4A/C4B,↓HSD3B2	0	3	3
NR5A2		Ligand-dependent Nuclear Receptor	7.886	-1.636	1.636		↓ABCC2,↓AKR1B7,↓APOA1,↓APOM,↓C3,↓FGB,↓FOXA2,↓GPT2,↓HNF4A,↓HSD3B2,↓NR1H4	0	11	11
NTS		Other	1.854				↓NR1H4,↓SLC51A	0	2	2
NUP155		Other	2.738				↓ACTA1,↓NPPB	0	2	2
ONECUT1		Transcription Regulator	6.152				↓ABCC2,↓C2,↓C8G,↓CFI,↓CLDN2,↓CYP51A1,↓FOXA2,↓GJB1,↓HNF1B,↓HNF4A,↓IRF6,↓SERPINA1,↓SPINK1	0	13	13
OSM		Cytokine	3.857	-2.05	2.05	Inhibited	↑MMP1,↓AKR1C3,↓ALB,↓C4A/C4B,↓CFB,↓COL6A1,↓CTSH,↓CXADR,↓ESM1,↓FGA,↓FGB,↓HLA-A,↓PDZK1IP1,↓SERPINA1,↓VDR	1	14	15
OSMR		Transmembrane Receptor	1.818				↓ALB,↓FGB,↓SERPINA1	0	3	3
PAX3		Transcription Regulator	2.196				↓C8G,↓CLU,↓GSTM5,↓HPX,↓LAMB3,↓SOX4	0	6	6
PDGF BB		Complex	2.558	-0.712	0.712		↑MMP1,↓ADRB2,↓ARG2,↓C3,↓DAB2,↓GHR,↓MGST1,↓NPPB,↓SCD2	1	8	9
PDGFRA		Kinase	2.024				↓BGLAP,↓DAB2	0	2	2
PDX1		Transcription Regulator	1.633				↓ALB,↓HNF4A,↓NNAT,↓PDZK1IP1,↓TSPAN8	0	5	5
PELP1		Other	2.947	0	0		↓ADRB2,↓CTSH,↓DAB2,↓GREB1,↓PSAT1,↓PTK6	0	6	6
PGR		Ligand-dependent Nuclear Receptor	1.699	-1.134	1.134		↓AKR1C3,↓COL6A1,↓EPS8L3,↓GREB1,↓LAMB3,↓SERPINA1,↓SERPINA5,↓SLC39A8,↓VDR	0	9	9
PIK3CA		Kinase	2.175				↑MMP1,↓ARG2,↓FOXA2,↓GPC6,↓PCDH7,↓SPINK1	1	5	6
PIM1		Kinase	2.2	-1.969	1.969	Inhibited	↓ALB,↓APOA4,↓HNF4A,↓SERPINA1	0	4	4
Pka		Complex	1.503	0.152	0.152		↓APOE,↓CYP51A1,↓FOXA2,↓HNF4A	0	4	4
Pkc(s)		Group	3.291	-0.784	0.784		↑MMP1,↓APOA1,↓ARG2,↓CYP24A1,↓IRF6,↓NPPB,↓PSCA,↓VDR	1	7	8
PKD1		Ion Channel	4.959	-1	1		↑SLC26A7,↓ACOX2,↓APOM,↓BGLAP,↓HGD,↓ITIH2,↓KNG1,↓NIPAL1,↓PCDH7,↓PRAP1	1	9	10
PLTP		Enzyme	2.376				↓APOA1,↓APOB	0	2	2
PML		Transcription Regulator	2.575	0.239	0.239		↓ACSM1,↓APOA1,↓APOE,↓IDI1,↓MAF,↓PLSCR1	0	6	6
POR		Enzyme	6.133	2.2	2.2	Activated	↓ACTA1,↓APOA4,↓CLDN3,↓CYP51A1,↓GREB1,↓GSTM5,↓HLA-A,↓IDI1,↓MVD,↓SC5D,↓SCD2	0	11	11
POU5F1		Transcription Regulator	1.724	0.499	0.499		↓ALB,↓ATP6V0A4,↓BGLAP,↓CIDEB,↓FOXA2,↓GREB1,↓IRF6,↓SERPINA1	0	8	8
PPARA		Ligand-dependent Nuclear Receptor	17.254	1.585	1.585		↓ACTA1,↓AKR1B7,↓APOA1,↓APOA4,↓APOC2,↓APOC3,↓APOE,↓APOM,↓C2,↓C3,↓C6,↓CFI,↓CIDEC,↓CYP51A1,↓FGA,↓FGB,↓FGG,↓HNF4A,↓HPX,↓IDI1,↓LAMB3,↓MGST1,↓MVD,↓NPPB,↓OCLN,↓PBLD,↓SC5D,↓SELENBP1,↓SLC27A2,↓SOCS2	0	30	30
PPARD		Ligand-dependent Nuclear Receptor	3.658	-0.788	0.788		↓APOA1,↓APOA4,↓APOB,↓APOE,↓C11ORF86,↓GHR,↓NPPB,↓NR1H4,↓PCYOX1,↓SLC27A2	0	10	10
PPARG		Ligand-dependent Nuclear Receptor	5.14	-2.287	2.287	Inhibited	↓ADRB2,↓AGT,↓APOA1,↓APOE,↓BGLAP,↓C3,↓CIDEC,↓EGLN3,↓FBP2,↓FOXA2,↓LAMB3,↓MGST1,↓MVD,↓OCLN,↓SERPINA1,↓VDR	0	16	16
PPARGC1A		Transcription Regulator	6.11	0	0		↑GJC2,↓AGT,↓ANG,↓APOA4,↓APOC2,↓APOC3,↓C2,↓C3,↓CIDEB,↓CPN1,↓CTSC,↓GPC6,↓HSD3B2,↓LPIN1,↓NPPB,↓NR1H4,↓SAA3	1	16	17
PPARGC1B		Transcription Regulator	2.507	-1.067	1.067		↓C3,↓EGLN3,↓MVD,↓NPPB	0	4	4
PPP3CA		Phosphatase	2.133				↓ACTA1,↓C3,↓MGST1,↓NPPB	0	4	4
PPP3R1		Phosphatase	1.836				↓ADRB2,↓CDHR2,↓SCD2	0	3	3
PPRC1		Transcription Regulator	2.192				↓ESM1,↓LAMB3,↓SPINK1	0	3	3
PRDM1		Transcription Regulator	3.07	-2.333	2.333	Inhibited	↓ACOX2,↓APOM,↓ARG2,↓FGA,↓FGB,↓FGG,↓HLA-A,↓MAF,↓SOCS2	0	9	9
PRDM16		Transcription Regulator	1.409				↓AGT,↓NPPB	0	2	2
PRKAA1		Kinase	3.86	2.138	2.138	Activated	↓ALB,↓CLU,↓EGLN3,↓GHR,↓HSD3B2,↓IL22RA1,↓MGST1,↓OCLN	0	8	8
PRKAA2		Kinase	1.456	1.951	1.951		↓ACTA1,↓ALB,↓IL22RA1,↓MGST1	0	4	4
PRKAG3		Kinase	1.312				↓CIDEC,↓SCD2,↓TPPP3,↓TSPAN8	0	4	4
PRKAR1A		Kinase	1.429				↓BGLAP,↓VDR	0	2	2
PRKDC		Kinase	1.474				↓APOE,↓GREB1	0	2	2
PRL		Cytokine	4.602	-1.967	1.967	Inhibited	↓AKR1C3,↓CLDN3,↓CLU,↓CTSH,↓IGFALS,↓MGST1,↓OCLN,↓PLSCR1,↓SOCS2,↓SPINK1,↓TPH1,↓VDR	0	12	12
PRLR		Transmembrane Receptor	3.719	-0.241	0.241		↓AKR1C3,↓GHR,↓GJB1,↓VDR	0	4	4
Pro-inflammatory Cytokine		Group	2.55				↓ABCC2,↓APOE,↓CLU,↓NR1H4	0	4	4
PROM1		Other	1.979				↓IDI1,↓MVD	0	2	2
PSEN1		Peptidase	2.215	2	2	Activated	↑ERDR1X,↓ACTA1,↓ALB,↓APOE,↓C3,↓CTSC,↓CYP51A1,↓NNAT,↓TPPP	1	8	9
PSMB11		Peptidase	1.712	2	2	Activated	↓CLDN2,↓CLDN3,↓COL6A1,↓OCLN	0	4	4
PTEN		Phosphatase	2.268	0.786	0.786		↑ENTPD8,↑SLC26A7,↓AKR1C12/AKR1C13,↓AKR1C3,↓BEX1,↓C3,↓CHML,↓FOXA2,↓IDI1,↓MVD,↓PSCA,↓SFTPD,↓SOX4,↓VIL1	2	12	14
PTGS2		Enzyme	3.105	0.308	0.308		↑MMP1,↓ANG,↓ARG2,↓CLU,↓FCGRT,↓HLA-A,↓PCDH7,↓SOCS2	1	7	8
PTH		Other	1.754	-0.477	0.477		↑MMP1,↓BGLAP,↓CYP24A1,↓SAA3,↓VDR	1	4	5
PTK2		Kinase	1.764				↓ACTA1,↓NPPB,↓OCLN	0	3	3
PXR ligand-PXR-Retinoic acid-RXRα		Complex	1.312				↓ABCC2,↓CYP3A7	0	2	2
QKI		Other	2.983	-2.224	2.224	Inhibited	↓ACTA1,↓CYP51A1,↓IDI1,↓MVD,↓SC5D	0	5	5
RAB2A		Enzyme	3.388				↓CIDEB,↓CIDEC,↓CYP51A1	0	3	3
RAC1		Enzyme	1.613				↑MMP1,↓AGT,↓GREB1,↓NPPB	1	3	4
RAF1		Kinase	1.446	-0.655	0.655		↑MMP1,↓CTSH,↓NPPB,↓OCLN,↓SELENBP1	1	4	5
RARA		Ligand-dependent Nuclear Receptor	2.991	-0.896	0.896		↓ABCC2,↓APOA1,↓APOM,↓ATP6V0A4,↓GHR,↓GREB1,↓HNF1B,↓IRF6,↓RARRES1,↓SAA3	0	10	10
RARB		Ligand-dependent Nuclear Receptor	3.796	-0.478	0.478		↑MMP1,↓APOA1,↓APOA4,↓ATP6V0A4,↓HNF1B,↓SAA3,↓SERPINA1,↓SFTPD	1	7	8
RARG		Ligand-dependent Nuclear Receptor	2.117				↓APOA1,↓ATP6V0A4,↓GREB1,↓HNF1B	0	4	4
RASSF1		Other	2.963	-0.555	0.555		↓APOE,↓CLU,↓DAB2,↓GHR,↓PCDH7	0	5	5
RBPJ		Transcription Regulator	2.348	-2.2	2.2	Inhibited	↓CLU,↓GNAI1,↓HLA-A,↓MVD,↓PLSCR1,↓SOX4,↓TPPP3	0	7	7
RELA		Transcription Regulator	2.099	-1.505	1.505		↑MMP1,↓AGT,↓APOE,↓BEX1,↓C3,↓CFB,↓FCGRT,↓HLA-A,↓HNF4A,↓SAA3	1	9	10
Relaxin		Group	1.747				↑MMP1,↓ARG2	1	1	2
RET		Kinase	1.386	0	0		↑MMP1,↓ACTA1,↓CLU,↓MAF	1	3	4
RGS4		Enzyme	2.07	0	0		↓ACTA1,↓NPPB,↓SPP2,↓VDR	0	4	4
RHOA		Enzyme	1.896				↑MMP1,↓ACTA1,↓AGT,↓OCLN	1	3	4
RNA polymerase II		Complex	3.848				↓APOM,↓BGLAP,↓C3,↓CLDN3,↓CYP24A1,↓FGG,↓GHR,↓HNF4A,↓NR1H4,↓SLC27A2	0	10	10
RNF2		Transcription Regulator	2.793	0.762	0.762		↓FOXA2,↓GREB1,↓HNF4A,↓SERPINA1	0	4	4
RORA		Ligand-dependent Nuclear Receptor	3.33	-2.19	2.19	Inhibited	↓APOA4,↓APOC3,↓APOE,↓CLCA1,↓SAA3,↓SCD2,↓SELENBP1,↓SULT1D1	0	8	8
RORC		Ligand-dependent Nuclear Receptor	1.607				↓APOA4,↓GPT2,↓SCD2,↓SELENBP1,↓SULT1D1	0	5	5
RPTOR		Other	2.886	-2.236	2.236	Inhibited	↓CYP51A1,↓IDI1,↓IL22RA1,↓MVD,↓NPPB,↓SC5D	0	6	6
Rxr		Group	6.318				↑MMP1,↓ABCC2,↓AKR1B7,↓APOE,↓BGLAP,↓CYP24A1,↓HNF1B,↓KNG1,↓TPH1	1	8	9
RXRA		Ligand-dependent Nuclear Receptor	9.198	0.158	0.158		↓ABCC2,↓APOA1,↓APOC3,↓APOE,↓APOM,↓ARG2,↓BGLAP,↓C3,↓C4A/C4B,↓CIDEC,↓CLCA3A1/CLCA3A2,↓CLU,↓CTSH,↓CYP24A1,↓FGG,↓HNF1B,↓HNF4A,↓KNG1,↓SLC51A,↓VDR	0	20	20
RXRB		Ligand-dependent Nuclear Receptor	3.082	1	1		↓BGLAP,↓C4A/C4B,↓CIDEC,↓CLCA3A1/CLCA3A2,↓CLU,↓CYP24A1,↓HNF4A	0	7	7
RXRG		Ligand-dependent Nuclear Receptor	1.836				↓APOA1,↓BGLAP,↓CYP24A1	0	3	3
S100A8		Other	2.358	0.447	0.447		↑MMP1,↓ARG2,↓ENTPD2,↓FCGR2A,↓NR1H4,↓SAA3	1	5	6
S100A9		Other	1.851	-0.6	0.6		↑MMP1,↓C3,↓ENTPD2,↓FCGR2A,↓NR1H4	1	4	5
SAA		Group	1.368				↑MMP1,↓SAA3	1	1	2
SAR1B		Enzyme	2.125				↓APOA1,↓APOB	0	2	2
SBDS		Other	1.441				↓AKR1C3,↓BEX1,↓PCDH7	0	3	3
SCAP		Other	3.917	-2.2	2.2	Inhibited	↓ALB,↓CYP51A1,↓IDI1,↓MVD,↓SC5D,↓SCD2	0	6	6
SCARB1		Transporter	2.116				↓APOA1,↓APOB,↓APOE	0	3	3
SCD		Enzyme	3	0.816	0.816		↓LPIN1,↓MVD,↓PTK6,↓SAA3,↓SC5D,↓SCD2,↓VDR	0	7	7
SERPINA6		Other	1.701				↓APOE,↓CYP51A1,↓IDI1,↓MVD,↓SC5D	0	5	5
SFPQ		Other	1.451				↓BEX1,↓LPIN1	0	2	2
SFTPC		Other	2.493				↓CLU,↓FOXA2,↓SFTPD	0	3	3
SH3TC2		Other	5.439	-2.236	2.236	Inhibited	↓CYP51A1,↓GJB1,↓IDI1,↓MVD,↓SC5D	0	5	5
SIAH1		Enzyme	1.914				↓ARG2,↓C3,↓EGLN3	0	3	3
SIAH2		Transcription Regulator	3.733				↓AKR1C3,↓ARG2,↓C3,↓CYP24A1,↓EGLN3	0	5	5
SIM1		Transcription Regulator	4.097	-3	3	Inhibited	↓ANG,↓APOE,↓BST1,↓FCGR2A,↓HLA-A,↓ITIH3,↓LAMB3,↓SELENBP1,↓SERPINA5	0	9	9
SIRT1		Transcription Regulator	2.772	0.302	0.302		↑ENTPD8,↑MMP1,↓ABCC2,↓AGT,↓APOC1,↓CLCA1,↓GSTM5,↓HLA-A,↓MAF,↓NR1H4,↓SCD2	2	9	11
SIRT2		Transcription Regulator	4.238	-1	1		↓IDI1,↓MVD,↓NPPB,↓SC5D	0	4	4
SLC13A1		Transporter	3.943	0.816	0.816		↓AKR1C3,↓APOA4,↓C6,↓GPC6,↓ITIH3,↓MVD	0	6	6
SLC25A13		Transporter	4.83				↓AKR1B7,↓APOA4,↓C11ORF86,↓C6,↓CLCA1,↓PSAT1,↓RARRES1	0	7	7
SLC9A3		Ion Channel	1.684				↓SAA3,↓SLC5A1	0	2	2
SMAD3		Transcription Regulator	4.602	-1.4	1.4		↑MMP1,↓ALB,↓APOA1,↓APOA4,↓APOB,↓BGLAP,↓C3,↓COL6A1,↓CYP51A1,↓ESM1,↓HNF4A,↓SCD2	1	11	12
SMAD4		Transcription Regulator	1.348				↑MMP1,↓APOA1,↓APOA4,↓APOB,↓BGLAP,↓HNF4A	1	5	6
SMARCA4		Transcription Regulator	5.467	-3.293	3.293	Inhibited	↑MMP1,↓ACTA1,↓AGT,↓ALB,↓APOA1,↓BGLAP,↓CTSH,↓ENTPD3,↓FCGR2A,↓FGG,↓FOXA2,↓HKDC1,↓HNF4A,↓IRF6,↓PDP1,↓SCG5,↓SOCS2,↓SPINK1,↓TSPAN8	1	18	19
SMARCA5		Transcription Regulator	2.363	2.2	2.2	Activated	↓BST1,↓ESM1,↓HLA-A,↓SEMA4A,↓SLC27A2	0	5	5
SMARCB1		Transcription Regulator	2.646	-1.342	1.342		↑MMP1,↓BGLAP,↓C4A/C4B,↓CIDEB,↓CYP3A7,↓FCGR2A,↓GJB1	1	6	7
SNAI1		Transcription Regulator	3.256	1.948	1.948		↓BGLAP,↓CLDN3,↓CXADR,↓HNF4A,↓OCLN,↓SLC27A2,↓VDR	0	7	7
SOCS3		Phosphatase	2.04				↓ACTA1,↓APOB,↓IGFALS,↓NPPB	0	4	4
SOD1		Enzyme	2.028				↓APOE,↓BGLAP,↓CLU,↓GSTM5,↓OCLN,↓PRPH,↓SCG5	0	7	7
SORL1		Transporter	2.463	-1.633	1.633		↑MMP1,↓AGT,↓APOE,↓C3,↓COL6A1,↓FGG	1	5	6
SOX17		Transcription Regulator	3.45	-0.762	0.762		↓AKR1C3,↓AMN,↓FOXA2,↓HNF4A	0	4	4
SOX7		Transcription Regulator	1.747				↓ESM1,↓IRF6,↓SOX4	0	3	3
SP1		Transcription Regulator	2.256				↑MMP1,↓AKR1B7,↓APOA1,↓APOE,↓BGLAP,↓CYP51A1,↓GHR,↓HNF4A,↓NPPB,↓SLC39A8,↓SLC5A1,↓VDR	1	11	12
SP110		Transcription Regulator	1.521	1	1		↓CLU,↓PLSCR1,↓SERPINA1,↓SOX4	0	4	4
SPARC		Other	1.688	0	0		↓AKR1C3,↓ARG2,↓CIDEC,↓NIPAL1	0	4	4
SPOP		Other	1.684				↑MMP1,↓MVD	1	1	2
SPRY2		Other	1.883	2	2	Activated	↓HKDC1,↓OCLN,↓SCG5,↓TPH1	0	4	4
SPRY4-IT1		Other	2.538				↓CLDN3,↓OCLN	0	2	2
SREBF1		Transcription Regulator	5.394	-3.04	3.04	Inhibited	↓BGLAP,↓CFI,↓COL6A1,↓CXADR,↓CYP51A1,↓HNF4A,↓IDI1,↓LPIN1,↓MVD,↓SC5D,↓SCD2,↓SERPINA1	0	12	12
SREBF2		Transcription Regulator	2.086	-1.98	1.98	Inhibited	↓CYP51A1,↓IDI1,↓MVD,↓SC5D	0	4	4
SRF		Transcription Regulator	1.416	-0.678	0.678		↓ACTA1,↓CLDN3,↓GSTM5,↓MGST1,↓SAA3,↓SERPIND1,↓VIL1	0	7	7
SRSF2		Transcription Regulator	1.312				↓FOXA2,↓NR1H4	0	2	2
ST14		Peptidase	2.125				↑MMP1,↓CLDN2	1	1	2
ST8SIA1		Enzyme	1.893				↓C3,↓C4A/C4B	0	2	2
STAT		Group	2.333				↑MMP1,↓AGT,↓SOCS2	1	2	3
STAT1		Transcription Regulator	4.833	-1.172	1.172		↑MMP1,↓AGT,↓APOA1,↓APOC2,↓APOE,↓C3,↓C4A/C4B,↓CFB,↓EGLN3,↓FGA,↓FGB,↓GREB1,↓NPPB,↓PLSCR1	1	13	14
STAT1/3/5 dimer		Complex	1.747				↑MMP1,↓SOCS2	1	1	2
STAT3		Transcription Regulator	4.35	-3.92	3.92	Inhibited	↑MMP1,↓AGT,↓APOA4,↓ARG2,↓BEX1,↓C3,↓CFB,↓FGA,↓FGB,↓FGG,↓HLA-A,↓HNF4A,↓LAMB3,↓MAF,↓PLSCR1,↓SERPINA1,↓SOCS2,↓SOX4,↓STEAP4	1	18	19
Stat3-Stat3		Complex	2.932	-1.964	1.964	Inhibited	↓FGA,↓FGB,↓FGG,↓SPINK1	0	4	4
STAT4		Transcription Regulator	1.37	-1.98	1.98	Inhibited	↓C3,↓LPIN1,↓MS4A4C (INCLUDES OTHERS),↓SCG5,↓SELENBP1	0	5	5
Stat5 dimer		Complex	1.547				↓IGFALS,↓SOCS2	0	2	2
STAT5A		Transcription Regulator	6.775	-0.156	0.156		↓AKR1C3,↓APOE,↓EGLN3,↓GJB1,↓HSD3B2,↓IGFALS,↓LAMB3,↓MAF,↓MAL2,↓PTK6,↓SCG5,↓SELENBP1,↓SOCS2,↓TSPAN8	0	14	14
STAT5a/b		Group	1.644				↓CLU,↓IDI1,↓IGFALS,↓MAF	0	4	4
STAT5B		Transcription Regulator	4.256	-1.32	1.32		↓AKR1C3,↓APOE,↓GJB1,↓GSTM5,↓HAO2,↓HLA-A,↓HSD3B2,↓IGFALS,↓MAF,↓NIPAL1,↓PDZK1IP1,↓SOCS2	0	12	12
STAT6		Transcription Regulator	4.33	-0.419	0.419		↑ERDR1X,↓APOE,↓CIDEB,↓CIDEC,↓CLCA3A1/CLCA3A2,↓CLDN2,↓FCGR2A,↓MAF,↓MS4A4C (INCLUDES OTHERS),↓PLSCR1,↓SCD2,↓SELENBP1,↓SERPINA1,↓SOCS2	1	13	14
STK3		Kinase	2.073				↓SFTPD,↓SOX4	0	2	2
STK39		Kinase	3.178				↓CLDN3,↓OCLN	0	2	2
STK40		Kinase	2.444				↓ACTA1,↓APOE,↓C6,↓SFTPD	0	4	4
Stmp1		Other	3.178				↓ACTA1,↓NPPB	0	2	2
SUMO1		Enzyme	2.46				↓ALB,↓CIDEC,↓SLC51A	0	3	3
TARDBP		Transcription Regulator	4.135	-0.816	0.816		↓C3,↓CYP51A1,↓HLA-A,↓IDI1,↓LAMB3,↓MVD,↓SC5D	0	7	7
TCF		Group	2.15				↓CYP24A1,↓SERPINA1,↓SERPINA5,↓TSPAN8	0	4	4
Tcf7		Transcription Regulator	2.623	1.034	1.034		↑RHOX13,↓AKR1C12/AKR1C13,↓IKZF4,↓MAF,↓MVD,↓NNAT,↓SC5D,↓SOCS2,↓TEX13B	1	8	9
TCF7		Transcription Regulator	2.044				↓FOXA2,↓HNF1B,↓HNF4A	0	3	3
TCF7L1		Transcription Regulator	2.74	0	0		↑RHOX13,↓FOXA2,↓NNAT,↓TEX13B	1	3	4
TCF7L2		Transcription Regulator	4.754	-1.175	1.175		↑GJC2,↑MMP1,↑RHOX13,↑TBC1D5,↓CLDN2,↓CYP3A7,↓CYP51A1,↓FBP2,↓GJB1,↓NNAT,↓SC5D,↓SLC27A2,↓TEX13B,↓TPPP	4	10	14
TCL1A		Transcription Regulator	1.429				↓CTSC,↓CTSH,↓STEAP4	0	3	3
TFCP2		Transcription Regulator	1.936				↓FGA,↓SAA3	0	2	2
Tgf beta		Group	2.164	-1.001	1.001		↑MMP1,↓BGLAP,↓BST1,↓CLU,↓DAB2,↓FGG,↓MAF,↓MS4A4C (INCLUDES OTHERS),↓SOX4,↓TMEM252	1	9	10
TGFA		Growth Factor	1.506				↓ALB,↓GJB1,↓SERPINA1	0	3	3
TGFB1		Growth Factor	13.857	-0.102	0.102		↑MMP1,↓ABCC2,↓ACTA1,↓ALB,↓APOB,↓APOC2,↓APOE,↓BGLAP,↓C2,↓C3,↓CDHR2,↓CFB,↓CFI,↓CIDEC,↓CLU,↓COL6A1,↓CTSC,↓CTSH,↓CXADR,↓CYP3A7,↓CYP51A1,↓DAB2,↓EPS8L3,↓ESM1,↓F2,↓FGA,↓FGB,↓FGG,↓FOXA2,↓GJB1,↓HKDC1,↓HNF4A,↓HSD3B2,↓IDI1,↓IKZF4,↓ITIH3,↓KNG1,↓LAMB3,↓MAF,↓MVD,↓OCLN,↓PDZK1IP1,↓PLSCR1,↓PSAT1,↓SAA3,↓SCD2,↓SCG5,↓SELENBP1,↓SEMA4A,↓SERPINA1,↓SLC13A3,↓SLC39A8,↓SOX4,↓VDR	1	53	54
TGFB2-AS1		Other	1.575				↑MMP1,↓CTSH,↓PDP1	1	2	3
THEM6		Other	1.498				↓CYP51A1,↓MVD	0	2	2
THRB		Ligand-dependent Nuclear Receptor	1.365				↑MMP1,↓ACTA1,↓APOA1,↓APOM,↓CTSH,↓NPPB	1	5	6
TLR3		Transmembrane Receptor	2.133	-0.994	0.994		↑MMP1,↓ARG2,↓C3,↓CFB,↓CLCA1,↓CLU,↓SAA3	1	6	7
TNF		Cytokine	6.47	-0.553	0.553		↑MMP1,↓ABCC2,↓ACTA1,↓ADRB2,↓AGT,↓ALB,↓APOA1,↓APOC2,↓APOE,↓BGLAP,↓C3,↓C4A/C4B,↓CFB,↓CIDEC,↓CLU,↓CTSC,↓EGLN3,↓ESM1,↓FCGRT,↓FGG,↓GHR,↓GJB1,↓GNAI1,↓HLA-A,↓HNF4A,↓HSD3B2,↓LAMB3,↓MGST1,↓NPPB,↓NR1H4,↓OCLN,↓PCDH7,↓PDE6C,↓PLSCR1,↓SAA3,↓SERPIND1,↓SLC39A8,↓SOCS2,↓SOX4,↓STEAP4,↓VDR	1	40	41
Tnf (family)		Group	2.167	-0.128	0.128		↓CLDN2,↓ESM1,↓GHR,↓OCLN,↓PLSCR1,↓SAA3,↓SPINK1	0	7	7
TNF receptor		Group	1.599				↓C3,↓CXADR	0	2	2
TNFRSF12A		Transmembrane Receptor	2.024				↑MMP1,↓ACTA1	1	1	2
TNFSF13B		Cytokine	1.456	-1	1		↓ARG2,↓C2,↓PLSCR1,↓VDR	0	4	4
TRAF3IP2		Enzyme	1.618				↓AGT,↓SAA3,↓STEAP4	0	3	3
TRAP1		Enzyme	1.347				↓AKR1C12/AKR1C13,↓CHML,↓GPT2	0	3	3
TREM1		Transmembrane Receptor	1.607	-0.447	0.447		↑MMP1,↓ADRB2,↓CFB,↓SCG5,↓SPINK1	1	4	5
TRIM24		Transcription Regulator	2.592				↓CYP24A1,↓HNF1B,↓ITIH2,↓MS4A4C (INCLUDES OTHERS),↓SOCS2	0	5	5
TRPS1		Transcription Regulator	2.068				↓BGLAP,↓GREB1,↓VDR	0	3	3
TWIST1		Transcription Regulator	1.489	-0.703	0.703		↑MMP1,↓BGLAP,↓C3,↓CLU,↓COL6A1	1	4	5
TXNRD1		Enzyme	3.331	1	1		↓ABCC2,↓ACOX2,↓GSTM5,↓LPIN1	0	4	4
UBE2I		Enzyme	1.409				↓ALB,↓SLC51A	0	2	2
UCA1		Other	2.24				↓GPT2,↓NPPB	0	2	2
UPF2		Other	1.521				↓CLU,↓TSPAN8	0	2	2
USP22		Peptidase	1.325				↓CIDEC,↓FCGR2A,↓STEAP4	0	3	3
VCAN		Other	3.333	1.195	1.195		↓ACTA1,↓ANG,↓APOE,↓C3,↓C4A/C4B,↓CLU,↓GPC6	0	7	7
WBP2		Transcription Regulator	1.572	-2	2	Inhibited	↓APOB,↓CYP24A1,↓SLC27A2,↓SOX4	0	4	4
WDR77		Transcription Regulator	1.783				↓PSCA,↓PTK6	0	2	2
WWOX		Enzyme	1.936				↓BGLAP,↓SCD2	0	2	2
WWTR1-CAMTA1		Fusion Gene/product	1.936				↓BST1,↓STEAP4	0	2	2
XRCC6		Enzyme	2.024				↓APOA1,↓APOE	0	2	2
YY1		Transcription Regulator	1.775				↓ACTA1,↓BGLAP,↓CLU,↓CYP24A1,↓NNAT,↓NPPB,↓TPH1	0	7	7
ZBTB16		Transcription Regulator	1.991	0.64	0.64		↓BGLAP,↓CYP3A7,↓GPT2,↓HSD3B2,↓IRF6,↓MAF	0	6	6
ZBTB20		Transcription Regulator	6.623	-0.707	0.707		↓AKR1B7,↓C2,↓CLIC6,↓GHR,↓GSTM5,↓IGFALS,↓NNAT,↓SOCS2	0	8	8
ZFHX3		Transcription Regulator	2.117				↓ALB,↓APOA1,↓HLA-A,↓SERPINA1	0	4	4
ZMPSTE24		Peptidase	2.14				↓GHR,↓IGFALS,↓SOCS2	0	3	3
ZNF202		Transcription Regulator	3.248				↓APOA4,↓APOE,↓HNF4A	0	3	3
ZNF277		Transcription Regulator	1.979				↓APOA1,↓APOA4	0	2	2

## Sheet: S5 Male ExvSED BF
Categories	Disease_or_Function	-log(p-value)	Z	abs(z)	Activation_State	Molecules	N_Up_DEGs	N_Down_DEGs	N_Total_DEGs
Organismal Injury and Abnormalities	Calcinosis	18.182				↑MMP1,↓ACTA1,↓AGT,↓AKR1C3,↓APOA1,↓APOA4,↓APOB,↓APOC2,↓APOE,↓APOF,↓APOM,↓BGLAP,↓BST1,↓C3,↓C4A/C4B,↓CLU,↓CYP51A1,↓F2,↓IGFALS,↓ITIH2,↓KNG1,↓MGST1,↓OCLN,↓PROC,↓SCG5,↓SERPINA10,↓SERPIND1,↓SPINK1,↓VDR	1	28	29
Molecular Transport	Transport of molecule	13.635	-4.827	4.827	Inhibited	↑SLC26A7,↓ABCC2,↓ADRB2,↓AGT,↓ALB,↓AMN,↓ANG,↓APOA1,↓APOA4,↓APOB,↓APOC2,↓APOC3,↓APOE,↓APOF,↓APOM,↓ATP6V0A4,↓C3,↓CIDEB,↓CLCA1,↓CLCA3A1/CLCA3A2,↓CLDN2,↓CLU,↓CUBN,↓CYP51A1,↓EXPH5,↓F2,↓FCGR2A,↓FGA,↓FGB,↓FGG,↓FOXA2,↓GHR,↓GJB1,↓GUCA2B,↓HLA-A,↓HNF4A,↓HPX,↓IL22RA1,↓KNG1,↓MGST1,↓NIPAL1,↓NR1H4,↓OCLN,↓OSBPL6,↓PCYOX1,↓PLSCR1,↓RNF217,↓SCD2,↓SCG5,↓SLC13A3,↓SLC27A2,↓SLC39A8,↓SLC3A1,↓SLC51A,↓SLC5A1,↓SLC6A19,↓SLC7A…	1	60	61
Inflammatory Response,Organismal Injury and Abnormalities	Inflammation of absolute anatomical region	12.502	2.515	2.515	Activated	↑ENTPD8,↑MMP1,↓ABCC2,↓ACOX2,↓ACTA1,↓ADRB2,↓AGT,↓ALB,↓ANG,↓APOA1,↓APOA4,↓APOB,↓APOE,↓APOM,↓BGLAP,↓C2,↓C3,↓C4A/C4B,↓C6,↓CA13,↓CFB,↓CFI,↓CIDEC,↓CLCA1,↓CLU,↓CTSC,↓CUZD1,↓CYP51A1,↓EGLN3,↓F2,↓FCGR2A,↓FCGRT,↓FGA,↓FGB,↓FGG,↓FOXA2,↓GHR,↓HLA-A,↓HNF1B,↓HNF4A,↓HPX,↓IDI1,↓IGSF5,↓IKZF4,↓LPIN1,↓MS4A4C (INCLUDES OTHERS),↓MVD,↓NR1H4,↓OCLN,↓PBLD,↓PPIL6,↓PROC,↓SAA3,↓SC5D,↓SCG5,↓SELENBP1,↓SEMA4A,↓SERPINA1,↓SFTPD,↓SL…	2	64	66
Inflammatory Response,Organismal Injury and Abnormalities	Inflammation of organ	12.194	2.248	2.248	Activated	↑ENTPD8,↑MMP1,↓ABCC2,↓ADRB2,↓AGT,↓ALB,↓ANG,↓APOA1,↓APOA4,↓APOB,↓APOE,↓C3,↓C4A/C4B,↓C6,↓CA13,↓CFB,↓CFI,↓CIDEC,↓CLCA1,↓CLU,↓CUZD1,↓CYP51A1,↓EGLN3,↓F2,↓FCGR2A,↓FCGRT,↓FGA,↓FOXA2,↓GHR,↓HLA-A,↓HNF1B,↓HNF4A,↓HPX,↓IDI1,↓IKZF4,↓KNG1,↓LPIN1,↓MS4A4C (INCLUDES OTHERS),↓MVD,↓NR1H4,↓OCLN,↓PBLD,↓PGAP1,↓PLGRKT,↓PROC,↓SAA3,↓SC5D,↓SCG5,↓SELENBP1,↓SEMA4A,↓SERPINA1,↓SFTPD,↓SLC39A8,↓SLC7A9,↓SOCS2,↓SPINK1,↓STEAP4,↓VDR	2	56	58
Lipid Metabolism,Molecular Transport,Small Molecule Biochemistry	Concentration of triacylglycerol	11.886	0.1	0.1		↓ADRB2,↓AGT,↓AKR1B7,↓APOA1,↓APOA4,↓APOB,↓APOC1,↓APOC3,↓APOE,↓APOM,↓BGLAP,↓C3,↓CIDEB,↓CIDEC,↓EGLN3,↓F2,↓GHR,↓HKDC1,↓HNF4A,↓LPIN1,↓NR1H4,↓SCD2,↓SLC27A2,↓SLC51A,↓STEAP4,↓VDR	0	26	26
Lipid Metabolism,Molecular Transport,Small Molecule Biochemistry	Quantity of steroid	11.836	-0.363	0.363		↓ABCC2,↓ADRB2,↓AGT,↓AKR1B7,↓ALB,↓APOA1,↓APOA4,↓APOB,↓APOC1,↓APOC3,↓APOE,↓APOM,↓BGLAP,↓CIDEC,↓CLU,↓CYP24A1,↓CYP3A7,↓EGLN3,↓F2,↓GHR,↓HNF4A,↓KNG1,↓MAF,↓NR1H4,↓SC5D,↓SCG5,↓SEC16B,↓SLC27A2,↓SLC51A,↓STEAP4,↓VDR	0	31	31
Lipid Metabolism,Molecular Transport,Small Molecule Biochemistry	Transport of lipid	11.757	-2.883	2.883	Inhibited	↓ABCC2,↓ALB,↓APOA1,↓APOA4,↓APOB,↓APOC2,↓APOC3,↓APOE,↓APOF,↓APOM,↓CLU,↓F2,↓GHR,↓NR1H4,↓OSBPL6,↓PLSCR1,↓SCD2,↓SLC13A3,↓SLC27A2,↓SLC51A,↓STRA6L	0	21	21
Lipid Metabolism,Molecular Transport,Small Molecule Biochemistry	Concentration of lipid	11.511	0.137	0.137		↓ABCC2,↓ADRB2,↓AGT,↓AKR1B7,↓ALB,↓APOA1,↓APOA4,↓APOB,↓APOC1,↓APOC3,↓APOE,↓APOM,↓ARG2,↓BGLAP,↓C3,↓CFB,↓CIDEB,↓CIDEC,↓CLU,↓CYP24A1,↓CYP3A7,↓EGLN3,↓F2,↓FOXA2,↓GHR,↓HKDC1,↓HNF1B,↓HNF4A,↓KNG1,↓LPIN1,↓MAF,↓NR1H4,↓SC5D,↓SCD2,↓SCG5,↓SEC16B,↓SERPINA1,↓SFTPD,↓SLC27A2,↓SLC51A,↓STEAP4,↓VDR	0	42	42
Lipid Metabolism,Molecular Transport,Small Molecule Biochemistry	Concentration of sterol	11.427	-0.762	0.762		↓AGT,↓AKR1B7,↓APOA1,↓APOA4,↓APOB,↓APOC1,↓APOC3,↓APOE,↓APOM,↓CIDEC,↓CLU,↓CYP24A1,↓EGLN3,↓F2,↓GHR,↓HNF4A,↓KNG1,↓MAF,↓NR1H4,↓SC5D,↓SEC16B,↓SLC27A2,↓SLC51A,↓STEAP4,↓VDR	0	25	25
Inflammatory Response,Organismal Injury and Abnormalities	Inflammation of body cavity	10.889	2.912	2.912	Activated	↑ENTPD8,↓ABCC2,↓ADRB2,↓AGT,↓ALB,↓ANG,↓APOA1,↓APOA4,↓APOB,↓APOE,↓C3,↓C4A/C4B,↓CFB,↓CIDEC,↓CLCA1,↓CLU,↓CUZD1,↓CYP51A1,↓EGLN3,↓F2,↓FCGR2A,↓FCGRT,↓FGA,↓FOXA2,↓GHR,↓HLA-A,↓HNF1B,↓HNF4A,↓HPX,↓LPIN1,↓MS4A4C (INCLUDES OTHERS),↓NR1H4,↓OCLN,↓PBLD,↓PROC,↓SAA3,↓SCG5,↓SELENBP1,↓SERPINA1,↓SFTPD,↓SLC39A8,↓SLC7A9,↓SOCS2,↓SPINK1,↓STEAP4,↓VDR	1	45	46
Humoral Immune Response,Inflammatory Response	Complement activation	10.295	-0.916	0.916		↓APOE,↓C2,↓C3,↓C4A/C4B,↓C6,↓CFB,↓CFI,↓CLU,↓CPN1,↓KNG1	0	10	10
Lipid Metabolism,Molecular Transport,Small Molecule Biochemistry	Concentration of cholesterol	10.291	-1.557	1.557		↓AGT,↓AKR1B7,↓APOA1,↓APOA4,↓APOB,↓APOC1,↓APOC3,↓APOE,↓APOM,↓CIDEC,↓EGLN3,↓F2,↓GHR,↓HNF4A,↓KNG1,↓MAF,↓NR1H4,↓SC5D,↓SEC16B,↓SLC27A2,↓SLC51A,↓STEAP4,↓VDR	0	23	23
Lipid Metabolism,Small Molecule Biochemistry,Vitamin and Mineral Metabolism	Steroid metabolism	10.154	-2.005	2.005	Inhibited	↓AGT,↓AKR1C3,↓APOA1,↓APOA4,↓APOB,↓APOC1,↓APOC3,↓APOE,↓APOF,↓CYP24A1,↓CYP3A7,↓CYP51A1,↓FOXA2,↓HNF1B,↓HSD3B2,↓IDI1,↓NPPB,↓NR1H4,↓SERPINA1,↓VDR	0	20	20
Lipid Metabolism,Small Molecule Biochemistry,Vitamin and Mineral Metabolism	Metabolism of sterol	9.924	-1.087	1.087		↓APOA1,↓APOA4,↓APOB,↓APOC1,↓APOC3,↓APOE,↓APOF,↓CYP24A1,↓CYP51A1,↓HNF1B,↓IDI1,↓NR1H4,↓SERPINA1,↓VDR	0	14	14
Cell-To-Cell Signaling and Interaction	Activation of cells	9.893	-2.58	2.58	Inhibited	↑GJC2,↑MMP1,↓ADRB2,↓AGT,↓ALB,↓ANG,↓APOA1,↓APOB,↓APOE,↓C3,↓C4A/C4B,↓C6,↓CIDEB,↓CIDEC,↓CLCA1,↓CLU,↓CTSH,↓ENTPD2,↓F2,↓FCGR2A,↓FGA,↓FGG,↓FOXA2,↓GHR,↓GJB1,↓HLA-A,↓HNF4A,↓HPX,↓IKZF4,↓IRF6,↓KNG1,↓MAF,↓MGST1,↓PLSCR1,↓PROC,↓RARRES1,↓SAA3,↓SEMA4A,↓SERPINA1,↓SERPIND1,↓SOCS2,↓VDR	2	40	42
Lipid Metabolism,Small Molecule Biochemistry	Synthesis of lipid	9.845	-2.411	2.411	Inhibited	↓ACOX2,↓ACSM1,↓ADRB2,↓AGT,↓AKR1C3,↓ALB,↓ANG,↓APOA1,↓APOA4,↓APOB,↓APOC2,↓APOC3,↓APOE,↓APOM,↓C3,↓CLU,↓CYP24A1,↓CYP51A1,↓DAB2,↓F2,↓FCGR2A,↓GHR,↓HNF4A,↓HSD3B2,↓IDI1,↓KNG1,↓LPIN1,↓MVD,↓NPPB,↓NR1H4,↓OSBPL6,↓PGAP1,↓PLSCR1,↓SCD2,↓SERPINA1,↓SLC27A2	0	36	36
Lipid Metabolism,Molecular Transport,Small Molecule Biochemistry	Flux of lipid	9.523	-1.421	1.421		↓ALB,↓APOA1,↓APOA4,↓APOB,↓APOC2,↓APOE,↓APOF,↓APOM,↓CLU,↓F2,↓GHR,↓NR1H4,↓SCD2,↓VDR	0	14	14
Lipid Metabolism,Molecular Transport,Small Molecule Biochemistry	Cholesterol transport	9.365	-1.732	1.732		↓ALB,↓APOA1,↓APOA4,↓APOB,↓APOC2,↓APOE,↓APOF,↓APOM,↓CLU,↓F2,↓NR1H4,↓OSBPL6,↓SCD2,↓SLC51A	0	14	14
Lipid Metabolism,Molecular Transport,Small Molecule Biochemistry	Transport of steroid	9.356	-2.033	2.033	Inhibited	↓ABCC2,↓ALB,↓APOA1,↓APOA4,↓APOB,↓APOC2,↓APOE,↓APOF,↓APOM,↓CLU,↓F2,↓NR1H4,↓OSBPL6,↓SCD2,↓SLC51A	0	15	15
Lipid Metabolism,Molecular Transport,Small Molecule Biochemistry	Flux of cholesterol	9.291	-1.177	1.177		↓ALB,↓APOA1,↓APOA4,↓APOB,↓APOC2,↓APOE,↓APOF,↓APOM,↓CLU,↓F2,↓NR1H4,↓SCD2,↓VDR	0	13	13
Organismal Development	Morphology of body cavity	9.147				↑MMP1,↓ABCC2,↓ADRB2,↓AGT,↓AKR1B7,↓ALB,↓APOA1,↓APOB,↓APOE,↓ARG2,↓BGLAP,↓C3,↓C4A/C4B,↓CDHR2,↓CFB,↓CFI,↓CIDEB,↓CIDEC,↓CLU,↓CTSC,↓CXADR,↓CYP24A1,↓CYP51A1,↓DAB2,↓EGLN3,↓ENTPD2,↓F2,↓FBP2,↓FGA,↓FOXA2,↓GHR,↓GJB1,↓HNF1B,↓HPX,↓NNAT,↓NPPB,↓NR1H4,↓OCLN,↓PRAP1,↓PROC,↓PTK6,↓SC5D,↓SCG5,↓SELENBP1,↓SFTPD,↓SLC39A8,↓SLC3A1,↓SLC51A,↓SLC5A1,↓SLC7A9,↓SOX4,↓SPINK1,↓STEAP4,↓TPH1,↓VDR	1	54	55
Lipid Metabolism,Small Molecule Biochemistry	Fatty acid metabolism	9.07	-3.812	3.812	Inhibited	↓ABCC2,↓ACSM1,↓AGT,↓AKR1C3,↓ALB,↓APOA1,↓APOA4,↓APOB,↓APOC2,↓APOC3,↓APOE,↓APOF,↓APOM,↓CLU,↓F2,↓FCGR2A,↓GHR,↓HNF4A,↓KNG1,↓LPIN1,↓NR1H4,↓OSBPL6,↓PLSCR1,↓SC5D,↓SCD2,↓SLC13A3,↓SLC27A2,↓SLC51A,↓STRA6L	0	29	29
Organismal Injury and Abnormalities	Damage of genitourinary system	8.996	-0.143	0.143		↓ADRB2,↓AGT,↓ALB,↓APOE,↓C3,↓C4A/C4B,↓C6,↓CA13,↓CFB,↓CLDN2,↓CLU,↓FCGR2A,↓HPX,↓PROC,↓SERPINA5,↓SLC7A9,↓VDR	0	17	17
Lipid Metabolism,Molecular Transport,Small Molecule Biochemistry	Efflux of lipid	8.728	-1.673	1.673		↓ALB,↓APOA1,↓APOA4,↓APOB,↓APOC2,↓APOE,↓APOF,↓APOM,↓CLU,↓F2,↓GHR,↓NR1H4,↓SCD2	0	13	13
Digestive System Development and Function,Organismal Development	Morphology of digestive system	8.721				↓ABCC2,↓AGT,↓AKR1B7,↓APOA1,↓APOE,↓BGLAP,↓C3,↓C4A/C4B,↓CDHR2,↓CYP51A1,↓EGLN3,↓ENTPD2,↓FBP2,↓FGA,↓FOXA2,↓GHR,↓GJB1,↓HNF1B,↓NNAT,↓NR1H4,↓OCLN,↓PRAP1,↓PROC,↓PTK6,↓SC5D,↓SCG5,↓SELENBP1,↓SLC51A,↓SLC5A1,↓SPINK1,↓STEAP4,↓VDR	0	32	32
Cellular Movement,Hematological System Development and Function,Immune Cell Trafficking	Cell movement of granulocytes	8.562	-1.137	1.137		↓ADRB2,↓AGT,↓ALB,↓APOA1,↓APOE,↓BST1,↓C2,↓C3,↓C4A/C4B,↓CFB,↓CTSC,↓CXADR,↓F2,↓FCGR2A,↓FOXA2,↓IRF6,↓KNG1,↓NR1H4,↓OCLN,↓PBLD,↓PRAP1,↓PROC,↓SERPINA1	0	23	23
Hematological System Development and Function	Hemostasis	8.55	-0.083	0.083		↑MMP1,↓APOA4,↓APOE,↓C3,↓C4A/C4B,↓ENTPD2,↓F2,↓FCGR2A,↓FGA,↓FGB,↓FGG,↓FOXA2,↓HNF4A,↓KNG1,↓PROC,↓TPH1,↓TSPAN8	1	16	17
Cellular Movement,Hematological System Development and Function,Immune Cell Trafficking,Inflammatory Response	Cell movement of neutrophils	8.471	-0.975	0.975		↓ADRB2,↓AGT,↓ALB,↓APOA1,↓APOE,↓BST1,↓C2,↓C3,↓C4A/C4B,↓CFB,↓CTSC,↓CXADR,↓F2,↓FCGR2A,↓FOXA2,↓IRF6,↓NR1H4,↓OCLN,↓PBLD,↓PROC,↓SERPINA1	0	21	21
Cellular Movement	Cell movement of myeloid cells	8.362	-1.262	1.262		↓ADRB2,↓AGT,↓ALB,↓APOA1,↓APOE,↓BST1,↓C2,↓C3,↓C4A/C4B,↓C6,↓CFB,↓CTSC,↓CXADR,↓EGLN3,↓F2,↓FCGR2A,↓FGA,↓FOXA2,↓IRF6,↓KNG1,↓NR1H4,↓OCLN,↓PBLD,↓PLGRKT,↓PRAP1,↓PROC,↓SEMA4A,↓SERPINA1,↓SFTPD	0	29	29
Cellular Movement,Hematological System Development and Function,Immune Cell Trafficking,Inflammatory Response	Infiltration by neutrophils	8.322	-0.292	0.292		↓ADRB2,↓AGT,↓APOA1,↓APOE,↓C2,↓C3,↓C4A/C4B,↓CFB,↓CTSC,↓F2,↓FOXA2,↓IRF6,↓NR1H4,↓PBLD,↓PROC,↓SERPINA1	0	16	16
Lipid Metabolism,Small Molecule Biochemistry,Vitamin and Mineral Metabolism	Metabolism of cholesterol	8.317				↓APOA1,↓APOA4,↓APOB,↓APOC1,↓APOC3,↓APOE,↓APOF,↓CYP51A1,↓HNF1B,↓IDI1,↓NR1H4,↓SERPINA1	0	12	12
Lipid Metabolism,Molecular Transport,Small Molecule Biochemistry	Efflux of cholesterol	8.285	-1.44	1.44		↓ALB,↓APOA1,↓APOA4,↓APOB,↓APOC2,↓APOE,↓APOF,↓APOM,↓CLU,↓F2,↓NR1H4,↓SCD2	0	12	12
Molecular Transport	Secretion of molecule	8.246	-4.06	4.06	Inhibited	↑SLC26A7,↓ABCC2,↓AGT,↓ANG,↓APOA1,↓APOA4,↓APOB,↓APOE,↓C3,↓CIDEB,↓CYP51A1,↓EXPH5,↓F2,↓FCGR2A,↓FGA,↓FGB,↓FGG,↓FOXA2,↓GHR,↓GUCA2B,↓HNF4A,↓KNG1,↓MGST1,↓NR1H4,↓SCG5,↓VDR	1	25	26
Tissue Morphology	Morphology of white adipose tissue	8.082				↓ADRB2,↓AGT,↓AKR1B7,↓APOA1,↓APOE,↓C3,↓CFB,↓CIDEB,↓CIDEC,↓GHR,↓NR1H4,↓PRAP1,↓STEAP4,↓VDR	0	14	14
Lipid Metabolism,Small Molecule Biochemistry	Metabolism of acylglycerol	8.01	-1.207	1.207		↓ANG,↓APOB,↓APOC1,↓APOC2,↓APOC3,↓APOE,↓APOF,↓C3,↓F2,↓GHR,↓HNF1B,↓LPIN1,↓NR1H4	0	13	13
Cellular Movement,Immune Cell Trafficking	Leukocyte migration	7.971	-1.838	1.838		↑GJC2,↑MMP1,↓ADRB2,↓AGT,↓ALB,↓APOA1,↓APOB,↓APOE,↓BST1,↓C2,↓C3,↓C4A/C4B,↓C6,↓CFB,↓CLU,↓CTSC,↓CXADR,↓EGLN3,↓F2,↓FCGR2A,↓FGA,↓FGB,↓FOXA2,↓HLA-A,↓IRF6,↓KNG1,↓NR1H4,↓OCLN,↓PBLD,↓PLGRKT,↓PRAP1,↓PROC,↓SEMA4A,↓SERPINA1,↓SFTPD,↓TPH1,↓VDR	2	35	37
Cellular Movement,Hematological System Development and Function,Immune Cell Trafficking	Cellular infiltration by granulocytes	7.886	-0.211	0.211		↓ADRB2,↓AGT,↓APOA1,↓APOE,↓C2,↓C3,↓C4A/C4B,↓CFB,↓CTSC,↓F2,↓FOXA2,↓IRF6,↓KNG1,↓NR1H4,↓PBLD,↓PROC,↓SERPINA1	0	17	17
Lipid Metabolism,Small Molecule Biochemistry	Metabolism of triacylglycerol	7.886	-0.513	0.513		↓APOB,↓APOC1,↓APOC2,↓APOC3,↓APOE,↓APOF,↓C3,↓GHR,↓HNF1B,↓LPIN1,↓NR1H4	0	11	11
Cell Death and Survival	Apoptosis of kidney	7.883	-0.565	0.565		↓AGT,↓ALB,↓APOE,↓C3,↓C4A/C4B,↓C6,↓CFB,↓CLU,↓CYP24A1,↓HNF1B,↓NR1H4,↓PROC	0	12	12
Lipid Metabolism,Small Molecule Biochemistry	Metabolism of membrane lipid derivative	7.873	-2.659	2.659	Inhibited	↓ADRB2,↓AGT,↓APOA1,↓APOA4,↓APOB,↓APOC1,↓APOC3,↓APOE,↓APOF,↓APOM,↓CYP24A1,↓CYP51A1,↓F2,↓FCGR2A,↓HNF1B,↓IDI1,↓LPIN1,↓NR1H4,↓PGAP1,↓PLSCR1,↓SERPINA1,↓SLC27A2,↓VDR	0	23	23
Protein Synthesis	Quantity of protein in blood	7.745	0	0		↑SLC26A7,↓ADRB2,↓AGT,↓AKR1B7,↓APOA1,↓APOA4,↓APOB,↓APOC3,↓APOE,↓APOM,↓BGLAP,↓C3,↓CIDEB,↓CIDEC,↓CTSC,↓EGLN3,↓FGG,↓GHR,↓NNAT,↓NR1H4,↓PRAP1,↓SLC5A1,↓STEAP4,↓VDR	1	23	24
Cellular Movement	Cellular infiltration	7.73	-0.023	0.023		↑GJC2,↓ADRB2,↓AGT,↓ALB,↓APOA1,↓APOE,↓C2,↓C3,↓C4A/C4B,↓C6,↓CFB,↓CTSC,↓EGLN3,↓F2,↓FGB,↓FOXA2,↓HLA-A,↓IRF6,↓KNG1,↓NR1H4,↓PBLD,↓PROC,↓SELENBP1,↓SERPINA1,↓SOCS2,↓VDR	1	25	26
Hematological System Development and Function,Organismal Functions	Coagulation of blood	7.648	0.074	0.074		↑MMP1,↓APOE,↓C3,↓C4A/C4B,↓ENTPD2,↓F2,↓FCGR2A,↓FGA,↓FGG,↓FOXA2,↓HNF4A,↓KNG1,↓PROC,↓TSPAN8	1	13	14
Hematological System Development and Function,Tissue Development	Homeostasis of blood	7.642				↓ABCC2,↓AGT,↓APOC3,↓C3,↓CIDEC,↓GHR,↓NR1H4,↓SULT1D1,↓VDR	0	9	9
Cellular Movement,Hematological System Development and Function,Immune Cell Trafficking,Inflammatory Response	Cell movement of phagocytes	7.636	-1.819	1.819		↓ADRB2,↓AGT,↓ALB,↓APOA1,↓APOE,↓BST1,↓C2,↓C3,↓C4A/C4B,↓C6,↓CFB,↓CTSC,↓CXADR,↓EGLN3,↓F2,↓FCGR2A,↓FGA,↓FOXA2,↓IRF6,↓NR1H4,↓OCLN,↓PBLD,↓PLGRKT,↓PRAP1,↓PROC,↓SEMA4A,↓SERPINA1,↓SFTPD	0	28	28
Cell-To-Cell Signaling and Interaction,Hematological System Development and Function,Immune Cell Trafficking,Inflammatory Response	Activation of phagocytes	7.6	-2.541	2.541	Inhibited	↑GJC2,↓AGT,↓APOA1,↓APOE,↓C3,↓C4A/C4B,↓C6,↓CLCA1,↓CLU,↓F2,↓FCGR2A,↓FGG,↓FOXA2,↓GJB1,↓HLA-A,↓HNF4A,↓IRF6,↓KNG1,↓MAF,↓PLSCR1,↓SAA3	1	20	21
Cellular Movement,Hematological System Development and Function,Immune Cell Trafficking	Cell movement of leukocytes	7.559	-1.726	1.726		↑GJC2,↓ADRB2,↓AGT,↓ALB,↓APOA1,↓APOE,↓BST1,↓C2,↓C3,↓C4A/C4B,↓C6,↓CFB,↓CTSC,↓CXADR,↓EGLN3,↓F2,↓FCGR2A,↓FGA,↓FGB,↓FOXA2,↓HLA-A,↓IRF6,↓KNG1,↓NR1H4,↓OCLN,↓PBLD,↓PLGRKT,↓PRAP1,↓PROC,↓SEMA4A,↓SERPINA1,↓SFTPD,↓TPH1,↓VDR	1	33	34
Carbohydrate Metabolism	Uptake of carbohydrate	7.417	-2.877	2.877	Inhibited	↓ABCC2,↓ADRB2,↓AGT,↓ALB,↓APOA1,↓APOE,↓C3,↓CLU,↓EGLN3,↓FOXA2,↓GHR,↓HKDC1,↓HNF4A,↓KNG1,↓NR1H4,↓PDZK1IP1,↓SFTPD,↓SLC5A1,↓STEAP4	0	19	19
Lipid Metabolism,Molecular Transport,Small Molecule Biochemistry	Reverse cholesterol transport	7.347				↓APOA1,↓APOA4,↓APOE,↓APOM,↓CLU,↓NR1H4	0	6	6
Lipid Metabolism,Small Molecule Biochemistry,Vitamin and Mineral Metabolism	Synthesis of terpenoid	7.326	-0.141	0.141		↓ACOX2,↓AGT,↓AKR1C3,↓APOA1,↓APOB,↓APOE,↓CYP24A1,↓CYP51A1,↓DAB2,↓HNF4A,↓HSD3B2,↓IDI1,↓MVD,↓NPPB,↓NR1H4,↓OSBPL6,↓SERPINA1,↓SLC27A2	0	18	18
Lipid Metabolism,Molecular Transport,Small Molecule Biochemistry	Concentration of fatty acid	7.309	0.792	0.792		↓ADRB2,↓AGT,↓APOB,↓APOE,↓ARG2,↓C3,↓CIDEB,↓CIDEC,↓F2,↓GHR,↓HNF1B,↓KNG1,↓LPIN1,↓NR1H4,↓SCD2,↓SERPINA1,↓SFTPD,↓SLC27A2,↓VDR	0	19	19
Cell-To-Cell Signaling and Interaction,Hematological System Development and Function	Activation of blood cells	7.281	-2.868	2.868	Inhibited	↑GJC2,↑MMP1,↓AGT,↓APOA1,↓APOE,↓C3,↓C4A/C4B,↓C6,↓CLCA1,↓CLU,↓CTSH,↓ENTPD2,↓F2,↓FCGR2A,↓FGG,↓FOXA2,↓GJB1,↓HLA-A,↓HNF4A,↓HPX,↓IKZF4,↓IRF6,↓KNG1,↓MAF,↓MGST1,↓PLSCR1,↓PROC,↓RARRES1,↓SAA3,↓SEMA4A,↓SOCS2	2	29	31
Carbohydrate Metabolism	Quantity of carbohydrate	7.27	0.42	0.42		↓ACTA1,↓AGT,↓AKR1B7,↓ALB,↓APOA1,↓APOA4,↓APOC3,↓APOE,↓BGLAP,↓C3,↓CFB,↓CIDEC,↓CLU,↓F2,↓FOXA2,↓GHR,↓GJB1,↓KNG1,↓LPIN1,↓NR1H4,↓SC5D,↓SCG5,↓SFTPD,↓SLC5A1,↓STEAP4,↓VDR	0	26	26
Cell-To-Cell Signaling and Interaction,Hematological System Development and Function,Immune Cell Trafficking,Inflammatory Response	Activation of antigen presenting cells	7.242	-2.167	2.167	Inhibited	↑GJC2,↓AGT,↓APOA1,↓APOE,↓C3,↓C4A/C4B,↓C6,↓CLCA1,↓CLU,↓CTSH,↓F2,↓FGG,↓FOXA2,↓GJB1,↓HLA-A,↓HNF4A,↓IRF6,↓KNG1,↓MAF	1	18	19
Cell-To-Cell Signaling and Interaction,Hematological System Development and Function	Aggregation of blood cells	7.044	0.416	0.416		↑MMP1,↓ALB,↓C3,↓CLU,↓DAB2,↓F2,↓FCGR2A,↓FGA,↓FGB,↓FGG,↓KNG1,↓PROC,↓SERPIND1,↓SFTPD,↓VDR	1	14	15
Cellular Movement	Cell movement	7.003	-3.776	3.776	Inhibited	↑ERDR1X,↑GJC2,↑MMP1,↓ACTA1,↓ADRB2,↓AGT,↓ALB,↓ANG,↓APOA1,↓APOB,↓APOE,↓ATP6V0A4,↓BEX4,↓BST1,↓C2,↓C3,↓C4A/C4B,↓C6,↓CFB,↓CLDN3,↓CLU,↓COL6A1,↓CTSC,↓CTSH,↓CUZD1,↓CXADR,↓CYP24A1,↓DAB2,↓EGLN3,↓F2,↓FCGR2A,↓FGA,↓FGB,↓FOXA2,↓GJB1,↓GNAI1,↓GPT2,↓GREB1,↓HLA-A,↓HNF4A,↓IRF6,↓KNG1,↓LAMB3,↓NR1H4,↓OCLN,↓PBLD,↓PDZK1IP1,↓PLGRKT,↓PRAP1,↓PROC,↓PSAT1,↓PTK6,↓RARRES1,↓SAA3,↓SELENBP1,↓SEMA4A,↓SERPINA1,↓SERPINA5,↓SERPIND1,↓…	3	66	69
Organismal Injury and Abnormalities	Lithiasis	6.983				↓ALB,↓CA13,↓CLDN2,↓CUBN,↓CYP51A1,↓HNF4A,↓SLC3A1,↓SLC51A,↓SLC7A9,↓VDR	0	10	10
Cell-To-Cell Signaling and Interaction,Hematological System Development and Function,Immune Cell Trafficking,Inflammatory Response	Activation of leukocytes	6.907	-3.094	3.094	Inhibited	↑GJC2,↓AGT,↓APOA1,↓APOE,↓C3,↓C4A/C4B,↓C6,↓CLCA1,↓CLU,↓CTSH,↓F2,↓FCGR2A,↓FGG,↓FOXA2,↓GJB1,↓HLA-A,↓HNF4A,↓HPX,↓IKZF4,↓IRF6,↓KNG1,↓MAF,↓MGST1,↓PLSCR1,↓PROC,↓RARRES1,↓SAA3,↓SEMA4A,↓SOCS2	1	28	29
Cell-To-Cell Signaling and Interaction,Hematological System Development and Function	Activation of myeloid cells	6.883	-2.897	2.897	Inhibited	↑GJC2,↓AGT,↓APOE,↓C3,↓C4A/C4B,↓C6,↓CLCA1,↓CLU,↓F2,↓FCGR2A,↓FGG,↓GJB1,↓HLA-A,↓HNF4A,↓IRF6,↓KNG1,↓MAF,↓PLSCR1,↓SAA3	1	18	19
Cell-To-Cell Signaling and Interaction,Hematological System Development and Function,Immune Cell Trafficking,Inflammatory Response	Activation of macrophages	6.842	-2.385	2.385	Inhibited	↑GJC2,↓AGT,↓APOE,↓C3,↓C4A/C4B,↓C6,↓CLCA1,↓CLU,↓F2,↓FGG,↓GJB1,↓HLA-A,↓HNF4A,↓IRF6,↓KNG1,↓MAF	1	15	16
Cellular Movement	Migration of cells	6.812	-3.351	3.351	Inhibited	↑ERDR1X,↑GJC2,↑MMP1,↓ACTA1,↓ADRB2,↓AGT,↓ALB,↓ANG,↓APOA1,↓APOB,↓APOE,↓ATP6V0A4,↓BEX4,↓BST1,↓C2,↓C3,↓C4A/C4B,↓C6,↓CFB,↓CLDN3,↓CLU,↓COL6A1,↓CTSC,↓CTSH,↓CXADR,↓CYP24A1,↓DAB2,↓EGLN3,↓F2,↓FCGR2A,↓FGA,↓FGB,↓FOXA2,↓GJB1,↓GNAI1,↓GPT2,↓GREB1,↓HLA-A,↓HNF4A,↓IRF6,↓KNG1,↓LAMB3,↓NR1H4,↓OCLN,↓PBLD,↓PDZK1IP1,↓PLGRKT,↓PRAP1,↓PROC,↓PSAT1,↓PTK6,↓RARRES1,↓SAA3,↓SEMA4A,↓SERPINA1,↓SERPINA5,↓SERPIND1,↓SFTPD,↓SMIM22,↓SO…	3	61	64
Lipid Metabolism,Small Molecule Biochemistry	Homeostasis of lipid	6.793				↓APOA1,↓APOA4,↓APOB,↓APOC1,↓APOC2,↓APOC3,↓APOE,↓C3,↓HNF4A,↓NR1H4,↓PLSCR1,↓SC5D,↓SFTPD,↓SLC51A	0	14	14
Cellular Movement,Hematological System Development and Function,Immune Cell Trafficking	Cellular infiltration by leukocytes	6.726	-0.199	0.199		↑GJC2,↓ADRB2,↓AGT,↓APOA1,↓APOE,↓C2,↓C3,↓C4A/C4B,↓C6,↓CFB,↓CTSC,↓EGLN3,↓F2,↓FGB,↓FOXA2,↓HLA-A,↓IRF6,↓KNG1,↓NR1H4,↓PBLD,↓PROC,↓SERPINA1,↓VDR	1	22	23
Carbohydrate Metabolism,Molecular Transport,Small Molecule Biochemistry	Concentration of D-glucose	6.726	0.668	0.668		↓AGT,↓AKR1B7,↓APOA1,↓APOA4,↓APOC3,↓APOE,↓BGLAP,↓C3,↓CIDEC,↓CLU,↓F2,↓FOXA2,↓GHR,↓LPIN1,↓NR1H4,↓SCG5,↓SLC5A1,↓STEAP4,↓VDR	0	19	19
Lipid Metabolism,Small Molecule Biochemistry	Conversion of lipid	6.572	-1.911	1.911		↓AGT,↓AKR1C3,↓ALB,↓APOB,↓APOE,↓CYP24A1,↓CYP3A7,↓HPX,↓HSD3B2,↓NPPB,↓NR1H4,↓SLC27A2	0	12	12
Cell-To-Cell Signaling and Interaction,Hematological System Development and Function,Inflammatory Response	Aggregation of blood platelets	6.551	0.345	0.345		↑MMP1,↓ALB,↓C3,↓DAB2,↓F2,↓FCGR2A,↓FGA,↓FGB,↓FGG,↓KNG1,↓PROC,↓SERPIND1,↓VDR	1	12	13
Cellular Movement	Cellular infiltration by myeloid cells	6.514	-0.294	0.294		↓ADRB2,↓AGT,↓APOA1,↓APOE,↓C2,↓C3,↓C4A/C4B,↓C6,↓CFB,↓CTSC,↓EGLN3,↓F2,↓FOXA2,↓IRF6,↓KNG1,↓NR1H4,↓PBLD,↓PROC,↓SERPINA1	0	19	19
Connective Tissue Development and Function,Tissue Morphology	Quantity of adipose tissue	6.488	-0.612	0.612		↓ACTA1,↓ADRB2,↓AGT,↓AKR1B7,↓APOA4,↓APOB,↓APOC3,↓APOE,↓BGLAP,↓C3,↓CIDEB,↓CIDEC,↓GHR,↓NR1H4,↓STEAP4,↓VDR	0	16	16
Lipid Metabolism,Small Molecule Biochemistry,Vitamin and Mineral Metabolism	Synthesis of steroid	6.432	-0.149	0.149		↓ACOX2,↓AGT,↓AKR1C3,↓APOA1,↓APOB,↓APOE,↓CYP24A1,↓CYP51A1,↓DAB2,↓HSD3B2,↓IDI1,↓NPPB,↓NR1H4,↓OSBPL6,↓SERPINA1,↓SLC27A2	0	16	16
Cellular Movement,Hematological System Development and Function,Immune Cell Trafficking,Inflammatory Response	Cellular infiltration by phagocytes	6.394	-0.424	0.424		↓ADRB2,↓AGT,↓APOA1,↓APOE,↓C2,↓C3,↓C4A/C4B,↓C6,↓CFB,↓CTSC,↓EGLN3,↓F2,↓FOXA2,↓IRF6,↓NR1H4,↓PBLD,↓PROC,↓SERPINA1	0	18	18
Molecular Transport	Quantity of urea	6.365	-1.89	1.89		↓AGT,↓APOA1,↓C3,↓C4A/C4B,↓C6,↓CFB,↓HNF4A	0	7	7
Digestive System Development and Function,Hepatic System Development and Function,Organ Development	Response of liver	6.344	1.244	1.244		↓ABCC2,↓AGT,↓ALB,↓APOA1,↓APOB,↓APOE,↓C3,↓C4A/C4B,↓CIDEC,↓FCGR2A,↓GHR,↓HLA-A,↓HPX,↓LPIN1,↓NR1H4,↓OCLN,↓PROC,↓SCG5,↓VDR	0	19	19
Tissue Development	Homeostasis of tissue	6.333				↓ABCC2,↓AGT,↓APOC3,↓C3,↓CIDEC,↓GHR,↓NR1H4,↓SLC39A8,↓SULT1D1,↓VDR	0	10	10
Digestive System Development and Function,Hepatic System Development and Function,Organ Morphology,Organismal Development	Mass of liver	6.312				↓ABCC2,↓AGT,↓AKR1B7,↓APOA1,↓APOE,↓EGLN3,↓GHR,↓NR1H4,↓SC5D,↓SELENBP1,↓STEAP4	0	11	11
Cell Morphology,Connective Tissue Development and Function,Tissue Morphology	Morphology of adipocytes	6.242				↓ADRB2,↓AGT,↓AKR1B7,↓APOE,↓BGLAP,↓CIDEB,↓CIDEC,↓F2,↓GHR,↓LPIN1,↓NR1H4,↓PLSCR1	0	12	12
Inflammatory Response	Inflammatory response	6.151	-1.352	1.352		↑GJC2,↑MMP1,↓AGT,↓APOA1,↓APOE,↓BST1,↓C3,↓C4A/C4B,↓C6,↓CLCA1,↓CLU,↓CXADR,↓EGLN3,↓F2,↓FCGR2A,↓FGG,↓GJB1,↓HLA-A,↓HNF4A,↓IL22RA1,↓IRF6,↓KNG1,↓MAF,↓NR1H4,↓PLGRKT,↓PRAP1,↓PROC,↓SERPINA1,↓SFTPD,↓SLC39A8	2	28	30
Tissue Morphology	Morphology of abdominopelvic fat	6.074				↓ADRB2,↓AGT,↓APOA1,↓APOE,↓CFB,↓CIDEC,↓GHR,↓NR1H4,↓PRAP1,↓VDR	0	10	10
Lipid Metabolism,Molecular Transport,Small Molecule Biochemistry	Secretion of triacylglycerol	6.056	-1.798	1.798		↓APOA1,↓APOA4,↓APOB,↓APOE,↓CIDEB,↓GHR	0	6	6
Digestive System Development and Function,Hepatic System Development and Function,Organ Morphology,Organismal Development	Morphology of liver	5.959				↓ABCC2,↓AGT,↓AKR1B7,↓APOA1,↓APOE,↓C3,↓EGLN3,↓FBP2,↓FGA,↓GHR,↓GJB1,↓NR1H4,↓PROC,↓SC5D,↓SCG5,↓SELENBP1,↓STEAP4	0	17	17
Organismal Injury and Abnormalities	Bleeding	5.955	2.242	2.242	Activated	↓ADRB2,↓AGT,↓ALB,↓APOB,↓APOE,↓C3,↓C4A/C4B,↓CA13,↓CLU,↓CXADR,↓F2,↓FCGR2A,↓FCGRT,↓FGA,↓FGB,↓FGG,↓PROC,↓SCG5,↓SERPINA1,↓VDR	0	20	20
Molecular Transport	Quantity of metal	5.932	-1.812	1.812		↓AGT,↓APOE,↓BGLAP,↓C3,↓CLDN2,↓ENTPD2,↓F2,↓FCGR2A,↓GUCA2B,↓HLA-A,↓HNF4A,↓HPX,↓IL22RA1,↓KNG1,↓NNAT,↓NPPB,↓PROC,↓SFTPD,↓SLC5A1,↓STEAP4,↓VDR	0	21	21
Organ Morphology	Abnormal morphology of gland	5.917				↑SLC26A7,↓APOA1,↓APOE,↓BGLAP,↓CLCA1,↓CUZD1,↓EGLN3,↓FOXA2,↓GHR,↓HNF1B,↓NNAT,↓OCLN,↓SC5D,↓SCG5,↓SPINK1,↓VDR	1	15	16
Molecular Transport,Protein Trafficking	Secretion of protein	5.879	-1.667	1.667		↓AGT,↓ANG,↓APOB,↓APOE,↓CYP51A1,↓EXPH5,↓FCGR2A,↓FGA,↓FGB,↓FGG	0	10	10
Lipid Metabolism,Molecular Transport,Small Molecule Biochemistry	Secretion of lipid	5.848	-3.242	3.242	Inhibited	↓ABCC2,↓AGT,↓APOA1,↓APOA4,↓APOB,↓APOE,↓CIDEB,↓F2,↓GHR,↓MGST1,↓NR1H4,↓VDR	0	12	12
Hematological System Development and Function	Fibrinolysis	5.775				↓F2,↓FGA,↓FGB,↓FGG,↓KNG1	0	5	5
Molecular Transport	Export of molecule	5.74	-1.88	1.88		↓ABCC2,↓ALB,↓APOA1,↓APOA4,↓APOB,↓APOC2,↓APOE,↓APOF,↓APOM,↓CLU,↓F2,↓GHR,↓NR1H4,↓RNF217,↓SCD2	0	15	15
Carbohydrate Metabolism	Uptake of monosaccharide	5.721	-2.837	2.837	Inhibited	↓ADRB2,↓AGT,↓ALB,↓APOA1,↓APOE,↓C3,↓CLU,↓EGLN3,↓FOXA2,↓GHR,↓HKDC1,↓HNF4A,↓KNG1,↓PDZK1IP1,↓SLC5A1,↓STEAP4	0	16	16
Protein Synthesis	Quantity of protein lipid complex in blood	5.714	-1.603	1.603		↓APOA1,↓APOA4,↓APOB,↓APOC3,↓APOE,↓APOM,↓FGG,↓GHR	0	8	8
Cell-To-Cell Signaling and Interaction	Binding of myeloid cells	5.71	-1.233	1.233		↓ADRB2,↓APOA1,↓APOE,↓C3,↓C4A/C4B,↓F2,↓FCGR2A,↓FGA,↓FGG,↓KNG1,↓PROC,↓SERPINA1,↓SFTPD	0	13	13
Drug Metabolism,Endocrine System Development and Function,Lipid Metabolism,Small Molecule Biochemistry	Conversion of testosterone	5.678	-1.982	1.982	Inhibited	↓AKR1C3,↓CYP3A7,↓HSD3B2,↓NPPB	0	4	4
Lipid Metabolism,Small Molecule Biochemistry,Vitamin and Mineral Metabolism	Homeostasis of cholesterol	5.652				↓APOA1,↓APOA4,↓APOB,↓APOC1,↓APOE,↓HNF4A,↓NR1H4,↓SC5D,↓SFTPD	0	9	9
Digestive System Development and Function	Function of digestive system	5.642				↓ABCC2,↓APOE,↓C3,↓GJB1,↓GUCA2B,↓NR1H4,↓PBLD,↓PRAP1,↓SCD2,↓SLC5A1,↓SOCS2	0	11	11
Hematological System Development and Function,Inflammatory Response,Tissue Morphology	Quantity of phagocytes	5.629	0.386	0.386		↓AGT,↓APOB,↓APOE,↓C3,↓C4A/C4B,↓C6,↓CLCA1,↓CLU,↓FCGR2A,↓GHR,↓IRF6,↓KNG1,↓NR1H4,↓PLSCR1,↓PROC,↓SERPINA1,↓SFTPD,↓SLC39A8,↓STEAP4,↓TPH1,↓VDR	0	21	21
Cell Morphology,Connective Tissue Development and Function,Tissue Morphology	Size of connective tissue cells	5.604				↓ADRB2,↓AGT,↓AKR1B7,↓APOE,↓CIDEB,↓F2,↓GHR,↓LPIN1,↓NR1H4,↓PLSCR1,↓VDR	0	11	11
Protein Synthesis	Quantity of hdl cholesterol in blood	5.583	-2.203	2.203	Inhibited	↓APOA1,↓APOA4,↓APOB,↓APOC3,↓APOE,↓APOM,↓GHR	0	7	7
Connective Tissue Development and Function,Tissue Morphology	Mass of adipose tissue	5.572				↓ADRB2,↓AGT,↓APOA1,↓APOE,↓C3,↓CFB,↓CIDEC,↓GHR,↓LPIN1,↓NR1H4,↓PRAP1,↓VDR	0	12	12
Connective Tissue Development and Function,Embryonic Development,Organ Morphology,Organismal Development,Reproductive System Development and Function,Tissue Morphology	Mass of epididymal fat	5.524				↓AGT,↓APOE,↓CFB,↓CIDEC,↓GHR,↓NR1H4,↓PRAP1,↓VDR	0	8	8
Cell-To-Cell Signaling and Interaction,Nervous System Development and Function	Activation of neuroglia	5.51	-1.211	1.211		↑GJC2,↓AGT,↓ALB,↓APOE,↓C3,↓CLU,↓F2,↓FGA,↓FGG,↓GJB1,↓IRF6	1	10	11
Lipid Metabolism,Molecular Transport,Small Molecule Biochemistry	Transport of phospholipid	5.504	-2.56	2.56	Inhibited	↓APOA1,↓APOA4,↓APOC2,↓APOE,↓CLU,↓F2,↓PLSCR1	0	7	7
Cell Morphology,Connective Tissue Development and Function,Tissue Morphology	Size of adipocytes	5.499				↓ADRB2,↓AGT,↓AKR1B7,↓APOE,↓CIDEB,↓F2,↓GHR,↓LPIN1,↓NR1H4,↓PLSCR1	0	10	10
Lipid Metabolism,Molecular Transport,Small Molecule Biochemistry	Efflux of phospholipid	5.438	-2.145	2.145	Inhibited	↓APOA1,↓APOA4,↓APOC2,↓APOE,↓CLU	0	5	5
Cell-To-Cell Signaling and Interaction	Adhesion of blood cells	5.427	-1.296	1.296		↓ADRB2,↓AGT,↓APOA1,↓APOA4,↓APOE,↓C3,↓C4A/C4B,↓CLU,↓F2,↓FCGR2A,↓FGA,↓FGG,↓KNG1,↓PROC,↓SERPINA1,↓SFTPD,↓TPH1	0	17	17
Carbohydrate Metabolism,Molecular Transport,Small Molecule Biochemistry	Uptake of D-glucose	5.425	-2.78	2.78	Inhibited	↓ADRB2,↓AGT,↓ALB,↓APOA1,↓APOE,↓CLU,↓EGLN3,↓FOXA2,↓HKDC1,↓HNF4A,↓KNG1,↓PDZK1IP1,↓SLC5A1,↓STEAP4	0	14	14
Lipid Metabolism,Small Molecule Biochemistry,Vitamin and Mineral Metabolism	Synthesis of bile acid	5.417				↓ACOX2,↓APOE,↓NR1H4,↓OSBPL6,↓SERPINA1,↓SLC27A2	0	6	6
Protein Synthesis	Quantity of leptin in blood	5.4	0.05	0.05		↓ADRB2,↓AKR1B7,↓APOC3,↓APOE,↓C3,↓CIDEB,↓CIDEC,↓GHR,↓STEAP4	0	9	9
Cell-To-Cell Signaling and Interaction,Cellular Movement	Recruitment of cells	5.396	-0.934	0.934		↑MMP1,↓ADRB2,↓AGT,↓APOA1,↓APOB,↓APOE,↓C3,↓C4A/C4B,↓CLU,↓CTSC,↓FCGR2A,↓FOXA2,↓IRF6,↓PLGRKT,↓PROC,↓SFTPD,↓VDR	1	16	17
Organismal Development	Abnormal morphology of body cavity	5.379				↑MMP1,↓ADRB2,↓AGT,↓APOA1,↓APOE,↓BGLAP,↓C3,↓C4A/C4B,↓CFI,↓CIDEC,↓CLU,↓CTSC,↓CXADR,↓CYP24A1,↓CYP51A1,↓DAB2,↓EGLN3,↓ENTPD2,↓F2,↓FBP2,↓FGA,↓GHR,↓GJB1,↓HNF1B,↓HPX,↓NNAT,↓NPPB,↓NR1H4,↓OCLN,↓PROC,↓PTK6,↓SC5D,↓SCG5,↓SFTPD,↓SLC39A8,↓SLC3A1,↓SLC51A,↓SLC5A1,↓SLC7A9,↓SOX4,↓SPINK1,↓VDR	1	41	42
Lipid Metabolism,Small Molecule Biochemistry	Synthesis of 6-keto-prostaglandin F1 alpha	5.378	-1.961	1.961	Inhibited	↓AGT,↓APOE,↓F2,↓KNG1	0	4	4
Organismal Injury and Abnormalities	Fibrin clot	5.362				↓F2,↓FCGR2A,↓FGA,↓FGB,↓FGG	0	5	5
Cell-To-Cell Signaling and Interaction,Hair and Skin Development and Function	Binding of epithelial cell lines	5.355	-0.736	0.736		↓BST1,↓C3,↓DAB2,↓FGA,↓FGG,↓KNG1,↓STRA6L	0	7	7
Cell-To-Cell Signaling and Interaction,Cellular Movement,Hematological System Development and Function,Immune Cell Trafficking	Recruitment of leukocytes	5.344	-1.194	1.194		↑MMP1,↓ADRB2,↓AGT,↓APOA1,↓APOB,↓APOE,↓C3,↓C4A/C4B,↓CLU,↓CTSC,↓FCGR2A,↓FOXA2,↓IRF6,↓PLGRKT,↓PROC,↓VDR	1	15	16
Energy Production,Lipid Metabolism,Small Molecule Biochemistry	Oxidation of lipid	5.314	0.224	0.224		↓ACOX2,↓ADRB2,↓AGT,↓AKR1C3,↓ALB,↓APOA1,↓APOE,↓C3,↓HAO2,↓HNF4A,↓LPIN1,↓SLC27A2,↓VDR	0	13	13
Connective Tissue Development and Function,Tissue Morphology	Size of connective tissue	5.269				↓ADRB2,↓AGT,↓AKR1B7,↓APOE,↓CIDEB,↓F2,↓GHR,↓IGFALS,↓LPIN1,↓NR1H4,↓PLSCR1,↓VDR	0	12	12
Lipid Metabolism,Small Molecule Biochemistry	Catabolism of lipid	5.197				↓AKR1C3,↓APOA4,↓APOB,↓APOC3,↓APOE,↓CYP24A1,↓LPIN1,↓NR1H4,↓SLC27A2,↓VDR	0	10	10
Connective Tissue Development and Function,Tissue Morphology	Mass of white adipose tissue	5.191				↓AGT,↓APOE,↓C3,↓CFB,↓CIDEC,↓GHR,↓NR1H4,↓PRAP1,↓VDR	0	9	9
Organismal Development,Organismal Injury and Abnormalities	Abnormal morphology of abdomen	5.169				↓AGT,↓APOA1,↓APOE,↓BGLAP,↓C3,↓C4A/C4B,↓CFI,↓CLU,↓CYP24A1,↓EGLN3,↓FBP2,↓FGA,↓GHR,↓GJB1,↓HNF1B,↓HPX,↓NNAT,↓NR1H4,↓OCLN,↓PROC,↓PTK6,↓SC5D,↓SCG5,↓SLC3A1,↓SLC51A,↓SLC5A1,↓SLC7A9,↓SOX4,↓SPINK1,↓VDR	0	30	30
Molecular Transport	Increased Levels of Blood Urea Nitrogen	5.149	-2.236	2.236	Inhibited	↓AGT,↓C3,↓C4A/C4B,↓C6,↓CFB	0	5	5
Lipid Metabolism,Small Molecule Biochemistry	Homeostasis of triacylglycerol	5.149				↓APOA1,↓APOC2,↓APOE,↓HNF4A,↓NR1H4	0	5	5
Lipid Metabolism,Small Molecule Biochemistry,Vitamin and Mineral Metabolism	Catabolism of steroid	5.149				↓AKR1C3,↓APOE,↓CYP24A1,↓NR1H4,↓VDR	0	5	5
Organismal Injury and Abnormalities,Tissue Morphology	Size of lesion	5.147				↑MMP1,↓AGT,↓APOA1,↓APOA4,↓APOB,↓APOE,↓ARG2,↓C3,↓CLU,↓F2,↓FGB,↓FGG,↓HLA-A,↓HNF4A,↓HSPA12A,↓KNG1,↓MAF,↓NR1H4,↓PROC	1	18	19
Protein Synthesis	Quantity of ldl cholesterol in blood	5.086	-0.497	0.497		↓APOA1,↓APOB,↓APOC3,↓APOE,↓FGG,↓GHR	0	6	6
Cardiovascular System Development and Function,Tissue Morphology	Morphology of artery	5.084				↓AGT,↓APOE,↓CXADR,↓EGLN3,↓FOXA2,↓GHR,↓KNG1,↓PROC,↓SOX4,↓VDR	0	10	10
Organismal Development	Mass of organism	5.049	-1.966	1.966	Inhibited	↓ADRB2,↓AGT,↓APOA1,↓APOE,↓C3,↓CDHR2,↓EGLN3,↓FBP2,↓FCGRT,↓GHR,↓GJB1,↓GPC6,↓LPIN1,↓NR1H4,↓SLC6A19,↓SOCS2,↓VDR	0	17	17
Lipid Metabolism,Small Molecule Biochemistry	Synthesis of 12-hydroxyeicosatetraenoic acid	5.01	-1.953	1.953		↓AGT,↓ALB,↓F2,↓KNG1	0	4	4
Lipid Metabolism,Small Molecule Biochemistry,Vitamin and Mineral Metabolism	Catabolism of sterol	5.01				↓APOE,↓CYP24A1,↓NR1H4,↓VDR	0	4	4
Organismal Injury and Abnormalities	Abdominal lesion	5.002	2.119	2.119	Activated	↑ENTPD8,↑GJC2,↑KPNA7,↑MMP1,↑SLC26A7,↑TBC1D5,↓ABCC2,↓ACOX2,↓ACSM1,↓ACTA1,↓ADAMTSL1,↓ADRB2,↓AGT,↓AKR1C3,↓ALB,↓AMN,↓ANG,↓APOA1,↓APOA4,↓APOB,↓APOE,↓APOF,↓ARG2,↓ASB11,↓ATP6V0A4,↓BEX1,↓BEX4,↓BGLAP,↓BNIP5,↓BST1,↓C16ORF54,↓C17ORF58,↓C1ORF116,↓C2,↓C3,↓C4A/C4B,↓C6,↓C8G,↓CA13,↓CDHR2,↓CFB,↓CFI,↓CHML,↓CIDEB,↓CIDEC,↓CLCA1,↓CLDN2,↓CLDN3,↓CLIC6,↓CLRN3,↓CLU,↓COL6A1,↓CPN1,↓CTSC,↓CTSH,↓CUBN,↓CUZD1,↓CXADR,↓CYP24A1,↓…	6	167	173
Lipid Metabolism,Molecular Transport,Small Molecule Biochemistry	Mobilization of triacylglycerol	4.967				↓APOB,↓APOC3,↓LPIN1	0	3	3
Free Radical Scavenging,Molecular Transport	Quantity of reactive oxygen species	4.943	-1.059	1.059		↓AGT,↓ALB,↓APOB,↓APOE,↓C6,↓CIDEC,↓CLU,↓F2,↓FCGRT,↓NR1H4,↓PDZK1IP1,↓SFTPD,↓STEAP4	0	13	13
Endocrine System Development and Function	Insulin sensitivity	4.936	1.947	1.947		↓AGT,↓APOE,↓C3,↓CIDEB,↓CIDEC,↓FOXA2,↓GHR,↓HNF1B,↓HSPA12A,↓NR1H4,↓VDR	0	11	11
Lipid Metabolism,Small Molecule Biochemistry	Synthesis of fatty acid	4.932	-1.997	1.997	Inhibited	↓ACSM1,↓AGT,↓ALB,↓APOA4,↓APOB,↓APOC2,↓APOE,↓CLU,↓F2,↓FCGR2A,↓HNF4A,↓KNG1,↓NR1H4,↓SCD2,↓SLC27A2	0	15	15
Organismal Functions	Energy homeostasis	4.893	-0.563	0.563		↓ADRB2,↓AKR1B7,↓APOC3,↓APOE,↓BGLAP,↓C3,↓CIDEC,↓FOXA2,↓GUCA2B,↓HNF4A,↓LPIN1,↓NR1H4,↓VDR	0	13	13
Molecular Transport,Small Molecule Biochemistry	Quantity of bilirubin	4.876	2.2	2.2	Activated	↓ABCC2,↓ALB,↓C3,↓HNF1B,↓NR1H4,↓SLC51A	0	6	6
Lipid Metabolism,Molecular Transport,Small Molecule Biochemistry	Abnormal quantity of lipid	4.87				↓APOC1,↓APOE,↓CYP24A1,↓GHR,↓NR1H4,↓SFTPD,↓SLC51A,↓STEAP4,↓VDR	0	9	9
Lipid Metabolism,Small Molecule Biochemistry	Synthesis of acylglycerol	4.801	-0.958	0.958		↓ANG,↓APOC3,↓APOE,↓C3,↓F2,↓GHR,↓LPIN1,↓NR1H4	0	8	8
Cardiovascular System Development and Function,Organ Morphology,Organismal Development	Morphology of left ventricle	4.799				↑MMP1,↓ADRB2,↓AGT,↓APOB,↓APOE,↓ARG2,↓CFB,↓CXADR,↓NPPB,↓SLC39A8,↓VDR	1	10	11
Cardiovascular System Development and Function	Morphology of vessel	4.785				↓ADRB2,↓AGT,↓APOE,↓CLU,↓CXADR,↓CYP51A1,↓EGLN3,↓F2,↓FOXA2,↓GHR,↓HNF1B,↓KNG1,↓PROC,↓SOX4,↓VDR	0	15	15
Hematological System Development and Function,Tissue Morphology	Quantity of myeloid cells	4.733	-0.244	0.244		↑GJC2,↓AGT,↓APOB,↓APOE,↓C3,↓C4A/C4B,↓C6,↓CLCA1,↓CLU,↓FCGR2A,↓GHR,↓IRF6,↓KNG1,↓MAF,↓NR1H4,↓PLSCR1,↓PROC,↓SERPINA1,↓SFTPD,↓SLC39A8,↓STEAP4,↓TPH1,↓VDR	1	22	23
Organismal Injury and Abnormalities	Clinical decompensation	4.726				↓ADRB2,↓AGT,↓ALB,↓APOA1,↓GHR	0	5	5
Carbohydrate Metabolism,Lipid Metabolism,Molecular Transport,Small Molecule Biochemistry	Concentration of lipopolysaccharide	4.726				↓C3,↓CFB,↓KNG1	0	3	3
Cellular Movement,Hematological System Development and Function,Immune Cell Trafficking,Inflammatory Response	Cell movement of macrophages	4.724	-1.013	1.013		↓ADRB2,↓AGT,↓APOA1,↓APOE,↓C3,↓C6,↓EGLN3,↓F2,↓FGA,↓IRF6,↓NR1H4,↓PBLD,↓PLGRKT,↓SEMA4A,↓SFTPD	0	15	15
Lipid Metabolism,Molecular Transport,Small Molecule Biochemistry	Uptake of lipid	4.717	-2.045	2.045	Inhibited	↓APOA1,↓APOA4,↓APOE,↓C3,↓CUBN,↓NR1H4,↓SFTPD,↓SLC27A2,↓SLC51A,↓VDR	0	10	10
Hematological System Development and Function,Inflammatory Response,Tissue Morphology	Quantity of neutrophils	4.71	-0.378	0.378		↓C3,↓C4A/C4B,↓C6,↓CLCA1,↓FCGR2A,↓IRF6,↓KNG1,↓PLSCR1,↓PROC,↓SERPINA1,↓SFTPD,↓TPH1,↓VDR	0	13	13
Cell-To-Cell Signaling and Interaction,Hematological System Development and Function,Inflammatory Response	Binding of professional phagocytic cells	4.71	-1.307	1.307		↓APOA1,↓APOE,↓C3,↓F2,↓FCGR2A,↓FGA,↓FGG,↓KNG1,↓PROC,↓SERPINA1,↓SFTPD	0	11	11
Cell-To-Cell Signaling and Interaction,Hematological System Development and Function,Immune Cell Trafficking,Inflammatory Response	Binding of neutrophils	4.708	-1.284	1.284		↓APOA1,↓C3,↓F2,↓FCGR2A,↓FGA,↓KNG1,↓PROC,↓SERPINA1	0	8	8
Cellular Function and Maintenance,Molecular Transport	Flux of divalent cations	4.688	-1.79	1.79		↑MMP1,↓ADRB2,↓AGT,↓ALB,↓APOA1,↓APOE,↓C3,↓C4A/C4B,↓F2,↓FCGR2A,↓KNG1,↓SERPINA1,↓SLC39A8,↓SPINK1	1	13	14
Organismal Functions	Energy expenditure	4.668	-0.239	0.239		↓AKR1B7,↓APOC3,↓BGLAP,↓C3,↓CIDEC,↓FOXA2,↓HNF4A,↓LPIN1,↓NR1H4,↓VDR	0	10	10
Cell-To-Cell Signaling and Interaction,Cellular Movement,Hematological System Development and Function,Immune Cell Trafficking,Inflammatory Response	Recruitment of phagocytes	4.664	-0.915	0.915		↑MMP1,↓ADRB2,↓AGT,↓APOA1,↓APOB,↓APOE,↓CLU,↓CTSC,↓FCGR2A,↓FOXA2,↓IRF6,↓PLGRKT,↓VDR	1	12	13
Organismal Injury and Abnormalities	Fibrosis	4.662	1.542	1.542		↑MMP1,↓ACTA1,↓ADRB2,↓AGT,↓ALB,↓APOA1,↓APOB,↓APOE,↓ARG2,↓C3,↓CIDEC,↓CLU,↓FGG,↓GHR,↓GJB1,↓HNF4A,↓HPX,↓KNG1,↓MAF,↓NPPB,↓NR1H4,↓OCLN,↓PROC,↓SCG5,↓SERPINA1,↓SERPINA5,↓SERPIND1,↓SFTPD,↓SLC51A,↓VDR	1	29	30
Lipid Metabolism,Small Molecule Biochemistry	Binding of lipid	4.656	-0.832	0.832		↓APOA1,↓APOB,↓APOE,↓CIDEC,↓F2,↓NR1H4,↓VDR	0	7	7
Lipid Metabolism,Small Molecule Biochemistry	Storage of lipid	4.575	-2.19	2.19	Inhibited	↓APOA1,↓APOB,↓APOE,↓C3,↓CIDEB,↓CIDEC,↓LPIN1	0	7	7
Molecular Transport	Quantity of metal ion	4.556	-2.476	2.476	Inhibited	↓AGT,↓APOE,↓BGLAP,↓C3,↓CLDN2,↓ENTPD2,↓F2,↓FCGR2A,↓GUCA2B,↓HNF4A,↓KNG1,↓NNAT,↓NPPB,↓PROC,↓SFTPD,↓SLC5A1,↓VDR	0	17	17
Cell-To-Cell Signaling and Interaction	Interaction of blood platelets	4.548	-0.788	0.788		↓AGT,↓APOA4,↓C3,↓F2,↓FGG,↓KNG1,↓TPH1	0	7	7
Cell-To-Cell Signaling and Interaction,Hematological System Development and Function,Immune Cell Trafficking	Adhesion of immune cells	4.547	-1.3	1.3		↓AGT,↓APOA1,↓APOA4,↓APOE,↓C3,↓CLU,↓F2,↓FCGR2A,↓FGA,↓FGG,↓KNG1,↓PROC,↓SERPINA1,↓SFTPD,↓TPH1	0	15	15
Cell Signaling,Molecular Transport,Vitamin and Mineral Metabolism	Quantity of Ca2+	4.544	-2.852	2.852	Inhibited	↓AGT,↓APOE,↓BGLAP,↓C3,↓ENTPD2,↓F2,↓FCGR2A,↓GUCA2B,↓HNF4A,↓KNG1,↓NNAT,↓NPPB,↓PROC,↓SFTPD,↓SLC5A1,↓VDR	0	16	16
Cardiovascular System Development and Function,Hematological System Development and Function	Systolic pressure	4.539	-0.815	0.815		↓AGT,↓APOB,↓APOE,↓ARG2,↓CFB,↓EGLN3,↓GHR,↓NPPB,↓TPH1,↓VDR	0	10	10
Humoral Immune Response,Inflammatory Response	Classical complement pathway activation	4.536				↓APOE,↓C3,↓CFB,↓CPN1	0	4	4
Lipid Metabolism,Small Molecule Biochemistry	Synthesis of 12(S)-hydroxyeicosatetraenoic acid	4.524				↓AGT,↓ALB,↓F2	0	3	3
Carbohydrate Metabolism	Binding of carbohydrate	4.521	-1.067	1.067		↑ART2B,↓APOA1,↓APOE,↓CIDEC,↓CLU,↓F2,↓ITIH2	1	6	7
Lipid Metabolism,Molecular Transport,Small Molecule Biochemistry	Concentration of bile acid	4.52	1.252	1.252		↓ABCC2,↓ALB,↓HNF4A,↓NR1H4,↓SLC51A	0	5	5
Cellular Function and Maintenance,Molecular Transport	Influx of divalent cations	4.484	-1.76	1.76		↓ADRB2,↓AGT,↓APOA1,↓APOE,↓C3,↓C4A/C4B,↓F2,↓FCGR2A,↓KNG1,↓SLC39A8,↓SPINK1	0	11	11
Cellular Function and Maintenance,Molecular Transport	Flux of inorganic cation	4.46	-1.79	1.79		↑MMP1,↓ADRB2,↓AGT,↓ALB,↓APOA1,↓APOE,↓C3,↓C4A/C4B,↓F2,↓FCGR2A,↓KNG1,↓SERPINA1,↓SLC39A8,↓SPINK1	1	13	14
Protein Synthesis	Metabolism of lipoprotein	4.456				↓APOA1,↓APOB,↓APOE,↓APOM	0	4	4
Hematological System Development and Function,Tissue Morphology	Quantity of granulocytes	4.452	-0.197	0.197		↓C3,↓C4A/C4B,↓C6,↓CLCA1,↓CLU,↓FCGR2A,↓IRF6,↓KNG1,↓MAF,↓PLSCR1,↓PROC,↓SERPINA1,↓SFTPD,↓TPH1,↓VDR	0	15	15
Lipid Metabolism,Small Molecule Biochemistry	Esterification of lipid	4.425				↓APOA1,↓APOB,↓APOE,↓C3,↓F2	0	5	5
Cellular Function and Maintenance,Molecular Transport	Influx of inorganic cation	4.418	-1.76	1.76		↓ADRB2,↓AGT,↓APOA1,↓APOE,↓C3,↓C4A/C4B,↓F2,↓FCGR2A,↓KNG1,↓SLC39A8,↓SPINK1	0	11	11
Lipid Metabolism,Small Molecule Biochemistry	Mass of fat	4.38				↓ADRB2,↓AGT,↓APOE,↓VDR	0	4	4
Behavior,Digestive System Development and Function	Feeding	4.34	1.655	1.655		↓AKR1B7,↓APOA4,↓APOC3,↓APOE,↓C3,↓CIDEB,↓CIDEC,↓FBP2,↓FOXA2,↓GHR,↓NR1H4,↓OCLN,↓PROC,↓VDR	0	14	14
Protein Trafficking	Interaction of protein	4.328	1.344	1.344		↑ART2B,↓AGT,↓ALB,↓F2,↓FGA,↓FGB,↓KNG1,↓NPPB,↓NR1H4,↓VDR	1	9	10
Organismal Injury and Abnormalities	Angioedema	4.291				↓ADRB2,↓CPN1,↓KNG1,↓PROC,↓SERPINA1	0	5	5
Cell-To-Cell Signaling and Interaction	Binding of epithelial cells	4.287	-1.607	1.607		↓BST1,↓C3,↓CLU,↓DAB2,↓FCGR2A,↓FGA,↓FGG,↓SFTPD	0	8	8
Hematological System Development and Function,Tissue Morphology	Quantity of leukocytes	4.279	-0.229	0.229		↑GJC2,↓AGT,↓ANG,↓APOA1,↓APOB,↓APOE,↓BST1,↓C3,↓C4A/C4B,↓C6,↓CLCA1,↓CLU,↓FCGR2A,↓GHR,↓HLA-A,↓HPX,↓IKZF4,↓IRF6,↓KNG1,↓MAF,↓NR1H4,↓PLSCR1,↓PROC,↓SERPINA1,↓SFTPD,↓SLC39A8,↓SOX4,↓STEAP4,↓TPH1,↓VDR	1	29	30
Lipid Metabolism,Small Molecule Biochemistry,Vitamin and Mineral Metabolism	Synthesis of sterol	4.249	1.718	1.718		↓APOA1,↓APOB,↓APOE,↓CYP24A1,↓CYP51A1,↓IDI1,↓SERPINA1	0	7	7
Lipid Metabolism,Molecular Transport,Small Molecule Biochemistry	Abnormal quantity of cholesterol	4.237				↓APOC1,↓APOE,↓SLC51A,↓STEAP4	0	4	4
Endocrine System Development and Function,Molecular Transport,Protein Synthesis,Small Molecule Biochemistry	Quantity of insulin in blood	4.186	-1.405	1.405		↓AKR1B7,↓APOB,↓APOE,↓BGLAP,↓C3,↓GHR,↓NNAT,↓NR1H4,↓SLC5A1,↓STEAP4	0	10	10
Embryonic Development,Organismal Development,Skeletal and Muscular System Development and Function	Mineralization of membrane bone	4.171				↓CYP24A1,↓VDR	0	2	2
Drug Metabolism,Lipid Metabolism,Small Molecule Biochemistry,Vitamin and Mineral Metabolism	Catabolism of calcitriol	4.171				↓CYP24A1,↓VDR	0	2	2
Cell Morphology,Nervous System Development and Function	Vacuolation of myelin sheath	4.171				↑GJC2,↓GJB1	1	1	2
Cell Morphology,Cellular Function and Maintenance	Permeability of carcinoma cell lines	4.171				↓F2,↓PROC	0	2	2
Cardiovascular System Development and Function,Organismal Development,Tissue Morphology	Density of artery	4.171				↓AGT,↓APOE	0	2	2
Cell Morphology	Contraction of carcinoma cell lines	4.171				↓F2,↓PROC	0	2	2
Cell-To-Cell Signaling and Interaction,Hair and Skin Development and Function	Adhesion of epithelial cell lines	4.165	-0.988	0.988		↓BST1,↓C3,↓DAB2,↓FGA,↓FGG	0	5	5
Digestive System Development and Function,Hepatic System Development and Function,Organ Development	Function of liver	4.157				↓ABCC2,↓APOE,↓C3,↓GJB1,↓NR1H4,↓SCD2,↓SOCS2	0	7	7
Organismal Injury and Abnormalities	Cirrhosis	4.144				↓ADRB2,↓AGT,↓ALB,↓APOA1,↓APOB,↓F2,↓GHR,↓HNF4A,↓NR1H4,↓SERPINA1,↓SERPINA5,↓SLC51A	0	12	12
Free Radical Scavenging	Metabolism of reactive oxygen species	4.138	-1.413	1.413		↑MMP1,↓AGT,↓ALB,↓APOA1,↓APOA4,↓APOC2,↓APOE,↓ARG2,↓C3,↓CFB,↓CLU,↓F2,↓FCGR2A,↓IL22RA1,↓IRF6,↓KNG1,↓NR1H4,↓SERPINA1,↓SFTPD,↓VDR	1	19	20
Inflammatory Response	Immune response of brain	4.136	-0.853	0.853		↓C3,↓C4A/C4B,↓C6,↓CYP51A1,↓FCGR2A,↓FGA,↓HLA-A,↓HPX,↓IDI1,↓IKZF4,↓KNG1,↓MVD,↓PROC,↓SC5D,↓SEMA4A,↓VDR	0	16	16
Organismal Development	Quantity of animal	4.106				↓AGT,↓APOB,↓GHR,↓IGFALS	0	4	4
Lipid Metabolism,Molecular Transport,Small Molecule Biochemistry	Release of lipid	4.104	-2.405	2.405	Inhibited	↓AGT,↓ALB,↓APOA1,↓APOE,↓C3,↓F2,↓FCGR2A,↓GHR,↓KNG1,↓LPIN1	0	10	10
Lipid Metabolism,Small Molecule Biochemistry	Translocation of lipid	4.085	-1.983	1.983	Inhibited	↓ABCC2,↓APOA1,↓APOF,↓F2,↓PLSCR1	0	5	5
Cell Signaling,Cellular Function and Maintenance,Molecular Transport,Vitamin and Mineral Metabolism	Flux of Ca2+	4.085	-1.526	1.526		↑MMP1,↓ADRB2,↓AGT,↓ALB,↓APOA1,↓APOE,↓C3,↓C4A/C4B,↓F2,↓FCGR2A,↓KNG1,↓SERPINA1,↓SPINK1	1	12	13
Tissue Morphology	Degradation of connective tissue	4.068	-1.471	1.471		↑MMP1,↓CFB,↓CTSC,↓F2,↓FCGR2A,↓SERPINA1,↓SLC39A8	1	6	7
Drug Metabolism,Endocrine System Development and Function,Lipid Metabolism,Small Molecule Biochemistry	Conversion of progesterone	4.063				↓AKR1C3,↓HSD3B2,↓NPPB	0	3	3
Endocrine System Development and Function	Glucose tolerance	4.056	-1.864	1.864		↓AGT,↓APOE,↓BGLAP,↓CIDEC,↓FOXA2,↓HKDC1,↓HNF1B,↓HNF4A,↓NR1H4,↓PLSCR1,↓STEAP4,↓TPH1,↓VDR	0	13	13
Digestive System Development and Function	Ingestion by mice	4.051	1.687	1.687		↓AGT,↓AKR1B7,↓APOA4,↓APOC3,↓APOE,↓CIDEB,↓CIDEC,↓GHR,↓NR1H4,↓VDR	0	10	10
Lipid Metabolism,Molecular Transport,Small Molecule Biochemistry	Quantity of non-esterified fatty acid	4.044				↓ADRB2,↓CIDEC,↓GHR,↓LPIN1	0	4	4
Cardiovascular System Development and Function,Tissue Morphology	Morphology of blood vessel	4.036				↓ADRB2,↓AGT,↓APOE,↓CLU,↓CXADR,↓EGLN3,↓F2,↓FOXA2,↓GHR,↓KNG1,↓PROC,↓SOX4,↓VDR	0	13	13
Cellular Movement,Hematological System Development and Function,Immune Cell Trafficking,Inflammatory Response	Migration of phagocytes	4.036	-2.76	2.76	Inhibited	↓ADRB2,↓AGT,↓ALB,↓APOA1,↓APOE,↓BST1,↓C3,↓F2,↓FGA,↓IRF6,↓OCLN,↓PRAP1,↓SEMA4A	0	13	13
Cell Death and Survival	Cytolysis	4.004	-0.474	0.474		↓ALB,↓APOE,↓C3,↓C4A/C4B,↓C8G,↓CFB,↓CFI,↓CLDN3,↓FCGR2A,↓FGA,↓HLA-A,↓HNF4A	0	12	12
Lipid Metabolism,Small Molecule Biochemistry	Synthesis of triacylglycerol	3.991	-0.169	0.169		↓APOC3,↓APOE,↓C3,↓GHR,↓LPIN1,↓NR1H4	0	6	6
Cellular Movement	Movement of bone marrow cell lines	3.987	-1	1		↓AGT,↓C3,↓KNG1,↓SOCS2	0	4	4
Lipid Metabolism,Small Molecule Biochemistry	Mobilization of lipid	3.987				↓APOA1,↓APOB,↓APOC3,↓LPIN1	0	4	4
Lipid Metabolism,Small Molecule Biochemistry	Esterification of cholesterol	3.987				↓APOA1,↓APOB,↓APOE,↓C3	0	4	4
Cell-To-Cell Signaling and Interaction,Skeletal and Muscular System Development and Function	Activation of muscle cells	3.971				↓ANG,↓APOB,↓APOE,↓F2,↓HNF4A	0	5	5
Cell Morphology,Tissue Morphology	Morphology of connective tissue cells	3.971				↓ADRB2,↓AGT,↓AKR1B7,↓APOE,↓BGLAP,↓CIDEB,↓CIDEC,↓F2,↓GHR,↓LPIN1,↓NR1H4,↓PLSCR1,↓VDR	0	13	13
Energy Production,Lipid Metabolism,Small Molecule Biochemistry	Oxidation of fatty acid	3.959	0.462	0.462		↓ACOX2,↓ADRB2,↓ALB,↓APOA1,↓APOE,↓C3,↓HAO2,↓LPIN1,↓SLC27A2,↓VDR	0	10	10
Cell-To-Cell Signaling and Interaction,Hematological System Development and Function,Immune Cell Trafficking,Inflammatory Response,Nervous System Development and Function	Activation of microglia	3.959	-0.697	0.697		↑GJC2,↓APOE,↓C3,↓CLU,↓F2,↓FGG,↓GJB1,↓IRF6	1	7	8
Endocrine System Development and Function,Organismal Development	Development of endocrine gland	3.959				↓APOA1,↓CLU,↓FOXA2,↓GHR,↓HNF1B,↓SCG5,↓SOX4,↓VDR	0	8	8
Free Radical Scavenging	Synthesis of reactive oxygen species	3.951	-1.413	1.413		↑MMP1,↓AGT,↓ALB,↓APOA1,↓APOC2,↓APOE,↓ARG2,↓C3,↓CFB,↓CLU,↓F2,↓FCGR2A,↓IL22RA1,↓IRF6,↓KNG1,↓NR1H4,↓SERPINA1,↓SFTPD,↓VDR	1	18	19
Cellular Function and Maintenance	Receptor-mediated endocytosis	3.947	-1.446	1.446		↓ADRB2,↓AMN,↓APOC2,↓APOE,↓C3,↓CLU,↓CUBN,↓DAB2,↓SFTPD	0	9	9
Hematological System Development and Function,Inflammatory Response,Tissue Morphology	Quantity of macrophages	3.943	1.428	1.428		↓AGT,↓APOB,↓APOE,↓C3,↓C4A/C4B,↓CLU,↓GHR,↓PROC,↓SFTPD,↓SLC39A8,↓STEAP4,↓VDR	0	12	12
Cellular Compromise,Inflammatory Response	Degranulation of blood platelets	3.939				↓F2,↓FCGR2A,↓TPH1	0	3	3
Carbohydrate Metabolism,Lipid Metabolism,Molecular Transport,Small Molecule Biochemistry	Release of phosphatidic acid	3.939				↓AGT,↓APOA1,↓F2	0	3	3
Organismal Injury and Abnormalities,Organismal Survival	Organismal death	3.928	5.414	5.414	Activated	↑GJC2,↑KPNA7,↑MMP1,↓ACTA1,↓ADRB2,↓AGT,↓AKR1C3,↓ANG,↓APOA1,↓APOB,↓APOE,↓C3,↓C4A/C4B,↓CA13,↓CFB,↓CFI,↓COL6A1,↓CUZD1,↓CXADR,↓CYP24A1,↓CYP51A1,↓DAB2,↓EGLN3,↓F2,↓FCGRT,↓FGA,↓FGG,↓FOXA2,↓GHR,↓GJB1,↓GNAI1,↓GPC6,↓GREB1,↓HNF1B,↓HNF4A,↓IL22RA1,↓LAMB3,↓MAF,↓MGST1,↓NR1H4,↓PGAP1,↓PRAP1,↓PROC,↓PSAT1,↓RARRES1,↓SC5D,↓SCD2,↓SCG5,↓SELENBP1,↓SERPINA1,↓SERPINA10,↓SERPIND1,↓SLC39A8,↓SLC5A1,↓SOX4,↓SPINK1,↓STEAP4,↓STK2…	3	57	60
Lipid Metabolism,Molecular Transport,Small Molecule Biochemistry	Release of arachidonic acid	3.914	-2.2	2.2	Inhibited	↓AGT,↓ALB,↓C3,↓F2,↓FCGR2A,↓KNG1	0	6	6
Carbohydrate Metabolism,Molecular Transport	Quantity of glycogen	3.9	-0.928	0.928		↓ACTA1,↓AGT,↓ALB,↓GJB1,↓NR1H4,↓SC5D,↓SCG5	0	7	7
Lipid Metabolism,Molecular Transport,Small Molecule Biochemistry	Accumulation of lipid	3.893	1.617	1.617		↓AGT,↓APOA1,↓APOB,↓APOE,↓C3,↓CIDEB,↓CIDEC,↓F2,↓FCGR2A,↓FOXA2,↓LPIN1,↓NR1H4,↓SFTPD,↓VDR	0	14	14
Lipid Metabolism,Molecular Transport,Small Molecule Biochemistry	Quantity of polyunsaturated fatty acids	3.876	-1.694	1.694		↓AGT,↓APOE,↓F2,↓GHR,↓KNG1,↓LPIN1,↓SERPINA1,↓SLC27A2	0	8	8
Organismal Injury and Abnormalities	Edema	3.873	1.612	1.612		↑GJC2,↓ACTA1,↓ADRB2,↓ALB,↓C3,↓CA13,↓CPN1,↓CXADR,↓FCGRT,↓KNG1,↓PROC,↓SC5D,↓SERPINA1,↓SLC39A8,↓SOX4	1	14	15
Cardiovascular System Development and Function,Tissue Morphology	Relaxation of artery	3.866	-0.17	0.17		↓AGT,↓APOA1,↓F2,↓KNG1,↓VDR	0	5	5
Cell-To-Cell Signaling and Interaction,Embryonic Development	Binding of embryonic cell lines	3.839	-0.398	0.398		↓C3,↓COL6A1,↓FGA,↓FGG,↓KNG1,↓STRA6L	0	6	6
Cell-To-Cell Signaling and Interaction	Adhesion of myeloid cells	3.833	-1.062	1.062		↓ADRB2,↓APOA1,↓C3,↓C4A/C4B,↓F2,↓FGA,↓KNG1,↓SERPINA1,↓SFTPD	0	9	9
Cell-To-Cell Signaling and Interaction,Hematological System Development and Function,Inflammatory Response	Adhesion of blood platelets	3.83	-1.406	1.406		↓APOA4,↓C3,↓F2,↓KNG1,↓TPH1	0	5	5
Amino Acid Metabolism,Molecular Transport,Small Molecule Biochemistry	Uptake of leucine	3.83				↓AGT,↓SLC3A1,↓SLC6A19	0	3	3
Carbohydrate Metabolism,Small Molecule Biochemistry	Synthesis of D-glucose	3.821	-1.091	1.091		↓APOA1,↓APOE,↓CLU,↓FOXA2,↓GNAI1,↓HNF4A,↓NR1H4	0	7	7
Cell Cycle,Gene Expression	Binding of DNA	3.815	0.118	0.118		↓ADRB2,↓AGT,↓ALB,↓CIDEC,↓CLU,↓DAB2,↓F2,↓FOXA2,↓GHR,↓GSTM5,↓HNF4A,↓KNG1,↓NR1H4,↓PROC,↓SFTPD,↓SOCS2,↓VDR	0	17	17
Cell Signaling,Cellular Function and Maintenance,Molecular Transport,Vitamin and Mineral Metabolism	Influx of Ca2+	3.81	-1.485	1.485		↓ADRB2,↓AGT,↓APOA1,↓APOE,↓C3,↓C4A/C4B,↓F2,↓FCGR2A,↓KNG1,↓SPINK1	0	10	10
Molecular Transport	Transport of inorganic anion	3.801				↑SLC26A7,↓ABCC2,↓AGT,↓CLCA1,↓CLCA3A1/CLCA3A2,↓PCYOX1,↓VDR	1	6	7
Hematological System Development and Function,Tissue Morphology	Quantity of blood cells	3.796	-0.446	0.446		↑GJC2,↓AGT,↓ANG,↓APOA1,↓APOB,↓APOE,↓BST1,↓C3,↓C4A/C4B,↓C6,↓CLCA1,↓CLU,↓F2,↓FCGR2A,↓GHR,↓HLA-A,↓HPX,↓IKZF4,↓IRF6,↓KNG1,↓MAF,↓NR1H4,↓PLSCR1,↓PROC,↓SERPINA1,↓SFTPD,↓SLC39A8,↓SOX4,↓STEAP4,↓TPH1,↓VDR	1	30	31
Cardiovascular System Development and Function,Organismal Development,Tissue Morphology	Quantity of blood vessel	3.788	-1.029	1.029		↓AGT,↓CFB,↓HNF1B,↓PROC,↓SEMA4A,↓SERPIND1	0	6	6
Lipid Metabolism,Small Molecule Biochemistry,Vitamin and Mineral Metabolism	Synthesis of cholesterol	3.788				↓APOA1,↓APOB,↓APOE,↓CYP51A1,↓IDI1,↓SERPINA1	0	6	6
Cell-To-Cell Signaling and Interaction	Adhesion of epithelial cells	3.783	-1.371	1.371		↓BST1,↓C3,↓CLU,↓DAB2,↓FGA,↓FGG,↓SFTPD	0	7	7
Protein Synthesis	Quantity of cytokine	3.775	0.895	0.895		↓ADRB2,↓AKR1B7,↓APOC3,↓APOE,↓C3,↓CIDEB,↓CIDEC,↓CTSC,↓GHR,↓PRAP1,↓STEAP4	0	11	11
Cell Signaling	CGMP-mediated signaling	3.767				↓AGT,↓APOE,↓GUCA2B,↓NPPB	0	4	4
Cell-To-Cell Signaling and Interaction,Hematological System Development and Function,Hematopoiesis	Binding of red blood cells	3.767	-0.719	0.719		↓ADRB2,↓C4A/C4B,↓FCGR2A,↓SFTPD	0	4	4
Cell Signaling	Tyrosine phosphorylation	3.75	-1.637	1.637		↑MMP1,↓AGT,↓APOC2,↓F2,↓FCGR2A,↓GHR,↓KNG1,↓PTK6,↓SPINK1	1	8	9
Cell-To-Cell Signaling and Interaction,Cellular Assembly and Organization	Cell-cell contact	3.745	-2.236	2.236	Inhibited	↑GJC2,↓AGT,↓APOA4,↓APOB,↓APOE,↓C3,↓CLDN2,↓CLDN3,↓CLU,↓COL6A1,↓CXADR,↓DAB2,↓F2,↓GJB1,↓HNF1B,↓HNF4A,↓IGSF5,↓NR1H4,↓OCLN,↓PGAP1,↓PROC,↓RAB17,↓SEMA4A,↓SERPINA5,↓SOX4	1	24	25
Lipid Metabolism,Molecular Transport,Small Molecule Biochemistry	Deposition of lipid	3.733	1.154	1.154		↓APOB,↓APOE,↓CIDEC,↓NR1H4,↓VDR	0	5	5
Cell-To-Cell Signaling and Interaction	Joining of cells	3.719				↑GJC2,↓AGT,↓GJB1,↓KNG1	1	3	4
Molecular Transport	Transport of anion	3.714				↑SLC26A7,↓ABCC2,↓AGT,↓CLCA1,↓CLCA3A1/CLCA3A2,↓PCYOX1,↓SLC39A8,↓VDR	1	7	8
Carbohydrate Metabolism,Cellular Function and Maintenance,Small Molecule Biochemistry	Homeostasis of D-glucose	3.714				↓BGLAP,↓C3,↓FOXA2,↓GHR,↓GUCA2B,↓HKDC1,↓HNF4A,↓NR1H4,↓SCG5,↓SOX4	0	10	10
Connective Tissue Development and Function,Lipid Metabolism,Small Molecule Biochemistry,Tissue Morphology	Lipolysis of adipose tissue	3.701	1.103	1.103		↓ADRB2,↓APOA1,↓C3,↓CIDEC,↓VDR	0	5	5
Cardiovascular System Development and Function,Organismal Development,Tissue Morphology	Area of abdominal aorta	3.697				↓AGT,↓APOE	0	2	2
Organismal Development	Expansion of tunica media	3.697				↓AGT,↓APOE	0	2	2
Cell-To-Cell Signaling and Interaction,Inflammatory Response,Organismal Injury and Abnormalities	Inflammation of epithelial cells	3.697				↓OCLN,↓PROC	0	2	2
Digestive System Development and Function,Lipid Metabolism,Molecular Transport,Small Molecule Biochemistry	Biliary excretion of bile salt	3.697				↓ABCC2,↓NR1H4	0	2	2
Amino Acid Metabolism,Molecular Transport,Small Molecule Biochemistry	Uptake of L-histidine	3.697				↓SLC3A1,↓SLC6A19	0	2	2
Cellular Development,Embryonic Development,Organismal Development,Tissue Development	Differentiation of visceral endoderm	3.697				↓DAB2,↓HNF1B	0	2	2
Connective Tissue Development and Function,Embryonic Development,Organ Morphology,Organismal Development,Skeletal and Muscular System Development and Function,Tissue Development	Cross-sectional area of femur	3.697				↓GHR,↓IGFALS	0	2	2
Cell-To-Cell Signaling and Interaction	Conductance of intercellular junctions	3.697				↓AGT,↓GJB1	0	2	2
Cell-To-Cell Signaling and Interaction,Cellular Movement	Recruitment of myeloid cells	3.686	-1.595	1.595		↑MMP1,↓ADRB2,↓AGT,↓APOA1,↓APOB,↓APOE,↓C3,↓CTSC,↓FCGR2A,↓IRF6,↓PLGRKT,↓VDR	1	11	12
Cardiovascular System Development and Function,Organ Morphology,Organismal Development	Morphology of heart ventricle	3.67				↑MMP1,↓ADRB2,↓AGT,↓APOB,↓APOE,↓ARG2,↓CFB,↓CLU,↓CXADR,↓NPPB,↓SLC39A8,↓SOX4,↓VDR	1	12	13
Lipid Metabolism,Molecular Transport,Small Molecule Biochemistry	Quantity of ketone body	3.67				↓ALB,↓APOC3,↓CIDEC,↓GHR	0	4	4
Cell-To-Cell Signaling and Interaction,Hematological System Development and Function,Inflammatory Response	Binding of blood platelets	3.648	-0.506	0.506		↓APOA4,↓C3,↓F2,↓FGG,↓KNG1,↓TPH1	0	6	6
Lipid Metabolism,Molecular Transport,Small Molecule Biochemistry	Absorption of lipid	3.638				↓APOA1,↓APOA4,↓C3,↓NR1H4,↓SLC27A2	0	5	5
Cell Signaling,Molecular Transport,Vitamin and Mineral Metabolism	Absorption of Ca2+	3.633				↓CLDN2,↓KNG1,↓VDR	0	3	3
Cell-mediated Immune Response,Cellular Movement,Hematological System Development and Function,Immune Cell Trafficking	Infiltration by CD3 positive T-lymphocytes	3.633				↑GJC2,↓AGT,↓APOE	1	2	3
Lipid Metabolism,Molecular Transport,Small Molecule Biochemistry	Excretion of lipid	3.623				↓ABCC2,↓AGT,↓APOE,↓NR1H4	0	4	4
Cellular Function and Maintenance	Ion homeostasis of cells	3.611	-1.928	1.928		↑MMP1,↓ABCC2,↓ADRB2,↓AGT,↓ALB,↓APOA1,↓APOE,↓C3,↓C4A/C4B,↓CLDN2,↓F2,↓FCGR2A,↓GHR,↓HNF4A,↓KNG1,↓SERPINA1,↓SLC39A8,↓SPINK1,↓VDR	1	18	19
Free Radical Scavenging,Molecular Transport	Quantity of superoxide	3.607				↓AGT,↓ALB,↓APOB,↓APOE,↓C6	0	5	5
Molecular Transport	Transport of metal	3.577	-0.191	0.191		↓ABCC2,↓ADRB2,↓AGT,↓CLU,↓F2,↓GJB1,↓HLA-A,↓HPX,↓IL22RA1,↓NIPAL1,↓RNF217,↓SLC13A3,↓SLC39A8,↓STEAP4,↓VDR	0	15	15
Connective Tissue Development and Function,Lipid Metabolism,Small Molecule Biochemistry,Tissue Morphology	Lipolysis of adipocytes	3.577				↓ADRB2,↓APOA1,↓C3,↓CIDEC	0	4	4
Cardiovascular System Development and Function,Organ Development	Function of heart ventricle	3.577				↓ADRB2,↓AGT,↓APOB,↓ARG2	0	4	4
Cell Signaling,Post-Translational Modification,Protein Synthesis	Assembly of protein-protein complex	3.567				↑MMP1,↓ACTA1,↓APOE,↓CLU,↓FGA,↓FGB,↓FGG,↓OCLN,↓SLC7A9,↓SPP2,↓VIL1	1	10	11
Molecular Transport,Nucleic Acid Metabolism,Small Molecule Biochemistry	Accumulation of cyclic GMP	3.545				↓AGT,↓GUCA2B,↓NPPB	0	3	3
Cell-To-Cell Signaling and Interaction	Coupling of cells	3.545				↑GJC2,↓GJB1,↓KNG1	1	2	3
Drug Metabolism,Molecular Transport	Transport of glutathione	3.545				↓ABCC2,↓MGST1,↓SLC13A3	0	3	3
Connective Tissue Development and Function	Mass of retroperitoneal fat pad	3.533				↓CIDEC,↓GHR,↓NR1H4,↓VDR	0	4	4
Cell-To-Cell Signaling and Interaction,Renal and Urological System Development and Function	Binding of kidney cell lines	3.516	-0.298	0.298		↓C3,↓FCGR2A,↓FGA,↓FGG,↓KNG1,↓STRA6L	0	6	6
Molecular Transport	Transport of heavy metal	3.507	1.058	1.058		↓ABCC2,↓CLU,↓HLA-A,↓HPX,↓IL22RA1,↓RNF217,↓SLC39A8,↓STEAP4	0	8	8
Lipid Metabolism,Molecular Transport,Small Molecule Biochemistry	Accumulation of acylglycerol	3.495	1.214	1.214		↓AGT,↓APOB,↓APOE,↓C3,↓CIDEB,↓LPIN1,↓NR1H4	0	7	7
Cellular Development,Cellular Growth and Proliferation,Renal and Urological System Development and Function	Colony formation of kidney cell lines	3.463				↓CLCA1,↓CLCA3A1/CLCA3A2,↓STK26	0	3	3
Connective Tissue Development and Function	Mass of interscapular fat pad	3.463				↓ADRB2,↓GHR,↓NR1H4	0	3	3
Protein Synthesis	Quantity of vldl triglyceride in blood	3.463				↓APOA4,↓APOB,↓APOE	0	3	3
Lipid Metabolism,Molecular Transport,Small Molecule Biochemistry	Secretion of phospholipid	3.463				↓ABCC2,↓APOA1,↓APOE	0	3	3
Cellular Development,Connective Tissue Development and Function,Tissue Development	Differentiation of adipocytes	3.458	-0.594	0.594		↑MMP1,↓ADRB2,↓AKR1B7,↓EGLN3,↓FOXA2,↓LAMB3,↓LPIN1,↓NR1H4,↓SELENBP1,↓SOX4,↓TPH1,↓VDR	1	11	12
Carbohydrate Metabolism,Molecular Transport	Transport of carbohydrate	3.457	-1.852	1.852		↓ABCC2,↓AGT,↓APOA1,↓APOE,↓C3,↓F2,↓OCLN,↓SLC5A1,↓UPK3B	0	9	9
Connective Tissue Development and Function,Tissue Morphology	Quantity of white adipose tissue	3.453	-0.128	0.128		↓AKR1B7,↓APOC3,↓C3,↓CIDEC,↓GHR,↓VDR	0	6	6
Molecular Transport	Transport of vitamin	3.449				↓AMN,↓APOA1,↓CUBN,↓STRA6L	0	4	4
Connective Tissue Development and Function	Mass of fat pad	3.445	0	0		↓ADRB2,↓AKR1B7,↓APOA4,↓CIDEC,↓GHR,↓NR1H4,↓VDR	0	7	7
Vitamin and Mineral Metabolism	Quantity of vitamin	3.433	1.941	1.941		↓ABCC2,↓APOA1,↓APOE,↓CYP24A1,↓HNF1B,↓VDR	0	6	6
Cellular Development,Cellular Growth and Proliferation	Proliferation of blood cells	3.431	-0.086	0.086		↑ART2B,↓ADRB2,↓ALB,↓APOA1,↓APOE,↓ARG2,↓C3,↓CFB,↓CLU,↓DAB2,↓F2,↓FCGR2A,↓HNF4A,↓HPX,↓IKZF4,↓IRF6,↓LPIN1,↓MS4A4C (INCLUDES OTHERS),↓PROC,↓RARRES1,↓SERPINA1,↓SFTPD,↓SOCS2,↓TPH1,↓VDR	1	24	25
Connective Tissue Development and Function,Embryonic Development,Organ Morphology,Organismal Development,Skeletal and Muscular System Development and Function,Tissue Development	Morphology of limb bone	3.424				↓CYP51A1,↓GHR,↓GPC6,↓IGFALS,↓OCLN,↓SAA3,↓SC5D,↓VDR	0	8	8
Digestive System Development and Function,Organ Morphology,Organismal Development	Morphology of pancreas	3.409				↓BGLAP,↓EGLN3,↓GHR,↓HNF1B,↓NNAT,↓SC5D,↓SCG5,↓SPINK1,↓VDR	0	9	9
Organismal Injury and Abnormalities	Damage of vascular system	3.409	0.082	0.082		↓AGT,↓APOE,↓CLU,↓F2,↓HPX,↓KNG1,↓OCLN,↓PROC,↓SERPINA5	0	9	9
Cellular Movement,Hematological System Development and Function,Immune Cell Trafficking,Inflammatory Response	Cellular infiltration by macrophages	3.405	-0.663	0.663		↓AGT,↓APOA1,↓APOE,↓C3,↓C6,↓EGLN3,↓F2,↓IRF6,↓NR1H4,↓PBLD	0	10	10
Cell Death and Survival	Killing of Streptococcus pyogenes strain AP1	3.397				↓KNG1,↓SERPINA5	0	2	2
Hematological System Development and Function,Lymphoid Tissue Structure and Development,Organ Morphology,Organismal Injury and Abnormalities,Tissue Morphology	Hypertrophy of lymph node	3.397				↓APOE,↓C3	0	2	2
Energy Production,Lipid Metabolism,Small Molecule Biochemistry	Oxidation of phospholipid	3.397				↓AGT,↓APOA1	0	2	2
Carbohydrate Metabolism,Lipid Metabolism,Small Molecule Biochemistry	Modification of phosphatidylcholine	3.397				↓APOA1,↓F2	0	2	2
Cardiovascular System Development and Function,Organismal Development,Tissue Morphology	Area of carotid artery	3.397				↓AGT,↓APOE	0	2	2
Cardiovascular System Development and Function,Tissue Morphology	Thickness of carotid artery	3.397				↓AGT,↓APOE	0	2	2
Endocrine System Development and Function,Molecular Transport,Small Molecule Biochemistry	Concentration of hormone	3.393	-0.094	0.094		↑SLC26A7,↓AGT,↓AKR1B7,↓APOB,↓APOE,↓BGLAP,↓C3,↓GHR,↓NNAT,↓NR1H4,↓SCG5,↓SLC5A1,↓STEAP4,↓VDR	1	13	14
Inflammatory Response,Organismal Injury and Abnormalities	Antibody mediated rejection	3.387				↓C3,↓C4A/C4B,↓FCGR2A	0	3	3
Cardiovascular System Development and Function	Perfusion of tissue	3.387				↓AGT,↓APOA1,↓EGLN3	0	3	3
Lipid Metabolism,Molecular Transport,Small Molecule Biochemistry	Concentration of 6-keto-prostaglandin F1 alpha	3.387				↓AGT,↓F2,↓KNG1	0	3	3
Digestive System Development and Function,Organ Morphology,Organismal Development	Morphology of intestine	3.374				↓C3,↓C4A/C4B,↓CDHR2,↓FGA,↓PRAP1,↓PTK6,↓SLC51A,↓SLC5A1,↓SPINK1,↓VDR	0	10	10
Carbohydrate Metabolism	Binding of polysaccharide	3.356				↓APOA1,↓APOE,↓CLU,↓F2,↓ITIH2	0	5	5
Cell-To-Cell Signaling and Interaction,Hematological System Development and Function,Hypersensitivity Response,Immune Cell Trafficking,Inflammatory Response	Activation of mast cells	3.356				↓C3,↓C4A/C4B,↓F2,↓FCGR2A,↓PLSCR1	0	5	5
Cellular Function and Maintenance	Engulfment of phagocytes	3.351	-2.331	2.331	Inhibited	↓ADRB2,↓APOA1,↓APOE,↓C3,↓C4A/C4B,↓C6,↓FCGR2A,↓SFTPD,↓TPH1	0	9	9
Lipid Metabolism,Small Molecule Biochemistry	Lipolysis	3.343	-0.806	0.806		↓ADRB2,↓AGT,↓APOA1,↓APOC2,↓APOE,↓C3,↓CIDEC,↓F2,↓KNG1,↓VDR	0	10	10
Organismal Functions	Percentage body fat	3.333				↓ADRB2,↓APOA4,↓APOE,↓GHR,↓HNF4A,↓TPH1	0	6	6
Cell-To-Cell Signaling and Interaction,Hematological System Development and Function,Immune Cell Trafficking,Inflammatory Response	Adhesion of neutrophils	3.333	-1.037	1.037		↓APOA1,↓C3,↓F2,↓FGA,↓KNG1,↓SERPINA1	0	6	6
Lipid Metabolism,Molecular Transport,Small Molecule Biochemistry	Release of eicosanoid	3.332	-1.739	1.739		↓AGT,↓ALB,↓C3,↓F2,↓FCGR2A,↓KNG1,↓LPIN1	0	7	7
Cardiovascular System Development and Function,Nervous System Development and Function,Organ Morphology,Tissue Morphology	Permeability of blood-brain barrier	3.329	-1.103	1.103		↓AGT,↓KNG1,↓OCLN,↓PROC	0	4	4
Cardiovascular System Development and Function,Tissue Morphology	Thickness of artery	3.315				↓AGT,↓APOE,↓VDR	0	3	3
Hematological System Development and Function,Tissue Morphology	Quantity of antigen presenting cells	3.298	0.826	0.826		↑GJC2,↓AGT,↓APOB,↓APOE,↓C3,↓C4A/C4B,↓CLU,↓GHR,↓PROC,↓SFTPD,↓SLC39A8,↓STEAP4,↓VDR	1	12	13
Lipid Metabolism,Small Molecule Biochemistry	Metabolism of phospholipid	3.292	-2.779	2.779	Inhibited	↓ADRB2,↓AGT,↓APOA1,↓APOA4,↓APOM,↓F2,↓FCGR2A,↓LPIN1,↓NR1H4,↓PGAP1,↓PLSCR1	0	11	11
Organ Morphology,Organismal Development,Reproductive System Development and Function	Morphology of testis	3.292				↑RHOX13,↓ADRB2,↓AGT,↓APOA1,↓APOE,↓BGLAP,↓CFB,↓CIDEC,↓GHR,↓NR1H4,↓OCLN,↓PRAP1,↓SERPINA5,↓VDR	1	13	14
Digestive System Development and Function,Embryonic Development,Endocrine System Development and Function,Organ Development,Organismal Development,Tissue Development	Development of endocrine region of pancreas	3.292				↓CLU,↓FOXA2,↓HNF1B,↓SOX4	0	4	4
Drug Metabolism	Metabolism of xenobiotic	3.276				↓ABCC2,↓ACSM1,↓AKR1C12/AKR1C13,↓CYP3A7,↓GSTM5,↓HNF4A	0	6	6
Cell Signaling,Post-Translational Modification	Tyrosine phosphorylation of protein	3.264	-1.939	1.939		↑MMP1,↓AGT,↓APOC2,↓F2,↓FCGR2A,↓GHR,↓KNG1,↓PTK6	1	7	8
Lipid Metabolism,Molecular Transport,Small Molecule Biochemistry	Clearance of lipid	3.255	-0.971	0.971		↓APOA1,↓APOC3,↓APOE,↓C3	0	4	4
Carbohydrate Metabolism	Metabolism of carbohydrate	3.249	-3.234	3.234	Inhibited	↓ADRB2,↓AGT,↓AKR1C3,↓APOA1,↓APOA4,↓APOE,↓CLU,↓F2,↓FCGR2A,↓FOXA2,↓GNAI1,↓HKDC1,↓HNF4A,↓KNG1,↓LPIN1,↓NNAT,↓NPL,↓NR1H4,↓PGAP1,↓PLSCR1	0	20	20
Cardiovascular System Development and Function,Tissue Morphology	Relaxation of aortic ring tissue	3.247				↓AGT,↓APOE,↓KNG1	0	3	3
Lipid Metabolism,Molecular Transport,Small Molecule Biochemistry	Clearance of triacylglycerol	3.247				↓APOC3,↓APOE,↓C3	0	3	3
Organismal Injury and Abnormalities	Hematoma	3.247				↓AGT,↓APOE,↓CYP51A1	0	3	3
Cardiovascular System Development and Function,Tissue Morphology	Diameter of artery	3.247				↓AGT,↓APOE,↓KNG1	0	3	3
Cell Signaling,Small Molecule Biochemistry	Synthesis of nitric oxide	3.238	-1.659	1.659		↓ADRB2,↓AGT,↓ALB,↓APOE,↓ARG2,↓CLU,↓F2,↓GNAI1,↓IRF6,↓KNG1,↓SFTPD	0	11	11
Protein Degradation,Protein Synthesis	Catabolism of protein	3.227	1.019	1.019		↑MMP1,↓AGT,↓APOA1,↓APOB,↓APOE,↓CLU,↓CPN1,↓CTSC,↓CTSH,↓CYP51A1,↓F2,↓KNG1,↓PCYOX1,↓PROC,↓SERPINA1,↓SERPINA5,↓SOCS2,↓SOX4,↓SPSB4	1	18	19
Organismal Injury and Abnormalities	Benign lesion	3.223	1.431	1.431		↑MMP1,↓ADAMTSL1,↓ADRB2,↓ALB,↓APOA1,↓APOE,↓C3,↓CFB,↓CLDN2,↓CLU,↓COL6A1,↓CTSC,↓F2,↓FGA,↓GSTM5,↓GUCA2B,↓HLA-A,↓HSD3B2,↓LAMB3,↓MAF,↓MGST1,↓NR1H4,↓PBLD,↓PGAP1,↓PSAT1,↓PSCA,↓SERPINA1,↓SERPIND1,↓SOX4,↓VDR	1	29	30
Nucleic Acid Metabolism,Small Molecule Biochemistry	Synthesis of cyclic GMP	3.219	-1.964	1.964	Inhibited	↓AGT,↓F2,↓GUCA2B,↓NPPB	0	4	4
Cell-To-Cell Signaling and Interaction,Inflammatory Response	Immune response of phagocytes	3.204	-1.413	1.413		↓ADRB2,↓APOA1,↓C3,↓C6,↓EGLN3,↓FCGR2A,↓PROC,↓SEMA4A,↓SFTPD,↓TPH1	0	10	10
Cellular Movement	Chemotaxis	3.199	-2.469	2.469	Inhibited	↓AGT,↓APOA1,↓APOE,↓BST1,↓C3,↓C4A/C4B,↓CLU,↓CXADR,↓F2,↓FCGR2A,↓KNG1,↓PLGRKT,↓PRAP1,↓SAA3,↓SERPINA1,↓SFTPD,↓SOX4	0	17	17
Cell-To-Cell Signaling and Interaction,Cellular Movement,Hematological System Development and Function,Immune Cell Trafficking	Recruitment of antigen presenting cells	3.195	-1.342	1.342		↓ADRB2,↓AGT,↓APOB,↓APOE,↓FOXA2,↓PLGRKT,↓VDR	0	7	7
Hematological System Development and Function,Lymphoid Tissue Structure and Development,Organ Morphology,Tissue Morphology	Mass of lymphoid organ	3.195				↓APOE,↓C4A/C4B,↓CIDEB,↓GHR,↓NR1H4,↓SELENBP1,↓VDR	0	7	7
Cardiovascular System Development and Function	Development of vasculature	3.19	-1.242	1.242		↑MMP1,↓ADRB2,↓AGT,↓ANG,↓APOA1,↓APOB,↓APOE,↓C3,↓C6,↓CFB,↓CLU,↓CTSH,↓CXADR,↓CYP51A1,↓DAB2,↓EGLN3,↓ESM1,↓F2,↓FGA,↓FOXA2,↓GHR,↓HNF1B,↓KNG1,↓NPPB,↓PRAP1,↓PROC,↓SEMA4A,↓SERPIND1,↓SOX4,↓VDR	1	29	30
Inflammatory Response,Organismal Injury and Abnormalities	Inflammation of cells	3.184	0	0		↓AGT,↓OCLN,↓PROC,↓SFTPD	0	4	4
Molecular Transport,Renal and Urological System Development and Function	Natriuresis	3.183				↓AGT,↓CLDN2,↓GUCA2B	0	3	3
DNA Replication, Recombination, and Repair,Energy Production,Nucleic Acid Metabolism,Small Molecule Biochemistry	Catabolism of ATP	3.178				↓ENTPD2,↓ENTPD3	0	2	2
Cell Signaling,Small Molecule Biochemistry,Vitamin and Mineral Metabolism	Modulation of Ca2+	3.178				↓AGT,↓F2	0	2	2
Cell Cycle,Gene Expression	Binding of Hnf1 binding site	3.178				↓ALB,↓NR1H4	0	2	2
Cell Death and Survival	Survival of prostate cell lines	3.178				↓CLU,↓VDR	0	2	2
Cardiovascular System Development and Function,Tissue Morphology	Diameter of abdominal aorta	3.178				↓AGT,↓APOE	0	2	2
Lipid Metabolism,Molecular Transport,Small Molecule Biochemistry	Uptake of calcifediol	3.178				↓CUBN,↓VDR	0	2	2
Small Molecule Biochemistry	Synthesis of spermine	3.178				↓ARG2,↓CFB	0	2	2
Cell Cycle,Connective Tissue Development and Function,Hepatic System Development and Function	Mitogenesis of hepatic stellate cells	3.178				↓AGT,↓F2	0	2	2
Lipid Metabolism,Small Molecule Biochemistry	Activation of vitamin D	3.178				↓CYP24A1,↓VDR	0	2	2
Embryonic Development,Organismal Development,Tissue Development	Development of visceral endoderm	3.178				↓DAB2,↓HNF1B	0	2	2
Tissue Morphology	Remodeling of femoral artery	3.178				↓AGT,↓APOE	0	2	2
Cellular Function and Maintenance	Clearance by phagocytes	3.178				↓APOE,↓C3	0	2	2
Cellular Function and Maintenance	Endocytosis	3.171	-2.287	2.287	Inhibited	↓ADRB2,↓AMN,↓APOA1,↓APOC2,↓APOE,↓C3,↓C6,↓CLU,↓CUBN,↓DAB2,↓F2,↓FCGR2A,↓MREG,↓PLSCR1,↓RAB17,↓SFTPD,↓TBC1D2B,↓TPH1	0	18	18
Digestive System Development and Function,Embryonic Development,Endocrine System Development and Function,Organ Development,Organismal Development,Tissue Development	Development of pancreas	3.159				↓BGLAP,↓CLU,↓FOXA2,↓HNF1B,↓SOX4	0	5	5
Organismal Functions	Healing of blood vessel	3.15				↓APOA1,↓APOE,↓FGG,↓SERPIND1	0	4	4
Lipid Metabolism,Molecular Transport,Small Molecule Biochemistry	Secretion of steroid	3.148	-1.918	1.918		↓AGT,↓APOA1,↓APOB,↓APOE,↓NR1H4,↓VDR	0	6	6
Cell Death and Survival,Organismal Injury and Abnormalities	Necrosis	3.141	0.752	0.752		↑ART2B,↑MMP1,↓ADRB2,↓AGT,↓ALB,↓ANG,↓APOA1,↓APOB,↓APOC3,↓APOE,↓ARG2,↓ASB11,↓C3,↓C4A/C4B,↓C6,↓CFB,↓CIDEB,↓CIDEC,↓CLCA3A1/CLCA3A2,↓CLU,↓COL6A1,↓CXADR,↓CYP24A1,↓DAB2,↓EGLN3,↓F2,↓FGA,↓FOXA2,↓GHR,↓GPT2,↓GSTM5,↓GUCA2B,↓HLA-A,↓HNF1B,↓HNF4A,↓KNG1,↓LPIN1,↓MAF,↓MS4A4C (INCLUDES OTHERS),↓NNAT,↓NPPB,↓NR1H4,↓OCLN,↓PLSCR1,↓PRAP1,↓PROC,↓PRPH,↓PSAT1,↓PSCA,↓PTK6,↓RARRES1,↓SAA3,↓SCG5,↓SEMA4A,↓SERPINA1,↓SFTPD,↓SLC7A…	2	58	60
Cell-To-Cell Signaling and Interaction,Hematological System Development and Function,Hematopoiesis	Adhesion of red blood cells	3.122				↓ADRB2,↓C4A/C4B,↓SFTPD	0	3	3
Carbohydrate Metabolism	Translocation of carbohydrate	3.122				↓F2,↓PLSCR1,↓SLC5A1	0	3	3
Endocrine System Development and Function,Organ Development	Activation of endocrine gland	3.122				↑SLC26A7,↓GHR,↓VDR	1	2	3
Cellular Movement	Chemotaxis of myeloid cells	3.109	-1.966	1.966	Inhibited	↓APOA1,↓APOE,↓BST1,↓C3,↓CXADR,↓F2,↓FCGR2A,↓PLGRKT,↓PRAP1,↓SERPINA1,↓SFTPD	0	11	11
Carbohydrate Metabolism,Lipid Metabolism,Small Molecule Biochemistry	Metabolism of phosphatidic acid	3.099	-2.449	2.449	Inhibited	↓ADRB2,↓AGT,↓APOA1,↓APOA4,↓FCGR2A,↓LPIN1,↓NR1H4,↓PGAP1,↓PLSCR1	0	9	9
Small Molecule Biochemistry	Synthesis of nitrite	3.084	-1	1		↓APOA1,↓FCGR2A,↓IL22RA1,↓NPPB	0	4	4
Lipid Metabolism,Molecular Transport,Small Molecule Biochemistry	Quantity of steroid hormone	3.081	0.507	0.507		↓ADRB2,↓AGT,↓APOE,↓CYP3A7,↓GHR,↓KNG1,↓SCG5	0	7	7
Amino Acid Metabolism,Molecular Transport,Small Molecule Biochemistry	Transport of amino acids	3.081	-2.445	2.445	Inhibited	↓ABCC2,↓AGT,↓ALB,↓SLC13A3,↓SLC3A1,↓SLC6A19,↓SLC7A9	0	7	7
Endocrine System Development and Function,Lipid Metabolism,Small Molecule Biochemistry,Vitamin and Mineral Metabolism	Synthesis of pregnenolone	3.064				↓AGT,↓HSD3B2,↓NPPB	0	3	3
Cell-To-Cell Signaling and Interaction,Skeletal and Muscular System Development and Function	Activation of smooth muscle cells	3.064				↓ANG,↓APOE,↓F2	0	3	3
Connective Tissue Development and Function,Embryonic Development,Organ Morphology,Organismal Development,Skeletal and Muscular System Development and Function,Tissue Development	Morphology of femur	3.061				↓GHR,↓GPC6,↓IGFALS,↓OCLN,↓SAA3,↓VDR	0	6	6
Organismal Development	Mass of fetal organism	3.052	-1.969	1.969	Inhibited	↓APOA1,↓C3,↓GHR,↓GPC6	0	4	4
Cellular Movement	Invasion of hepatoma cell lines	3.046	0.447	0.447		↑MMP1,↓CLU,↓ESM1,↓GNAI1,↓NR1H4	1	4	5
Cellular Development,Cellular Growth and Proliferation,Reproductive System Development and Function	Proliferation of gonadal cell lines	3.046	1.172	1.172		↓AGT,↓CLU,↓HNF1B,↓KNG1,↓PLSCR1	0	5	5
DNA Replication, Recombination, and Repair,Nucleic Acid Metabolism,Small Molecule Biochemistry	Hydrolysis of nucleotide	3.028	-2.387	2.387	Inhibited	↓AGT,↓APOA1,↓ENTPD2,↓ENTPD3,↓F2,↓GNAI1	0	6	6
Cell Morphology,Digestive System Development and Function,Organ Morphology,Organismal Development	Morphology of pancreatic cells	3.026				↓BGLAP,↓EGLN3,↓GHR,↓NNAT,↓SC5D,↓SCG5,↓VDR	0	7	7
Lipid Metabolism,Molecular Transport,Small Molecule Biochemistry	Transport of fatty acid	3.025				↓ABCC2,↓ALB,↓APOE,↓SLC13A3,↓SLC27A2	0	5	5
Cell-To-Cell Signaling and Interaction,Inflammatory Response	Immune response of leukocytes	3.015	-0.877	0.877		↓ADRB2,↓APOA1,↓APOE,↓C3,↓C6,↓EGLN3,↓FCGR2A,↓PROC,↓PSCA,↓SEMA4A,↓SFTPD,↓TPH1	0	12	12
Lipid Metabolism,Molecular Transport,Small Molecule Biochemistry	Secretion of cholesterol	3.008				↓APOA1,↓APOB,↓APOE	0	3	3
Lipid Metabolism,Small Molecule Biochemistry	Transmission of lipid	3.008				↓APOA1,↓APOA4,↓APOE	0	3	3
Cell Cycle,Gene Expression	Binding of hypoxia response element	3.004				↓AGT,↓ALB	0	2	2
Cellular Function and Maintenance,Cellular Movement	Localization of myeloid cells	3.004				↓C3,↓FCGR2A	0	2	2
Drug Metabolism,Lipid Metabolism,Molecular Transport,Small Molecule Biochemistry	Release of epoprostenol	3.004				↓F2,↓KNG1	0	2	2
Lipid Metabolism,Small Molecule Biochemistry	Binding of sterol	3.004				↓APOA1,↓VDR	0	2	2
Carbohydrate Metabolism,Lipid Metabolism,Molecular Transport,Small Molecule Biochemistry	Uptake of lipopolysaccharide	3.004				↓APOE,↓SFTPD	0	2	2
Lipid Metabolism,Molecular Transport,Small Molecule Biochemistry	Localization of cholesterol	3.004				↓APOB,↓NR1H4	0	2	2
Amino Acid Metabolism,Molecular Transport,Small Molecule Biochemistry	Uptake of sulfur amino acid	3.004				↓SLC3A1,↓SLC6A19	0	2	2
Cell-To-Cell Signaling and Interaction,Cellular Assembly and Organization	Formation of intercellular channels	3.004				↑GJC2,↓GJB1	1	1	2
Organismal Injury and Abnormalities	Damage of epithelial tissue	3	-0.164	0.164		↓F2,↓FOXA2,↓HPX,↓KNG1,↓OCLN,↓PROC,↓VDR	0	7	7
Lipid Metabolism,Molecular Transport,Small Molecule Biochemistry	Concentration of cholesterol ester	2.991	1	1		↓APOA1,↓APOC1,↓APOE,↓CLU	0	4	4
Carbohydrate Metabolism	Accumulation of carbohydrate	2.987	-1.698	1.698		↓AGT,↓APOA1,↓F2,↓FCGR2A,↓FOXA2,↓HNF4A,↓KNG1	0	7	7
Cardiovascular System Development and Function,Hematological System Development and Function	Blood pressure	2.987	0.099	0.099		↓ADRB2,↓AGT,↓APOB,↓APOE,↓ARG2,↓CFB,↓EGLN3,↓GHR,↓GUCA2B,↓NPPB,↓TPH1,↓VDR	0	12	12
Tissue Development	Growth of epithelial tissue	2.983	-0.359	0.359		↑MMP1,↓AGT,↓ANG,↓APOA1,↓APOE,↓C3,↓CLU,↓DAB2,↓F2,↓HNF1B,↓HNF4A,↓IRF6,↓KNG1,↓NPPB,↓NR1H4,↓PROC,↓PTK6,↓SERPIND1,↓SOX4,↓STEAP4,↓VDR	1	20	21
Lipid Metabolism,Small Molecule Biochemistry	Synthesis of phospholipid	2.979	-2.599	2.599	Inhibited	↓ADRB2,↓AGT,↓APOA1,↓APOM,↓F2,↓FCGR2A,↓NR1H4,↓PGAP1,↓PLSCR1	0	9	9
Cellular Compromise,Lipid Metabolism,Small Molecule Biochemistry	Peroxidation of lipid	2.963	0.132	0.132		↓AGT,↓APOB,↓APOE,↓HPX,↓NR1H4	0	5	5
Cell Signaling,Molecular Transport,Small Molecule Biochemistry	Release of nitric oxide	2.963	-1.494	1.494		↓AGT,↓ANG,↓APOA1,↓F2,↓KNG1	0	5	5
Skeletal and Muscular System Development and Function	Relaxation of muscle	2.963	-1.476	1.476		↓ADRB2,↓AGT,↓APOE,↓F2,↓VDR	0	5	5
Free Radical Scavenging	Generation of reactive oxygen species	2.959	-0.773	0.773		↓AGT,↓ALB,↓APOA1,↓APOE,↓CLU,↓F2,↓FCGR2A,↓KNG1,↓VDR	0	9	9
Organismal Survival	Survival of organism	2.955	-0.786	0.786		↓ADRB2,↓AGT,↓APOA1,↓APOE,↓C3,↓C4A/C4B,↓C6,↓CFB,↓CTSC,↓EGLN3,↓F2,↓FCGR2A,↓FCGRT,↓HLA-A,↓KNG1,↓NPPB,↓NR1H4,↓PROC,↓PSCA,↓SAA3,↓SCG5,↓SERPINA10,↓SOX4,↓TPH1	0	24	24
Embryonic Development,Organ Morphology,Organismal Development,Reproductive System Development and Function	Mass of epididymis	2.955				↓BGLAP,↓GHR,↓NR1H4	0	3	3
Carbohydrate Metabolism,Lipid Metabolism,Small Molecule Biochemistry	Hydrolysis of phosphatidylcholine	2.955				↓AGT,↓F2,↓KNG1	0	3	3
Molecular Transport	Transport of chloride	2.939				↑SLC26A7,↓AGT,↓CLCA1,↓CLCA3A1/CLCA3A2,↓PCYOX1	1	4	5
Connective Tissue Development and Function,Tissue Morphology	Quantity of connective tissue	2.936	-0.328	0.328		↓ACTA1,↓ADRB2,↓AGT,↓AKR1B7,↓APOA4,↓APOB,↓APOC3,↓APOE,↓BGLAP,↓C3,↓CIDEB,↓CIDEC,↓GHR,↓MAF,↓NR1H4,↓STEAP4,↓VDR	0	17	17
Skeletal and Muscular System Development and Function	Contractility of muscle	2.932	-2.63	2.63	Inhibited	↓ADRB2,↓AGT,↓APOB,↓APOE,↓CLU,↓COL6A1,↓SLC3A1,↓VDR	0	8	8
Cell-To-Cell Signaling and Interaction,Cellular Movement,Hematological System Development and Function,Immune Cell Trafficking	Recruitment of granulocytes	2.928	-0.894	0.894		↑MMP1,↓ADRB2,↓AGT,↓APOA1,↓APOE,↓C3,↓CTSC,↓FCGR2A,↓IRF6	1	8	9
Organismal Development	Size of body	2.924	-4.117	4.117	Inhibited	↓ACTA1,↓ADRB2,↓AGT,↓APOB,↓APOE,↓C3,↓CIDEB,↓CYP24A1,↓FOXA2,↓GHR,↓GJB1,↓IGFALS,↓MAF,↓NR1H4,↓PLGRKT,↓SCD2,↓SCG5,↓SFTPD,↓SOCS2,↓SPINK1,↓TPH1,↓VDR	0	22	22
Amino Acid Metabolism,Small Molecule Biochemistry	Metabolism of amino acids	2.921				↓ARG2,↓CFB,↓GPT2,↓HGD,↓HNF4A,↓PCYOX1,↓PSAT1,↓SLC39A8	0	8	8
Cellular Compromise,Inflammatory Response	Degranulation of cells	2.91	-2.061	2.061	Inhibited	↓ALB,↓C3,↓C4A/C4B,↓F2,↓FCGR2A,↓LPIN1,↓PLSCR1,↓SERPINA1,↓TPH1	0	9	9
Cellular Development,Connective Tissue Development and Function,Tissue Development	Differentiation of connective tissue cells	2.907	-1.136	1.136		↑MMP1,↓ADRB2,↓AGT,↓AKR1B7,↓APOE,↓BGLAP,↓C3,↓EGLN3,↓F2,↓FOXA2,↓IKZF4,↓LAMB3,↓LPIN1,↓MAF,↓NR1H4,↓SELENBP1,↓SOX4,↓TPH1,↓VDR	1	18	19
Lipid Metabolism,Molecular Transport,Small Molecule Biochemistry	Translocation of phospholipid	2.907				↓APOA1,↓F2,↓PLSCR1	0	3	3
Cell Death and Survival	Opsonization	2.907				↓C3,↓C4A/C4B,↓SFTPD	0	3	3
Cell-To-Cell Signaling and Interaction,Hematological System Development and Function,Inflammatory Response,Organismal Functions	Activation of blood platelets	2.9	-0.705	0.705		↑MMP1,↓APOE,↓C3,↓ENTPD2,↓F2,↓FCGR2A	1	5	6
Cardiovascular System Development and Function,Cellular Development,Cellular Function and Maintenance,Cellular Growth and Proliferation,Organismal Development,Tissue Development	Proliferation of endothelial cells	2.886	-0.739	0.739		↑MMP1,↓AGT,↓ANG,↓APOA1,↓APOE,↓C3,↓DAB2,↓F2,↓KNG1,↓NPPB,↓PROC,↓SERPIND1	1	11	12
Tissue Development	Accumulation of cells	2.886	0.151	0.151		↓AGT,↓APOA1,↓APOE,↓C3,↓C4A/C4B,↓C6,↓CIDEC,↓CLU,↓CTSC,↓F2,↓FCGR2A,↓OCLN	0	12	12
Cardiovascular System Development and Function,Organ Morphology,Organismal Development	Morphology of heart	2.879				↑MMP1,↓ADRB2,↓AGT,↓APOB,↓APOE,↓ARG2,↓CFB,↓CIDEC,↓CLU,↓CTSC,↓CXADR,↓CYP51A1,↓EGLN3,↓F2,↓GHR,↓NPPB,↓PROC,↓SCG5,↓SLC39A8,↓SOX4,↓TPH1,↓VDR	1	21	22
Protein Synthesis	Quantity of enzyme	2.87	2.186	2.186	Activated	↓ALB,↓C3,↓EXPH5,↓GHR,↓NR1H4,↓VDR	0	6	6
Cellular Function and Maintenance,Molecular Transport,Protein Trafficking	Receptor-mediated endocytosis of protein	2.86				↓AMN,↓CUBN	0	2	2
Cardiovascular System Development and Function,Organismal Development,Tissue Morphology	Area of neointima	2.86				↓AGT,↓APOE	0	2	2
Lipid Metabolism,Molecular Transport,Small Molecule Biochemistry	Excretion of eicosanoid	2.86				↓ABCC2,↓AGT	0	2	2
Cell Death and Survival	Killing of Salmonella enterica subsp. enterica serovar Typhimurium	2.86				↓ALB,↓KNG1	0	2	2
Skeletal and Muscular System Development and Function	Contraction of airway smooth muscle	2.86				↓ADRB2,↓AGT	0	2	2
Lipid Metabolism,Molecular Transport,Small Molecule Biochemistry	Accumulation of bile acid	2.86				↓NR1H4,↓VDR	0	2	2
Amino Acid Metabolism,Molecular Transport,Small Molecule Biochemistry	Uptake of serine family amino acid	2.86				↓SLC3A1,↓SLC6A19	0	2	2
Embryonic Development,Organismal Development,Tissue Development	Development of Wolffian duct	2.86				↓GREB1L,↓HNF1B	0	2	2
Molecular Transport	Transport of carboxylic acid	2.854	-1.274	1.274		↑SLC26A7,↓ABCC2,↓ALB,↓APOE,↓SLC13A3,↓SLC27A2	1	5	6
Renal and Urological System Development and Function	Osmolality of urine	2.845	-1.964	1.964	Inhibited	↑SLC26A7,↓AGT,↓CLDN2,↓NR1H4	1	3	4
Molecular Transport	Quantity of anion	2.842	0	0		↑SLC26A7,↓APOA1,↓APOE,↓GHR,↓VDR	1	4	5
Lipid Metabolism,Molecular Transport,Small Molecule Biochemistry	Accumulation of triacylglycerol	2.839	1.729	1.729		↓APOB,↓APOE,↓C3,↓CIDEB,↓LPIN1,↓NR1H4	0	6	6
Cellular Movement,Hematological System Development and Function,Immune Cell Trafficking	Migration of antigen presenting cells	2.836	-2.159	2.159	Inhibited	↓ADRB2,↓AGT,↓APOA1,↓APOE,↓C3,↓FGA,↓IRF6,↓SEMA4A	0	8	8
Cardiovascular System Development and Function,Tissue Morphology	Permeability of vasculature	2.833	-1.016	1.016		↓APOE,↓C3,↓C4A/C4B,↓F2,↓KNG1,↓OCLN,↓PROC	0	7	7
Cellular Development,Tissue Development	Differentiation of epithelial tissue	2.83	-1.323	1.323		↓CDHR2,↓CLU,↓F2,↓FOXA2,↓HNF1B,↓HNF4A,↓IL22RA1,↓IRF6,↓LPIN1,↓MREG,↓PTK6,↓SOX4,↓VDR	0	13	13
Cell Morphology,Digestive System Development and Function,Organ Morphology,Organismal Development	Morphology of beta islet cells	2.824				↓BGLAP,↓EGLN3,↓GHR,↓NNAT,↓SCG5,↓VDR	0	6	6
Lipid Metabolism,Small Molecule Biochemistry,Vitamin and Mineral Metabolism	Synthesis of steroid hormone	2.821	-2.128	2.128	Inhibited	↓AGT,↓APOA1,↓DAB2,↓HSD3B2,↓NPPB	0	5	5
Skeletal and Muscular System Development and Function	Contraction of smooth muscle	2.821	-1.969	1.969	Inhibited	↓ADRB2,↓AGT,↓C3,↓C4A/C4B,↓KNG1	0	5	5
Cellular Movement,Hair and Skin Development and Function	Migration of keratinocytes	2.821	-0.485	0.485		↑MMP1,↓ADRB2,↓AGT,↓PROC,↓VDR	1	4	5
Carbohydrate Metabolism	Synthesis of carbohydrate	2.818	-3.459	3.459	Inhibited	↓ADRB2,↓AGT,↓APOA1,↓APOE,↓CLU,↓F2,↓FCGR2A,↓FOXA2,↓GNAI1,↓HNF4A,↓KNG1,↓NNAT,↓NR1H4,↓PGAP1,↓PLSCR1	0	15	15
Lipid Metabolism,Molecular Transport,Small Molecule Biochemistry	Transport of bile acid	2.81				↓ABCC2,↓NR1H4,↓SLC51A	0	3	3
Cellular Movement,Hematological System Development and Function,Immune Cell Trafficking,Inflammatory Response	Influx of neutrophils	2.79				↓CTSC,↓FCGR2A,↓SERPINA1,↓SFTPD	0	4	4
Cell-To-Cell Signaling and Interaction,Cellular Movement,Hematological System Development and Function,Immune Cell Trafficking,Inflammatory Response	Recruitment of macrophages	2.78	-2	2	Inhibited	↓ADRB2,↓AGT,↓APOB,↓APOE,↓PLGRKT,↓VDR	0	6	6
Cell-To-Cell Signaling and Interaction,Cellular Movement,Hematological System Development and Function,Immune Cell Trafficking,Inflammatory Response	Recruitment of neutrophils	2.772	-0.293	0.293		↑MMP1,↓ADRB2,↓AGT,↓APOA1,↓APOE,↓CTSC,↓FCGR2A,↓IRF6	1	7	8
Cardiovascular System Development and Function,Tissue Morphology	Permeability of vascular system	2.772	-1.505	1.505		↓AGT,↓APOE,↓C3,↓C4A/C4B,↓F2,↓KNG1,↓OCLN,↓PROC	0	8	8
Lipid Metabolism,Molecular Transport,Small Molecule Biochemistry	Uptake of cholesterol	2.764				↓APOA1,↓APOA4,↓APOE,↓NR1H4	0	4	4
Cellular Development,Cellular Growth and Proliferation,Renal and Urological System Development and Function	Development of kidney cell lines	2.764	-0.152	0.152		↓CLCA1,↓CLCA3A1/CLCA3A2,↓STK26,↓VIL1	0	4	4
Carbohydrate Metabolism	Gluconeogenesis	2.764	0.068	0.068		↓AKR1B7,↓FBP2,↓GPT2,↓HNF1B,↓HNF4A,↓STEAP4	0	6	6
Cardiovascular System Development and Function,Hematological System Development and Function	Systolic pressure of heart ventricle	2.764				↓APOE,↓ARG2,↓TPH1	0	3	3
Cell-To-Cell Signaling and Interaction,Molecular Transport,Small Molecule Biochemistry	Quantity of histamine	2.764				↓AGT,↓C3,↓C4A/C4B	0	3	3
Connective Tissue Development and Function,Tissue Morphology	Mass of mesenteric fat	2.764				↓CFB,↓CIDEC,↓GHR	0	3	3
Lipid Metabolism,Small Molecule Biochemistry	Hydrolysis of lipid	2.747	-2.38	2.38	Inhibited	↓ADRB2,↓AGT,↓APOA1,↓APOC2,↓APOE,↓F2,↓KNG1	0	7	7
Skeletal and Muscular System Development and Function	Function of smooth muscle	2.747	-1.931	1.931		↓ADRB2,↓AGT,↓APOE,↓F2,↓SLC3A1	0	5	5
Cell Morphology,Organ Morphology	Morphology of exocrine cells	2.747				↓CLCA1,↓FOXA2,↓GHR,↓OCLN,↓SPINK1	0	5	5
Organ Morphology,Organismal Development,Reproductive System Development and Function	Morphology of gonad	2.745				↑RHOX13,↓ADRB2,↓AGT,↓ALB,↓APOA1,↓APOE,↓BGLAP,↓CFB,↓CIDEC,↓GHR,↓NR1H4,↓OCLN,↓PRAP1,↓SERPINA5,↓VDR	1	14	15
Drug Metabolism,Lipid Metabolism,Molecular Transport,Small Molecule Biochemistry	Concentration of prostaglandin E2	2.74	-1.987	1.987	Inhibited	↓AGT,↓APOE,↓F2,↓KNG1	0	4	4
Nucleic Acid Metabolism,Small Molecule Biochemistry	Catabolism of nucleotide	2.74				↑ART2B,↓ADRB2,↓ENTPD2,↓ENTPD3	1	3	4
Cell-To-Cell Signaling and Interaction,Cellular Assembly and Organization	Cell-cell adhesion of leukemia cell lines	2.738				↓AGT,↓DAB2	0	2	2
Cell Death and Survival,Cellular Function and Maintenance	Clearance of Staphylococcus aureus	2.738				↓F2,↓FGA	0	2	2
Drug Metabolism,Molecular Transport	Transport of xenobiotic	2.738				↓ABCC2,↓NR1H4	0	2	2
Amino Acid Metabolism,Molecular Transport,Small Molecule Biochemistry	Transport of cystine	2.738				↓SLC3A1,↓SLC7A9	0	2	2
Lipid Metabolism,Molecular Transport,Small Molecule Biochemistry	Quantity of lipoxin A4	2.738				↓AGT,↓SLC27A2	0	2	2
Cardiovascular System Development and Function,Organismal Development,Tissue Morphology	Quantity of artery	2.738				↓HNF1B,↓SERPIND1	0	2	2
Cell-To-Cell Signaling and Interaction	Aggregation of bacteria	2.738				↓F2,↓SFTPD	0	2	2
Molecular Transport	Excretion of nitrate	2.738				↓AGT,↓APOE	0	2	2
Cardiovascular System Development and Function,Tissue Morphology	Contraction of portal vein	2.738				↓AGT,↓KNG1	0	2	2
Hepatic System Development and Function,Organismal Functions	Flow of bile	2.738				↓ABCC2,↓NR1H4	0	2	2
Inflammatory Response,Organismal Injury and Abnormalities	Inflammation of interstitial tissue	2.738				↓ALB,↓C3	0	2	2
Carbohydrate Metabolism,Lipid Metabolism,Molecular Transport,Small Molecule Biochemistry	Translocation of phosphatidylserine	2.738				↓F2,↓PLSCR1	0	2	2
Molecular Transport	Quantity of 5,6,7,8-tetrahydrobiopterin	2.738				↓AGT,↓APOE	0	2	2
Free Radical Scavenging,Molecular Transport	Quantity of reactive oxygen species in liver	2.738				↓CIDEC,↓FCGRT	0	2	2
Cardiovascular System Development and Function,Renal and Urological System Development and Function	Vasoconstriction of kidney	2.738				↓AGT,↓APOE	0	2	2
Cellular Compromise,Inflammatory Response	Degranulation of phagocytes	2.738	-1.698	1.698		↓ALB,↓C3,↓C4A/C4B,↓F2,↓FCGR2A,↓LPIN1,↓SERPINA1	0	7	7
Embryonic Development,Organ Morphology,Organismal Development,Reproductive System Development and Function	Mass of testis	2.735				↓AGT,↓APOE,↓BGLAP,↓CFB,↓CIDEC,↓GHR,↓NR1H4,↓PRAP1,↓VDR	0	9	9
Organismal Development	Length of absolute anatomical region	2.728				↓GPC6,↓IGFALS,↓PTK6,↓SAA3,↓VDR	0	5	5
Skeletal and Muscular System Development and Function	Muscle contraction	2.726	-0.99	0.99		↑MMP1,↓ACTA1,↓ADRB2,↓AGT,↓ARG2,↓C3,↓C4A/C4B,↓KNG1,↓VDR	1	8	9
Cellular Development,Cellular Growth and Proliferation,Hematological System Development and Function,Lymphoid Tissue Structure and Development	Proliferation of antigen presenting cells	2.724	-1	1		↓ADRB2,↓ALB,↓APOE,↓CLU,↓F2,↓VDR	0	6	6
Embryonic Development,Organ Morphology,Organismal Development,Reproductive System Development and Function	Mass of uterus	2.721				↓APOE,↓GHR,↓VDR	0	3	3
Cellular Growth and Proliferation,Tissue Development	Proliferation of epithelial cells	2.721	-0.761	0.761		↓AGT,↓ANG,↓C3,↓CLU,↓DAB2,↓F2,↓HNF1B,↓HNF4A,↓IRF6,↓NPPB,↓NR1H4,↓PROC,↓PTK6,↓SOX4,↓STEAP4,↓VDR	0	16	16
Organismal Development,Reproductive System Development and Function	Morphology of reproductive system	2.719				↑RHOX13,↓ADRB2,↓AGT,↓AKR1B7,↓ALB,↓APOA1,↓APOE,↓BGLAP,↓C3,↓CFB,↓CIDEC,↓CUZD1,↓FGG,↓GHR,↓NR1H4,↓OCLN,↓PRAP1,↓SERPINA5,↓VDR	1	18	19
Cellular Assembly and Organization,Cellular Function and Maintenance,Nervous System Development and Function,Tissue Morphology	Quantity of axons	2.714	-1	1		↑GJC2,↓AGT,↓APOE,↓GJB1	1	3	4
Cell-To-Cell Signaling and Interaction,Cellular Function and Maintenance,Hematological System Development and Function,Inflammatory Response	Phagocytosis of neutrophils	2.714	-1.732	1.732		↓C3,↓C6,↓FCGR2A,↓SFTPD	0	4	4
Cell-To-Cell Signaling and Interaction	Response of myeloid leukocytes	2.708	-2.153	2.153	Inhibited	↓ADRB2,↓C3,↓C6,↓FCGR2A,↓PROC,↓SFTPD	0	6	6
Hematological System Development and Function,Lymphoid Tissue Structure and Development,Organ Morphology,Organismal Development,Tissue Morphology	Mass of spleen	2.708				↓APOE,↓C4A/C4B,↓CIDEB,↓GHR,↓NR1H4,↓SELENBP1	0	6	6
Free Radical Scavenging,Small Molecule Biochemistry	Metabolism of hydrogen peroxide	2.708	-0.911	0.911		↓AGT,↓ALB,↓APOA4,↓F2,↓FCGR2A,↓SFTPD	0	6	6
Cellular Movement,Hair and Skin Development and Function	Cell movement of epithelial cell lines	2.69	-0.762	0.762		↓AGT,↓APOA1,↓BST1,↓C3,↓CLU,↓CUZD1,↓FGA	0	7	7
Connective Tissue Development and Function,Embryonic Development,Organismal Development,Skeletal and Muscular System Development and Function,Tissue Development,Tissue Morphology	Thickness of cortical bone	2.69				↓APOE,↓BGLAP,↓GHR,↓IGFALS	0	4	4
Cellular Growth and Proliferation,Organismal Development	Proliferation of E. coli	2.68				↓APOA1,↓F2,↓SFTPD	0	3	3
Amino Acid Metabolism,Small Molecule Biochemistry	Metabolism of basic amino acid	2.68				↓ARG2,↓HNF4A,↓SLC39A8	0	3	3
Skeletal and Muscular System Development and Function	Relaxation of smooth muscle	2.68				↓ADRB2,↓AGT,↓F2	0	3	3
Cell-To-Cell Signaling and Interaction,Embryonic Development	Adhesion of embryonic cell lines	2.666				↓C3,↓COL6A1,↓FGA,↓FGG	0	4	4
Nucleic Acid Metabolism,Small Molecule Biochemistry	Biosynthesis of cyclic nucleotides	2.654	-2.564	2.564	Inhibited	↓ADRB2,↓AGT,↓APOA1,↓F2,↓GNAI1,↓GUCA2B,↓KNG1,↓NPPB	0	8	8

## Sheet: S6 Female ExvSED DEGS
ID	GeneSymbol	logFC	FC	AveExpr	t	P.Value	adj.P.Val	B	ProbeSetID
1442849_at	Lrp1	1.43	2.69	5.99	8.44	0	0	5.86	1442849_at
1460032_at	---	1.41	2.67	7.59	12.09	0	0	9.41	1460032_at
1446284_at	Mtss1	1.3	2.47	6.68	7.91	0	0	5.21	1446284_at
1444411_at	---	1.23	2.35	5.09	7.59	0	0	4.79	1444411_at
1441823_at	Zmiz1	1.22	2.33	7.02	11.58	0	0	9	1441823_at
1459595_at	---	1.21	2.31	4.83	7.19	0	0	4.26	1459595_at
1440847_at	Mtss1	1.18	2.27	7.89	9.72	0	0	7.28	1440847_at
1456806_at	A130010C12Rik	1.17	2.25	6.58	8.72	0	0	6.19	1456806_at
1441321_at	LOC552911	1.14	2.21	6.13	7.38	0	0	4.51	1441321_at
1440037_at	Pbx1	1.13	2.18	7.74	9.87	0	0	7.43	1440037_at
1439200_x_at	Rhox4b	1.12	2.18	9.58	5.99	0	0.01	2.5	1439200_x_at
1446095_at	Airn	1.1	2.14	7.32	9.14	0	0	6.66	1446095_at
1447096_at	---	1.09	2.12	6.62	7.83	0	0	5.11	1447096_at
1452406_x_at	Erdr1	1.05	2.08	11.56	8.65	0	0	6.11	1452406_x_at
1441956_s_at	Cux1	1.05	2.08	6.47	6.64	0	0.01	3.48	1441956_s_at
1458706_at	---	1.05	2.06	6.16	8.58	0	0	6.02	1458706_at
1456771_at	Zer1	1.04	2.05	5.26	8.86	0	0	6.34	1456771_at
1445659_at	---	1.03	2.05	4.99	5.82	0	0.01	2.23	1445659_at
1445032_at	---	0.98	1.97	5.41	6.16	0	0.01	2.76	1445032_at
1444274_at	---	0.98	1.97	6.43	6.21	0	0.01	2.84	1444274_at
1457692_at	---	0.97	1.97	5.5	7.98	0	0	5.3	1457692_at
1423506_a_at	Nnat	0.96	1.95	6.33	4.79	0	0.04	0.5	1423506_a_at
1439265_at	---	0.96	1.94	5.45	3.48	0	0.15	-1.88	1439265_at
1430362_at	5730409N24Rik	0.94	1.92	7.41	8.46	0	0	5.88	1430362_at
1457935_at	---	0.93	1.91	5.41	12.25	0	0	9.53	1457935_at
1433757_a_at	Nisch	0.92	1.9	8.91	8.2	0	0	5.57	1433757_a_at
1449315_at	Odz3	0.92	1.89	5.13	3.57	0	0.14	-1.71	1449315_at
1430183_at	---	0.92	1.89	6.97	6.34	0	0.01	3.03	1430183_at
1443387_at	BB045044	0.92	1.89	5.15	4.85	0	0.04	0.6	1443387_at
1443393_at	---	0.91	1.88	6.44	5.68	0	0.01	2.01	1443393_at
1444767_at	---	0.91	1.87	6.41	6.92	0	0.01	3.89	1444767_at
1457605_at	---	0.91	1.87	5.55	8.02	0	0	5.34	1457605_at
1453660_at	5430420F09Rik	0.9	1.87	7.15	7.09	0	0	4.12	1453660_at
1444992_at	AI120166	0.9	1.87	6.09	8.25	0	0	5.63	1444992_at
1440954_at	---	0.9	1.86	7.3	4.09	0	0.08	-0.75	1440954_at
1457871_at	Colec10	0.9	1.86	6.23	2.93	0.01	0.25	-2.88	1457871_at
1446739_at	---	0.89	1.85	5.39	4.41	0	0.06	-0.17	1446739_at
1430622_at	4833423F13Rik	0.89	1.85	6.87	4.96	0	0.03	0.8	1430622_at
1443430_at	---	0.88	1.84	5.18	8.13	0	0	5.48	1443430_at
1437584_at	---	0.88	1.84	6.06	8.64	0	0	6.09	1437584_at
1439306_at	---	0.88	1.84	3.47	7.31	0	0	4.42	1439306_at
1445941_at	---	0.88	1.84	5.67	6.5	0	0.01	3.27	1445941_at
1446481_at	---	0.87	1.83	6.71	8.04	0	0	5.37	1446481_at
1441373_at	---	0.87	1.83	5.84	7.11	0	0	4.15	1441373_at
1457782_at	Tln1	0.86	1.82	6.33	7.08	0	0	4.1	1457782_at
1431338_at	Caskin1	0.86	1.82	5.78	5.57	0	0.02	1.82	1431338_at
1438817_at	Dna2	0.86	1.81	6.5	4.24	0	0.07	-0.47	1438817_at
1456547_at	Gm19313	0.85	1.81	6.9	7.66	0	0	4.88	1456547_at
1444785_at	---	0.86	1.81	7.61	9.94	0	0	7.5	1444785_at
1438862_at	---	0.86	1.81	5.73	5.41	0	0.02	1.56	1438862_at
1438651_a_at	Aplnr	0.85	1.8	7.61	2.22	0.04	0.42	-4.14	1438651_a_at
1427168_a_at	Col14a1	0.85	1.8	7.18	4.12	0	0.08	-0.69	1427168_a_at
1428083_at	Neat1	0.84	1.79	11.11	9.38	0	0	6.92	1428083_at
1438239_at	Mid1	0.84	1.79	7.21	5.59	0	0.02	1.86	1438239_at
1424131_at	Col6a3	0.84	1.79	8.79	3.78	0	0.11	-1.33	1424131_at
1458345_s_at	Colec11	0.84	1.79	6.76	3.39	0	0.16	-2.04	1458345_s_at
1439550_at	Tnrc18	0.83	1.78	7.14	6.81	0	0.01	3.73	1439550_at
1437218_at	Fn1	0.83	1.78	9.71	7.72	0	0	4.96	1437218_at
1447911_at	---	0.83	1.78	5.38	5.39	0	0.02	1.53	1447911_at
1446104_at	---	0.83	1.78	7	10.26	0	0	7.82	1446104_at
1446605_at	---	0.82	1.77	5.82	5.15	0	0.03	1.12	1446605_at
1453698_at	6030451C04Rik	0.83	1.77	5.52	5.78	0	0.01	2.16	1453698_at
1422850_at	Pabpn1	0.82	1.76	9.17	8.92	0	0	6.42	1422850_at
1443650_at	---	0.82	1.76	3.57	5.98	0	0.01	2.48	1443650_at
1441230_at	---	0.81	1.76	8.42	8.82	0	0	6.3	1441230_at
1440604_at	8030494B02Rik	0.81	1.76	6.09	7.88	0	0	5.17	1440604_at
1435381_at	Atat1	0.81	1.76	5.64	5.15	0	0.03	1.12	1435381_at
1454830_at	Fbn2 /// LOC100047082	0.81	1.75	6.74	2.96	0.01	0.25	-2.83	1454830_at
1458126_at	D030041H20Rik	0.8	1.75	5.62	7.32	0	0	4.44	1458126_at
1441630_at	---	0.81	1.75	5.29	6.97	0	0.01	3.95	1441630_at
1446475_at	---	0.81	1.75	7.47	7.2	0	0	4.27	1446475_at
1430967_at	3110080O07Rik	0.8	1.75	6.55	7.71	0	0	4.96	1430967_at
1443341_at	---	0.8	1.74	6.89	3.77	0	0.11	-1.33	1443341_at
1447587_at	---	0.8	1.74	4.22	4.45	0	0.05	-0.09	1447587_at
1454557_at	6720454L07Rik	0.8	1.74	5.51	5.69	0	0.01	2.02	1454557_at
1428764_at	Meg3	0.79	1.73	7.19	7.6	0	0	4.81	1428764_at
1441701_at	---	0.79	1.73	4.52	5.66	0	0.02	1.96	1441701_at
1455494_at	Col1a1	0.79	1.73	8.41	3.91	0	0.1	-1.07	1455494_at
1441058_at	Itpkb	0.78	1.72	6.27	6.07	0	0.01	2.61	1441058_at
1444538_at	---	0.79	1.72	7.02	7.37	0	0	4.51	1444538_at
1441663_at	---	0.78	1.72	5.28	5.42	0	0.02	1.57	1441663_at
1443115_at	---	0.78	1.72	5.92	5.7	0	0.01	2.03	1443115_at
1442931_at	---	0.78	1.72	6.36	5.89	0	0.01	2.33	1442931_at
1440764_at	Araf	0.78	1.72	6.62	7.72	0	0	4.97	1440764_at
1438590_at	Rapgef3	0.77	1.71	5.29	5.75	0	0.01	2.11	1438590_at
1457561_at	Itga5	0.76	1.7	4.71	5.81	0	0.01	2.2	1457561_at
1443235_at	Eif2ak4	0.76	1.7	5.47	5.33	0	0.02	1.42	1443235_at
1452906_at	Meg3	0.76	1.7	7.61	7.35	0	0	4.48	1452906_at
1447348_at	---	0.77	1.7	5.87	5.24	0	0.02	1.27	1447348_at
1422831_at	Fbn2 /// LOC100047082	0.76	1.69	6.44	2.91	0.01	0.25	-2.92	1422831_at
1438403_s_at	Malat1	0.76	1.69	11.54	6.27	0	0.01	2.93	1438403_s_at
1457477_at	Mbnl2	0.75	1.69	7.8	5.88	0	0.01	2.32	1457477_at
1443455_at	---	0.76	1.69	3.89	5.68	0	0.02	2	1443455_at
1442067_at	---	0.76	1.69	6.52	5.01	0	0.03	0.89	1442067_at
1432680_at	9130009M17Rik	0.76	1.69	6.17	4.58	0	0.05	0.13	1432680_at
1442194_at	AU018552	0.76	1.69	6	5.78	0	0.01	2.17	1442194_at
1418395_at	Slc47a1	0.75	1.68	6.08	4	0	0.09	-0.92	1418395_at
1442805_at	A130086G11Rik	0.75	1.68	6.8	8.52	0	0	5.96	1442805_at
1418599_at	Col11a1	0.75	1.68	4.67	6.47	0	0.01	3.23	1418599_at
1426758_s_at	Meg3	0.74	1.67	10.56	8.61	0	0	6.05	1426758_s_at
1460229_at	Stag3	0.74	1.67	5.64	4.6	0	0.05	0.17	1460229_at
1452905_at	Meg3	0.74	1.67	11.27	9.18	0	0	6.7	1452905_at
1443801_at	---	0.74	1.67	7.7	5.84	0	0.01	2.26	1443801_at
1457177_at	---	0.74	1.67	5.17	3.44	0	0.16	-1.94	1457177_at
1445200_at	---	0.74	1.67	4.47	5.28	0	0.02	1.35	1445200_at
1447527_at	---	0.74	1.67	6.11	6.87	0	0.01	3.81	1447527_at
1442445_at	2610027H17Rik	0.74	1.67	5.6	7.07	0	0	4.09	1442445_at
1457970_at	Actr1a	0.74	1.67	4.16	5.05	0	0.03	0.96	1457970_at
1423110_at	Col1a2	0.74	1.67	9.71	3.63	0	0.13	-1.59	1423110_at
1443375_at	Gnas	0.73	1.66	6.19	8.42	0	0	5.84	1443375_at
1437833_at	Ltbp3	0.73	1.66	5.69	4.49	0	0.05	-0.02	1437833_at
1428010_at	Timm9	0.73	1.66	3.98	4.12	0	0.08	-0.7	1428010_at
1431391_at	Ralgps1	0.73	1.66	6.02	6.61	0	0.01	3.43	1431391_at
1446892_at	---	0.74	1.66	5.72	7.01	0	0	4	1446892_at
1459187_at	---	0.74	1.66	7.37	5.33	0	0.02	1.42	1459187_at
1445443_at	---	0.73	1.66	6.49	6.61	0	0.01	3.43	1445443_at
1441013_at	---	0.73	1.66	8.14	6.35	0	0.01	3.04	1441013_at
1430012_at	1110050K14Rik	0.73	1.66	5.55	6.39	0	0.01	3.11	1430012_at
1442992_at	130004C03	0.73	1.66	6.87	6.41	0	0.01	3.14	1442992_at
1445966_at	Gm19270	0.72	1.65	6.9	7.42	0	0	4.57	1445966_at
1441467_at	---	0.73	1.65	4.99	5.02	0	0.03	0.89	1441467_at
1458708_at	---	0.72	1.65	6.98	6.88	0	0.01	3.83	1458708_at
1457955_at	---	0.72	1.65	5.98	6.34	0	0.01	3.03	1457955_at
1442609_at	---	0.72	1.65	6.34	6.12	0	0.01	2.7	1442609_at
1447071_at	---	0.72	1.65	5.13	6.9	0	0.01	3.85	1447071_at
1456139_at	Airn	0.72	1.65	6.94	8.28	0	0	5.67	1456139_at
1447670_at	Psmd9	0.71	1.64	3.63	4.76	0	0.04	0.45	1447670_at
1452183_a_at	Meg3	0.71	1.64	11.28	7.4	0	0	4.55	1452183_a_at
1442505_at	---	0.71	1.64	8.27	6.91	0	0.01	3.87	1442505_at
1443335_at	---	0.71	1.64	5.12	6.05	0	0.01	2.59	1443335_at
1458632_at	---	0.71	1.64	5.25	5.71	0	0.01	2.06	1458632_at
1429900_at	5330406M23Rik	0.71	1.64	6.89	7.03	0	0	4.03	1429900_at
1458452_at	Ankrd11	0.71	1.64	6.98	6.52	0	0.01	3.29	1458452_at
1444565_at	BB166591	0.72	1.64	6.25	7	0	0	3.99	1444565_at
1452412_at	Hoxc8	0.71	1.63	4.04	4.52	0	0.05	0.02	1452412_at
1416342_at	Tnc	0.71	1.63	6.69	6.76	0	0.01	3.66	1416342_at
1457356_at	Gm19270	0.7	1.63	7.67	6.49	0	0.01	3.25	1457356_at
1439989_at	Tsc1	0.7	1.63	5.5	4.53	0	0.05	0.05	1439989_at
1421219_at	Ttll3	0.7	1.63	5.87	5.06	0	0.03	0.97	1421219_at
1447891_at	---	0.71	1.63	7.36	5.05	0	0.03	0.95	1447891_at
1443347_at	---	0.71	1.63	3.61	5.34	0	0.02	1.44	1443347_at
1446094_at	---	0.7	1.63	6.95	6.38	0	0.01	3.09	1446094_at
1432006_at	Ap2a2	0.7	1.63	6.91	6.5	0	0.01	3.28	1432006_at
1438700_at	Fnbp4	0.7	1.62	5.11	4.66	0	0.04	0.27	1438700_at
1443729_at	Mtss1	0.7	1.62	7.51	6.58	0	0.01	3.39	1443729_at
1442651_at	---	0.7	1.62	3.56	5.01	0	0.03	0.88	1442651_at
1447844_at	---	0.7	1.62	3.64	4.65	0	0.04	0.26	1447844_at
1458065_at	---	0.7	1.62	6.76	6.85	0	0.01	3.78	1458065_at
1427379_at	---	0.69	1.62	6.36	8.23	0	0	5.6	1427379_at
1459467_at	AA986715	0.7	1.62	5.91	5.6	0	0.02	1.86	1459467_at
1425476_at	Col4a5	0.7	1.62	6.45	2.63	0.02	0.32	-3.43	1425476_at
1457794_at	Whsc1l1	0.69	1.61	6.6	5.43	0	0.02	1.6	1457794_at
1417217_at	Magel2	0.69	1.61	6.92	3.13	0.01	0.21	-2.52	1417217_at
1455280_at	Frem1	0.69	1.61	4.73	3.92	0	0.1	-1.07	1455280_at
1458617_at	Zmynd8	0.69	1.61	6.07	7.12	0	0	4.16	1458617_at
1457304_at	D13Ertd787e	0.69	1.61	6.5	4.23	0	0.07	-0.5	1457304_at
1442632_at	---	0.69	1.61	6.6	7.03	0	0	4.04	1442632_at
1441386_at	---	0.69	1.61	6.06	6.14	0	0.01	2.73	1441386_at
1442200_at	---	0.69	1.61	4.44	4.77	0	0.04	0.47	1442200_at
1459701_x_at	---	0.69	1.61	4.45	5.03	0	0.03	0.93	1459701_x_at
1456717_at	---	0.69	1.61	5.53	6.18	0	0.01	2.78	1456717_at
1441020_at	---	0.69	1.61	4.46	7.48	0	0	4.65	1441020_at
1445695_at	---	0.69	1.61	6.47	5.06	0	0.03	0.96	1445695_at
1447407_at	Arap3	0.69	1.61	3.95	5.58	0	0.02	1.84	1447407_at
1448093_s_at	C77405	0.69	1.61	4.81	4.39	0	0.06	-0.21	1448093_s_at
1439950_at	Dync1h1	0.68	1.6	4.43	3.73	0	0.12	-1.41	1439950_at
1440311_at	Sorbs1	0.68	1.6	7.46	6.36	0	0.01	3.06	1440311_at
1438954_x_at	Figf	0.67	1.6	5.99	4.46	0	0.05	-0.08	1438954_x_at
1457470_at	---	0.68	1.6	7.99	6.59	0	0.01	3.41	1457470_at
1447072_at	---	0.68	1.6	4.19	7.73	0	0	4.98	1447072_at
1459876_at	---	0.68	1.6	6.12	6.12	0	0.01	2.69	1459876_at
1431563_at	2010003K10Rik	0.68	1.6	4.1	4.35	0	0.06	-0.27	1431563_at
1423669_at	Col1a1	0.68	1.6	6.99	3.75	0	0.11	-1.36	1423669_at
1427320_at	Copg2as2	0.68	1.6	8.19	8.82	0	0	6.3	1427320_at
1458017_at	Phf20	0.67	1.59	5.77	5.39	0	0.02	1.53	1458017_at
1428765_at	Meg3	0.67	1.59	6.93	4.4	0	0.06	-0.19	1428765_at
1429009_at	Snrnp70	0.67	1.59	7.83	4.15	0	0.08	-0.64	1429009_at
1442107_at	Flnb	0.67	1.59	8.5	7.72	0	0	4.96	1442107_at
1444183_at	---	0.67	1.59	5.61	6.36	0	0.01	3.07	1444183_at
1445640_at	---	0.67	1.59	5.86	6.56	0	0.01	3.35	1445640_at
1441397_at	---	0.67	1.59	5.83	6.22	0	0.01	2.86	1441397_at
1446620_at	---	0.67	1.59	5.46	6.56	0	0.01	3.37	1446620_at
1447325_at	---	0.67	1.59	5.27	4.1	0	0.08	-0.73	1447325_at
1444144_at	---	0.67	1.59	4.97	5.65	0	0.02	1.96	1444144_at
1441464_at	A630035D09Rik	0.67	1.59	5.68	4.31	0	0.06	-0.34	1441464_at
1432007_s_at	Ap2a2	0.67	1.59	8.51	7.51	0	0	4.69	1432007_s_at
1455831_at	Fus	0.66	1.58	9.04	8.98	0	0	6.48	1455831_at
1443852_at	---	0.66	1.58	6.63	5.47	0	0.02	1.65	1443852_at
1458409_at	---	0.66	1.58	7.07	6.44	0	0.01	3.19	1458409_at
1445350_at	---	0.66	1.58	5.59	5.07	0	0.03	0.98	1445350_at
1442012_at	AU015791	0.66	1.58	8.17	3.74	0	0.12	-1.39	1442012_at
1456127_at	Cnpy1	0.66	1.58	4.93	7.34	0	0	4.46	1456127_at
1437996_s_at	Cnpy1	0.66	1.58	3.32	2.65	0.02	0.31	-3.4	1437996_s_at
1427123_s_at	Copg2as2	0.66	1.58	7.69	6.84	0	0.01	3.77	1427123_s_at
1447266_at	Utp18	0.65	1.57	3.66	4.15	0	0.08	-0.64	1447266_at
1457374_at	Nedd4l	0.65	1.57	8.19	5.85	0	0.01	2.28	1457374_at
1443156_at	---	0.65	1.57	7.84	7.73	0	0	4.98	1443156_at
1442049_at	---	0.65	1.57	6.22	3.51	0	0.15	-1.81	1442049_at
1459707_at	---	0.65	1.57	6.72	5.73	0	0.01	2.08	1459707_at
1445395_at	---	0.65	1.57	4.2	5.23	0	0.02	1.26	1445395_at
1442245_at	---	0.65	1.57	4.89	3.22	0.01	0.19	-2.34	1442245_at
1445938_at	5930427L02Rik	0.65	1.57	4.42	5.87	0	0.01	2.3	1445938_at
1458601_at	8030447M02Rik	0.65	1.57	8.24	5.67	0	0.02	1.99	1458601_at
1455760_at	Slc9a5	0.64	1.56	5.39	5.19	0	0.02	1.2	1455760_at
1436692_at	E130308A19Rik	0.64	1.56	4.3	3.48	0	0.15	-1.87	1436692_at
1459632_at	---	0.64	1.56	7.69	6.54	0	0.01	3.33	1459632_at
1447147_at	---	0.64	1.56	5.94	5.86	0	0.01	2.28	1447147_at
1442834_at	---	0.64	1.56	5.79	5.7	0	0.01	2.04	1442834_at
1439930_at	---	0.64	1.56	5.85	5.59	0	0.02	1.85	1439930_at
1445157_at	---	0.64	1.56	5.62	5.12	0	0.03	1.07	1445157_at
1458194_at	---	0.64	1.56	7.26	5.52	0	0.02	1.74	1458194_at
1446850_at	---	0.64	1.56	5.56	5.5	0	0.02	1.71	1446850_at
1440998_at	2310021P13Rik	0.64	1.56	6.75	7.04	0	0	4.05	1440998_at
1460121_at	9630010G10Rik	0.65	1.56	6.35	7.62	0	0	4.84	1460121_at
1456739_x_at	Armcx2	0.64	1.56	7.62	6.05	0	0.01	2.58	1456739_x_at
1440513_at	C80258	0.64	1.56	6.52	6.86	0	0.01	3.8	1440513_at
1427122_at	Copg2as2	0.64	1.56	3.11	3.43	0	0.16	-1.97	1427122_at
1427822_a_at	Copg2as2	0.64	1.56	5.63	5.45	0	0.02	1.63	1427822_a_at
1439556_at	Ncam1	0.63	1.55	6.05	2.9	0.01	0.26	-2.94	1439556_at
1420747_at	Ppnr	0.63	1.55	6.45	6.08	0	0.01	2.63	1420747_at
1439948_at	---	0.63	1.55	6.31	5.04	0	0.03	0.94	1439948_at
1434411_at	Col12a1	0.63	1.55	8.2	5.81	0	0.01	2.21	1434411_at
1438953_at	Figf	0.63	1.54	5.57	3.74	0	0.12	-1.39	1438953_at
1458233_at	Fryl	0.63	1.54	4.68	3.19	0.01	0.2	-2.41	1458233_at
1458802_at	Hivep3	0.63	1.54	4.69	6.6	0	0.01	3.42	1458802_at
1436713_s_at	Meg3	0.62	1.54	9.52	5.37	0	0.02	1.49	1436713_s_at
1444330_at	D2Ertd173e	0.62	1.54	4.74	4.31	0	0.06	-0.36	1444330_at
1443983_at	---	0.63	1.54	8.25	6.39	0	0.01	3.11	1443983_at
1442625_at	---	0.62	1.54	6.72	6.38	0	0.01	3.09	1442625_at
1443520_at	---	0.62	1.54	3.82	3.97	0	0.09	-0.97	1443520_at
1446007_at	---	0.62	1.54	6.11	4.68	0	0.04	0.3	1446007_at
1442649_at	1500009L16Rik	0.62	1.54	4.93	3.84	0	0.1	-1.2	1442649_at
1454406_at	4930453J04Rik	0.63	1.54	6.07	5.88	0	0.01	2.32	1454406_at
1452696_a_at	4933439C10Rik	0.63	1.54	6.44	5.41	0	0.02	1.57	1452696_a_at
1443629_at	Nav1	0.62	1.53	4.88	4.58	0	0.05	0.13	1443629_at
1454966_at	Itga8	0.62	1.53	6.72	5.2	0	0.02	1.22	1454966_at
1456985_at	Dnttip1	0.61	1.53	5.04	4.71	0	0.04	0.37	1456985_at
1433530_at	Rpl41	0.61	1.53	6.76	8.51	0	0	5.94	1433530_at
1460579_at	Dnpep	0.61	1.53	6.3	6.04	0	0.01	2.57	1460579_at
1448655_at	Lrp1	0.61	1.53	9.45	3.78	0	0.11	-1.31	1448655_at
1440925_at	Gm19773	0.61	1.53	6.07	4.17	0	0.07	-0.59	1440925_at
1447060_at	---	0.62	1.53	5.97	7.57	0	0	4.77	1447060_at
1430702_at	---	0.62	1.53	7.17	6.09	0	0.01	2.64	1430702_at
1440014_at	---	0.62	1.53	5.78	6.68	0	0.01	3.53	1440014_at
1459150_at	---	0.62	1.53	6.12	5.36	0	0.02	1.48	1459150_at
1459057_at	---	0.61	1.53	2.8	2.66	0.02	0.31	-3.38	1459057_at
1443221_at	---	0.61	1.53	5.31	3.75	0	0.11	-1.36	1443221_at
1441108_at	---	0.61	1.53	6.58	4.7	0	0.04	0.35	1441108_at
1457517_at	A730046G19Rik	0.62	1.53	5.13	6.52	0	0.01	3.29	1457517_at
1457492_at	Trio	0.6	1.52	5.15	4.53	0	0.05	0.04	1457492_at
1440464_at	Elavl1	0.6	1.52	5.54	4.41	0	0.06	-0.17	1440464_at
1439828_at	---	0.61	1.52	3.55	4.06	0	0.08	-0.8	1439828_at
1441789_at	---	0.61	1.52	3.13	4.16	0	0.08	-0.62	1441789_at
1447442_at	---	0.61	1.52	5.23	3.94	0	0.1	-1.02	1447442_at
1456209_x_at	---	0.6	1.52	7.27	4.86	0	0.04	0.62	1456209_x_at
1442126_at	---	0.6	1.52	6.51	6.67	0	0.01	3.52	1442126_at
1439136_at	---	0.6	1.52	6.08	4.8	0	0.04	0.52	1439136_at
1459047_x_at	---	0.6	1.52	2.57	3.54	0	0.14	-1.75	1459047_x_at
1445535_at	AA407107	0.6	1.52	6.05	5.45	0	0.02	1.62	1445535_at
1450857_a_at	Col1a2	0.6	1.52	11.7	3.36	0	0.17	-2.1	1450857_a_at
1439839_at	D130051D11Rik	0.6	1.51	4.4	4.55	0	0.05	0.08	1439839_at
1436202_at	Malat1	0.6	1.51	9.98	5.79	0	0.01	2.18	1436202_at
1456084_x_at	Fmod	0.6	1.51	7.42	5.01	0	0.03	0.89	1456084_x_at
1457788_at	Rassf1	0.6	1.51	6.45	4.84	0	0.04	0.59	1457788_at
1456629_at	Kank3	0.59	1.51	7.33	5.9	0	0.01	2.35	1456629_at
1442330_at	Srrm1	0.59	1.51	5.96	4.26	0	0.07	-0.45	1442330_at
1451978_at	Loxl1	0.59	1.51	5.53	4.72	0	0.04	0.37	1451978_at
1460208_at	Fbn1	0.59	1.51	7.91	5.35	0	0.02	1.46	1460208_at
1447790_at	Rhox4b	0.59	1.51	5.59	3.43	0	0.16	-1.97	1447790_at
1433758_at	Nisch	0.59	1.51	8.91	5.58	0	0.02	1.84	1433758_at
1436666_at	---	0.6	1.51	4.2	3.54	0	0.14	-1.76	1436666_at
1441539_at	---	0.59	1.51	5.24	4.94	0	0.03	0.76	1441539_at
1458496_at	---	0.59	1.51	5.24	3.7	0	0.12	-1.46	1458496_at
1458064_at	---	0.59	1.51	3.67	3.26	0.01	0.19	-2.28	1458064_at
1447274_at	---	0.59	1.51	5.82	3.49	0	0.15	-1.85	1447274_at
1431546_at	4930509K18Rik	0.59	1.51	3.5	5.55	0	0.02	1.78	1431546_at
1435744_at	6720401G13Rik	0.59	1.51	7.04	5.19	0	0.02	1.19	1435744_at
1445711_at	BB163080	0.6	1.51	3.44	2.85	0.01	0.27	-3.04	1445711_at
1433147_at	Cald1	0.59	1.51	7.47	3.81	0	0.11	-1.27	1433147_at
1416740_at	Col5a1	0.59	1.51	8.14	5.77	0	0.01	2.14	1416740_at
1439274_at	Prune2	0.59	1.5	5.4	3.71	0	0.12	-1.45	1439274_at
1437638_at	Srrm2	0.59	1.5	7.42	5.18	0	0.02	1.18	1437638_at
1435079_at	Sfrs18	0.58	1.5	8.41	5.65	0	0.02	1.96	1435079_at
1440307_at	Gtf3c2	0.58	1.5	6.15	6.73	0	0.01	3.61	1440307_at
1417198_at	Wwc2	0.58	1.5	5.64	3.74	0	0.12	-1.38	1417198_at
1446736_at	---	0.59	1.5	6.02	6.38	0	0.01	3.09	1446736_at
1441297_at	---	0.59	1.5	5.71	4.2	0	0.07	-0.55	1441297_at
1444851_at	---	0.59	1.5	4.54	4.61	0	0.05	0.19	1444851_at
1458489_at	---	0.59	1.5	5.12	4.52	0	0.05	0.03	1458489_at
1440892_at	---	0.59	1.5	6.63	4.62	0	0.05	0.21	1440892_at
1457169_at	---	0.59	1.5	5.13	3.49	0	0.15	-1.85	1457169_at
1445870_at	---	0.58	1.5	4.22	3.9	0	0.1	-1.09	1445870_at
1439311_at	---	0.58	1.5	6.28	4.82	0	0.04	0.56	1439311_at
1437799_at	4933407H18Rik	0.58	1.5	5.03	5.55	0	0.02	1.79	1437799_at
1442843_at	4933411D12Rik	0.59	1.5	6.56	6.44	0	0.01	3.18	1442843_at
1444670_at	A130004G11Rik	0.58	1.5	4.96	4.44	0	0.05	-0.12	1444670_at
1457802_at	B930012P20Rik	0.58	1.5	6.44	5.71	0	0.01	2.05	1457802_at
1435628_x_at	BC005512 /// F630007L15Rik /// Gm6958	0.58	1.5	5.62	4.7	0	0.04	0.34	1435628_x_at
1419468_at	Clec14a	0.58	1.5	5.38	2.9	0.01	0.26	-2.94	1419468_at
1448107_x_at	Klk1	0.58	1.49	3.15	2.73	0.02	0.29	-3.25	1448107_x_at
1432160_at	Git2	0.58	1.49	6.79	4.8	0	0.04	0.52	1432160_at
1455021_at	Gabbr1	0.57	1.49	6.19	5.27	0	0.02	1.33	1455021_at
1427902_at	Srrm2	0.57	1.49	8.33	3.73	0	0.12	-1.41	1427902_at
1418450_at	Islr	0.57	1.49	6.41	2.9	0.01	0.26	-2.93	1418450_at
1437165_a_at	Pcolce	0.57	1.49	7.36	4.93	0	0.03	0.74	1437165_a_at
1441718_at	---	0.58	1.49	6.44	5.84	0	0.01	2.26	1441718_at
1456849_at	---	0.58	1.49	6.74	5.9	0	0.01	2.36	1456849_at
1442951_at	---	0.58	1.49	5.34	5.94	0	0.01	2.42	1442951_at
1441482_at	---	0.58	1.49	2.73	2.94	0.01	0.25	-2.86	1441482_at
1442248_at	---	0.57	1.49	7.16	6.69	0	0.01	3.54	1442248_at
1445965_at	---	0.57	1.49	6.87	5	0	0.03	0.86	1445965_at
1458389_at	---	0.57	1.49	5.68	4.62	0	0.05	0.21	1458389_at
1457673_at	2610005L07Rik	0.58	1.49	5.87	6.28	0	0.01	2.93	1457673_at
1460255_at	Tnfsf13b	0.57	1.48	4.38	3.35	0	0.17	-2.11	1460255_at
1458996_at	Itga5	0.57	1.48	5.84	6.79	0	0.01	3.7	1458996_at
1445827_at	Zmynd8	0.57	1.48	6.06	6.2	0	0.01	2.83	1445827_at
1439380_x_at	Meg3	0.57	1.48	12.11	7.26	0	0	4.36	1439380_x_at
1445387_at	Senp6	0.56	1.48	6.28	5.29	0	0.02	1.36	1445387_at
1453413_at	Gnas	0.56	1.48	6.59	5.88	0	0.01	2.32	1453413_at
1456319_at	---	0.57	1.48	7.73	6.81	0	0.01	3.72	1456319_at
1444258_at	---	0.57	1.48	5.91	4.09	0	0.08	-0.75	1444258_at
1445008_at	---	0.56	1.48	6.86	5.43	0	0.02	1.59	1445008_at
1441461_at	---	0.56	1.48	6.93	3.3	0.01	0.18	-2.2	1441461_at
1447370_at	---	0.56	1.48	4.51	5.33	0	0.02	1.42	1447370_at
1424155_at	Fabp4	0.56	1.47	5.51	3.05	0.01	0.23	-2.66	1424155_at
1455408_at	Pla2g4f	0.56	1.47	5.03	3.17	0.01	0.2	-2.45	1455408_at
1417447_at	Tcf21	0.56	1.47	6.16	5.04	0	0.03	0.93	1417447_at
1443721_x_at	Sbno2	0.56	1.47	6.52	4.84	0	0.04	0.6	1443721_x_at
1458057_at	Gm19966	0.56	1.47	6.88	4.28	0	0.07	-0.4	1458057_at
1457783_at	Rab12	0.56	1.47	6.13	4.62	0	0.05	0.21	1457783_at
1455796_x_at	Olfm1	0.55	1.47	2.96	3.4	0	0.16	-2.02	1455796_x_at
1438100_at	Rabl6	0.55	1.47	3.87	5.99	0	0.01	2.49	1438100_at
1438331_at	---	0.56	1.47	6.13	3.81	0	0.11	-1.26	1438331_at
1443770_x_at	---	0.56	1.47	4.04	3.66	0	0.13	-1.54	1443770_x_at
1457360_at	---	0.56	1.47	5.94	4.7	0	0.04	0.35	1457360_at
1446530_at	---	0.56	1.47	5.18	4.69	0	0.04	0.33	1446530_at
1441324_at	---	0.56	1.47	5.34	4.86	0	0.04	0.63	1441324_at
1458125_at	---	0.56	1.47	6.21	4.53	0	0.05	0.04	1458125_at
1440135_at	---	0.56	1.47	2.58	3.46	0	0.15	-1.91	1440135_at
1458383_at	---	0.55	1.47	5.77	5.46	0	0.02	1.65	1458383_at
1437916_at	---	0.55	1.47	7.23	5.99	0	0.01	2.5	1437916_at
1441779_at	9530006C21Rik	0.56	1.47	8.14	6.75	0	0.01	3.64	1441779_at
1430392_at	9530086O07Rik	0.56	1.47	4.73	5.14	0	0.03	1.1	1430392_at
1457150_at	AI428301	0.56	1.47	7.11	5.7	0	0.01	2.04	1457150_at
1442967_at	AU020147	0.55	1.47	6.33	4.63	0	0.05	0.22	1442967_at
1435934_at	Ndufab1	0.55	1.46	5.14	4.11	0	0.08	-0.71	1435934_at
1440540_at	Gle1	0.55	1.46	5.31	3.94	0	0.1	-1.02	1440540_at
1442409_at	D9Wsu90e	0.55	1.46	4.07	4.45	0	0.05	-0.1	1442409_at
1453351_at	Tbx20	0.54	1.46	6.84	4.2	0	0.07	-0.54	1453351_at
1459665_s_at	Mrvi1	0.54	1.46	6.24	3.85	0	0.1	-1.18	1459665_s_at
1456189_x_at	Ltbp3	0.54	1.46	5.51	3.21	0.01	0.2	-2.37	1456189_x_at
1446130_at	Mir1931	0.54	1.46	6.13	4.36	0	0.06	-0.25	1446130_at
1446569_at	---	0.55	1.46	5.92	5.06	0	0.03	0.97	1446569_at
1458886_at	---	0.55	1.46	4.89	4.62	0	0.05	0.2	1458886_at
1440347_at	---	0.55	1.46	8.31	5.39	0	0.02	1.53	1440347_at
1420112_at	---	0.55	1.46	4.11	4.32	0	0.06	-0.33	1420112_at
1440536_at	---	0.55	1.46	6.5	4.76	0	0.04	0.45	1440536_at
1442309_at	---	0.54	1.46	5.09	2.43	0.03	0.37	-3.78	1442309_at
1454255_at	5430434F05Rik	0.55	1.46	4.72	5.38	0	0.02	1.51	1454255_at
1444715_at	Asap3	0.55	1.46	5.1	3.1	0.01	0.22	-2.57	1444715_at
1445014_at	AU019157	0.55	1.46	5.42	3.43	0	0.16	-1.97	1445014_at
1436938_at	Rbms3	0.54	1.45	6.95	5.56	0	0.02	1.81	1436938_at
1447901_x_at	LOC100861749 /// Sfi1	0.54	1.45	8.6	4.97	0	0.03	0.82	1447901_x_at
1426725_s_at	Ets1	0.54	1.45	8.46	4.54	0	0.05	0.06	1426725_s_at
1445141_at	Ikbkb	0.54	1.45	5.5	5.52	0	0.02	1.75	1445141_at
1452620_at	Pck2	0.54	1.45	4.31	3.12	0.01	0.21	-2.54	1452620_at
1436686_at	Gm10193 /// Zfp706	0.54	1.45	3.19	3.9	0	0.1	-1.09	1436686_at
1441486_at	Fkbp15	0.53	1.45	4.97	4.69	0	0.04	0.33	1441486_at
1456752_at	Gm19544	0.53	1.45	7.8	4.31	0	0.06	-0.36	1456752_at
1431960_at	Wwox	0.53	1.45	5.97	5.6	0	0.02	1.87	1431960_at
1453906_at	Med13l	0.53	1.45	5.01	5.69	0	0.01	2.02	1453906_at
1440819_s_at	Szt2	0.53	1.45	6.44	4.2	0	0.07	-0.54	1440819_s_at
1458110_at	D430030G11Rik	0.53	1.45	5.37	3.96	0	0.09	-0.98	1458110_at
1456623_at	Tpm1	0.53	1.45	7.33	5.53	0	0.02	1.76	1456623_at
1437564_at	Polg	0.53	1.45	6.9	4.21	0	0.07	-0.53	1437564_at
1446412_at	---	0.54	1.45	3.54	5.74	0	0.01	2.1	1446412_at
1444495_at	---	0.54	1.45	3.25	3.19	0.01	0.2	-2.41	1444495_at
1439191_at	---	0.54	1.45	6.59	3.57	0	0.14	-1.7	1439191_at
1446107_at	---	0.53	1.45	6.13	4.03	0	0.09	-0.87	1446107_at
1458605_at	---	0.53	1.45	5.12	5.26	0	0.02	1.31	1458605_at
1443361_at	---	0.53	1.45	6.61	5.38	0	0.02	1.5	1443361_at
1446329_at	---	0.53	1.45	4.94	2.52	0.02	0.34	-3.61	1446329_at
1455160_at	2610203C20Rik	0.53	1.45	4.84	4.77	0	0.04	0.47	1455160_at
1458181_at	9030624J02Rik	0.54	1.45	5.63	4.51	0	0.05	0.01	1458181_at
1442832_at	Ankrd52	0.54	1.45	5.73	5	0	0.03	0.86	1442832_at
1431377_at	Atxn10	0.53	1.45	7.98	4.77	0	0.04	0.47	1431377_at
1453601_at	Idh2	0.53	1.44	5.79	3.57	0	0.14	-1.71	1453601_at
1422245_a_at	Mrvi1	0.53	1.44	5.42	3.64	0	0.13	-1.58	1422245_a_at
1457732_at	Pcmtd2	0.53	1.44	5.1	4.73	0	0.04	0.41	1457732_at
1430161_at	Dlst	0.53	1.44	4.42	4.78	0	0.04	0.49	1430161_at
1440708_at	Myh9	0.53	1.44	6.47	4.79	0	0.04	0.5	1440708_at
1435080_x_at	Sfrs18	0.53	1.44	8.43	6.63	0	0.01	3.46	1435080_x_at
1424704_at	Runx2	0.53	1.44	5.81	3.43	0	0.16	-1.96	1424704_at
1459324_at	Fermt2	0.53	1.44	6.78	4.67	0	0.04	0.29	1459324_at
1430636_at	Ppp4r1l-ps	0.52	1.44	5.16	6.01	0	0.01	2.53	1430636_at
1442235_at	Plagl2	0.52	1.44	4.6	2.95	0.01	0.25	-2.84	1442235_at
1446509_at	Smox	0.52	1.44	3.34	3.49	0	0.15	-1.86	1446509_at
1438103_at	Pcdhgc4	0.52	1.44	5.57	3.73	0	0.12	-1.41	1438103_at
1456250_x_at	Tgfbi	0.52	1.44	7.8	3.3	0.01	0.18	-2.2	1456250_x_at
1456659_at	LOC552902	0.52	1.44	7.55	4.92	0	0.03	0.72	1456659_at
1435391_at	Rbm33	0.52	1.44	6.37	6.14	0	0.01	2.72	1435391_at
1434740_at	Scarf2	0.52	1.44	6.67	6.07	0	0.01	2.61	1434740_at
1439173_at	Hook1	0.52	1.44	3.52	3.61	0	0.13	-1.64	1439173_at
1441679_at	---	0.53	1.44	4.26	4.47	0	0.05	-0.06	1441679_at
1457772_at	---	0.53	1.44	3.88	3.39	0	0.16	-2.04	1457772_at
1443624_at	---	0.53	1.44	6.72	5.62	0	0.02	1.91	1443624_at
1457491_at	---	0.52	1.44	5.75	3.64	0	0.13	-1.57	1457491_at
1439321_at	---	0.52	1.44	7.11	5.11	0	0.03	1.06	1439321_at
1443554_at	---	0.52	1.44	5.57	4.49	0	0.05	-0.03	1443554_at
1458279_at	---	0.52	1.44	5.87	6.7	0	0.01	3.56	1458279_at
1441732_at	---	0.52	1.44	5.35	5.65	0	0.02	1.95	1441732_at
1458038_at	---	0.52	1.44	5.66	4.36	0	0.06	-0.26	1458038_at
1458058_at	7030407E18Rik	0.52	1.44	5.94	4.03	0	0.09	-0.86	1458058_at
1441001_at	AI225934	0.53	1.44	7.22	3.83	0	0.11	-1.22	1441001_at
1427884_at	Col3a1	0.53	1.44	8.48	3.4	0	0.16	-2.02	1427884_at
1458148_at	Nlrc3	0.52	1.43	3.03	2.79	0.01	0.28	-3.14	1458148_at
1443942_at	Gabpb2	0.52	1.43	5.21	5.54	0	0.02	1.78	1443942_at
1442150_at	Gm20342	0.52	1.43	5.98	3.18	0.01	0.2	-2.43	1442150_at
1435426_s_at	Pisd /// Pisd-ps3	0.52	1.43	6.31	4.21	0	0.07	-0.52	1435426_s_at
1440571_at	Eif4g3	0.52	1.43	5.08	5.84	0	0.01	2.26	1440571_at
1446185_at	Mtor	0.52	1.43	4.43	4.67	0	0.04	0.29	1446185_at
1454200_at	Zeb2	0.52	1.43	4.56	2.75	0.02	0.29	-3.21	1454200_at
1442017_at	Nfs1	0.52	1.43	5.3	3.73	0	0.12	-1.41	1442017_at
1439766_x_at	Vegfc	0.52	1.43	4.92	3.26	0.01	0.19	-2.28	1439766_x_at
1457569_at	D8Ertd51e	0.52	1.43	3.77	5.06	0	0.03	0.97	1457569_at
1445724_at	Iqgap1	0.52	1.43	6.24	4.42	0	0.06	-0.14	1445724_at
1428449_at	Gtf3c2	0.51	1.43	5.47	4.7	0	0.04	0.35	1428449_at
1438533_at	Myo9b	0.51	1.43	5.42	4.88	0	0.03	0.66	1438533_at
1423878_at	Gypc	0.51	1.43	5.38	3.88	0	0.1	-1.14	1423878_at
1447410_at	---	0.52	1.43	6.39	2.68	0.02	0.3	-3.34	1447410_at
1438783_at	---	0.52	1.43	5.41	5.45	0	0.02	1.63	1438783_at
1442102_at	---	0.52	1.43	5.37	6.28	0	0.01	2.93	1442102_at
1447459_at	---	0.52	1.43	4.65	3.4	0	0.16	-2.03	1447459_at
1443302_at	---	0.52	1.43	6.93	5.29	0	0.02	1.35	1443302_at
1428670_at	---	0.52	1.43	7.12	6.4	0	0.01	3.12	1428670_at
1458575_at	---	0.52	1.43	6	4.77	0	0.04	0.47	1458575_at
1442080_at	---	0.52	1.43	7.5	6.26	0	0.01	2.91	1442080_at
1444571_at	---	0.51	1.43	4.48	3.72	0	0.12	-1.43	1444571_at
1446304_at	---	0.51	1.43	5.24	5.47	0	0.02	1.65	1446304_at
1442025_a_at	---	0.51	1.43	5.87	2.87	0.01	0.26	-2.99	1442025_a_at
1460522_at	6030458E02Rik	0.51	1.43	4.29	4.34	0	0.06	-0.3	1460522_at
1430191_at	9130004J05Rik	0.52	1.43	6.46	4.98	0	0.03	0.83	1430191_at
1421967_at	B4galt5	0.52	1.43	4.64	3.41	0	0.16	-2.01	1421967_at
1435503_at	C330006K01Rik	0.51	1.43	4.58	4.88	0	0.04	0.66	1435503_at
1459601_at	Sik1	0.51	1.42	3.52	4.89	0	0.03	0.67	1459601_at
1418252_at	Padi2	0.51	1.42	8.29	2.57	0.02	0.33	-3.52	1418252_at
1453969_at	Prl8a1	0.51	1.42	4.5	2.21	0.04	0.42	-4.14	1453969_at
1436466_at	Khnyn	0.51	1.42	6.64	5.57	0	0.02	1.82	1436466_at
1429060_at	Malat1	0.51	1.42	9.27	4.85	0	0.04	0.61	1429060_at
1457030_at	Mirg	0.51	1.42	7.59	5.05	0	0.03	0.96	1457030_at
1440870_at	Prdm16	0.51	1.42	4.66	3.27	0.01	0.19	-2.27	1440870_at
1459218_at	Heatr7a	0.51	1.42	6.01	3.65	0	0.13	-1.56	1459218_at
1443339_at	Fam162a	0.51	1.42	5.74	4.39	0	0.06	-0.2	1443339_at
1438730_at	Nav1	0.51	1.42	6.26	4.82	0	0.04	0.56	1438730_at
1459879_at	Marf1	0.51	1.42	6.69	3.81	0	0.11	-1.27	1459879_at
1416473_a_at	Igdcc4	0.5	1.42	6.54	4.08	0	0.08	-0.77	1416473_a_at
1438675_at	Sfswap	0.5	1.42	6.59	4.7	0	0.04	0.34	1438675_at
1435152_at	Leng8	0.5	1.42	6.61	4.65	0	0.04	0.25	1435152_at
1445999_at	D19Ertd132e	0.5	1.42	5.08	3.96	0	0.09	-0.99	1445999_at
1437204_a_at	Tcf25	0.5	1.42	7.25	6.08	0	0.01	2.63	1437204_a_at
1443702_at	Mtap4	0.5	1.42	7.01	5.71	0	0.01	2.05	1443702_at
1453830_at	Eed	0.5	1.42	3.69	2.69	0.02	0.3	-3.32	1453830_at
1425975_a_at	Mapk8ip3	0.5	1.42	7.1	3.44	0	0.16	-1.95	1425975_a_at
1438873_at	Zfp389	0.5	1.42	3.19	3.21	0.01	0.2	-2.37	1438873_at
1453908_at	Ptprb	0.5	1.42	4.34	2.77	0.02	0.28	-3.18	1453908_at
1437718_x_at	Fmod	0.5	1.42	5.83	4.91	0	0.03	0.71	1437718_x_at
1441185_at	Msi2	0.5	1.42	5.86	5.87	0	0.01	2.31	1441185_at
1458296_at	---	0.51	1.42	7.37	5.01	0	0.03	0.89	1458296_at
1441844_at	---	0.51	1.42	4.2	3.81	0	0.11	-1.27	1441844_at
1455933_at	---	0.51	1.42	7.14	4.99	0	0.03	0.85	1455933_at
1425909_at	---	0.51	1.42	4.44	6.12	0	0.01	2.7	1425909_at
1459733_at	---	0.51	1.42	5.57	3.74	0	0.12	-1.4	1459733_at
1447295_at	---	0.51	1.42	5.59	3.37	0	0.17	-2.08	1447295_at
1458188_at	---	0.5	1.42	4	3.27	0.01	0.18	-2.25	1458188_at
1458045_at	---	0.5	1.42	3.75	3.7	0	0.12	-1.46	1458045_at
1447242_at	---	0.5	1.42	5.7	4.12	0	0.08	-0.7	1447242_at
1459249_at	---	0.5	1.42	2.98	4.27	0	0.07	-0.42	1459249_at
1441265_at	---	0.5	1.42	5.23	3.89	0	0.1	-1.12	1441265_at
1453417_at	4933407K13Rik	0.5	1.42	3.93	2.86	0.01	0.27	-3.02	1453417_at
1442071_at	Abce1	0.51	1.42	5.46	4.41	0	0.06	-0.17	1442071_at
1439276_at	Adar	0.51	1.42	6.37	4.48	0	0.05	-0.05	1439276_at
1437431_at	Cux1	0.51	1.42	5.98	5.26	0	0.02	1.31	1437431_at
1440765_at	Fras1	0.5	1.41	3.28	2.15	0.05	0.43	-4.25	1440765_at
1459283_at	Git2	0.5	1.41	7.69	4.49	0	0.05	-0.03	1459283_at
1439248_at	Rmi1	0.5	1.41	5.11	4	0	0.09	-0.92	1439248_at
1436854_at	Trpc2	0.5	1.41	5.18	5.17	0	0.03	1.15	1436854_at
1455696_a_at	Prpf4b	0.5	1.41	8.44	5.11	0	0.03	1.05	1455696_a_at
1441727_s_at	Zfp467	0.5	1.41	4.45	3.27	0.01	0.18	-2.25	1441727_s_at
1435550_at	Mll2	0.49	1.41	7.86	4.58	0	0.05	0.13	1435550_at
1433788_at	Nrxn3	0.49	1.41	4.11	4.37	0	0.06	-0.25	1433788_at
1420872_at	Gucy1b3	0.49	1.41	6.87	4.46	0	0.05	-0.09	1420872_at
1424843_a_at	Gas5	0.49	1.41	6.59	3.98	0	0.09	-0.95	1424843_a_at
1428025_s_at	Pitpnc1	0.49	1.41	2.95	3.74	0	0.12	-1.39	1428025_s_at
1441283_at	---	0.5	1.41	5.82	4.68	0	0.04	0.31	1441283_at
1444706_at	---	0.5	1.41	4.27	2.6	0.02	0.32	-3.49	1444706_at
1447322_at	---	0.5	1.41	5.88	4.72	0	0.04	0.38	1447322_at
1441243_at	---	0.5	1.41	5.21	5.38	0	0.02	1.51	1441243_at
1458738_at	---	0.5	1.41	5.47	2.92	0.01	0.25	-2.9	1458738_at
1458700_at	---	0.5	1.41	5.3	2.76	0.02	0.28	-3.19	1458700_at
1440483_at	---	0.5	1.41	5.92	4.5	0	0.05	-0.01	1440483_at
1442216_at	---	0.5	1.41	6.64	5.77	0	0.01	2.14	1442216_at
1459470_at	---	0.5	1.41	5.38	3.96	0	0.09	-0.99	1459470_at
1447514_at	---	0.5	1.41	3.11	3.49	0	0.15	-1.85	1447514_at
1458179_at	---	0.5	1.41	6.94	4.65	0	0.04	0.25	1458179_at
1446525_at	---	0.5	1.41	5.99	2.52	0.02	0.34	-3.62	1446525_at
1445321_at	---	0.49	1.41	5.31	5.03	0	0.03	0.92	1445321_at
1447568_at	---	0.49	1.41	4.74	3.91	0	0.1	-1.09	1447568_at
1439871_at	---	0.49	1.41	6.54	6.12	0	0.01	2.7	1439871_at
1457483_at	---	0.49	1.41	6.83	5.13	0	0.03	1.09	1457483_at
1420312_s_at	---	0.49	1.41	3.49	3.73	0	0.12	-1.4	1420312_s_at
1445322_x_at	---	0.49	1.41	7.61	5.63	0	0.02	1.91	1445322_x_at
1457184_at	---	0.49	1.41	6.6	3.26	0.01	0.19	-2.28	1457184_at
1441231_at	---	0.49	1.41	4.34	2.93	0.01	0.25	-2.88	1441231_at
1429504_at	Amy1 /// Rnpc3	0.5	1.41	5.89	4.11	0	0.08	-0.71	1429504_at
1432344_a_at	Aplp2	0.5	1.41	9.52	5.64	0	0.02	1.94	1432344_a_at
1444886_at	Appbp2	0.5	1.41	5.87	3.63	0	0.13	-1.59	1444886_at
1440403_at	Arhgef1	0.49	1.41	6.34	5.63	0	0.02	1.92	1440403_at
1458376_at	B930025B16Rik	0.5	1.41	8.94	5.52	0	0.02	1.75	1458376_at
1454149_a_at	Ccnl2	0.5	1.41	8.42	6.05	0	0.01	2.58	1454149_a_at
1458572_at	Chmp5	0.49	1.41	3.73	3.61	0	0.13	-1.62	1458572_at
1448962_at	Myh11	0.49	1.4	6.5	2.63	0.02	0.31	-3.42	1448962_at
1440719_at	Gle1	0.49	1.4	5.14	2.89	0.01	0.26	-2.97	1440719_at
1437915_at	Tom1l2	0.49	1.4	4.27	2.81	0.01	0.28	-3.1	1437915_at
1442866_at	Rcsd1	0.49	1.4	5.36	4.19	0	0.07	-0.57	1442866_at
1426863_at	Rbmx	0.48	1.4	8.72	5.47	0	0.02	1.66	1426863_at
1424470_a_at	Rapgef3	0.48	1.4	6.56	3.2	0.01	0.2	-2.39	1424470_a_at
1456927_at	Mast2	0.48	1.4	6.29	4.91	0	0.03	0.71	1456927_at
1442599_at	Slc12a9	0.48	1.4	3.76	5.1	0	0.03	1.03	1442599_at
1424252_at	Hnrpdl	0.48	1.4	9.53	6.49	0	0.01	3.26	1424252_at
1442885_at	Scap	0.48	1.4	4.76	3.36	0	0.17	-2.09	1442885_at
1448079_at	Rnf166	0.48	1.4	6.08	5.45	0	0.02	1.63	1448079_at
1446167_at	---	0.49	1.4	5.15	4.04	0	0.08	-0.85	1446167_at
1439813_at	---	0.49	1.4	6.42	5.69	0	0.01	2.02	1439813_at
1437219_at	---	0.49	1.4	6.78	4.86	0	0.04	0.63	1437219_at
1444337_at	---	0.49	1.4	6.58	4.37	0	0.06	-0.23	1444337_at
1457560_at	---	0.49	1.4	5.68	5.33	0	0.02	1.43	1457560_at
1445534_at	---	0.49	1.4	9.36	4.99	0	0.03	0.85	1445534_at
1444570_at	---	0.49	1.4	5.06	3.97	0	0.09	-0.97	1444570_at
1442723_at	---	0.49	1.4	5.19	3.52	0	0.14	-1.8	1442723_at
1444858_at	---	0.49	1.4	4.74	3.74	0	0.12	-1.39	1444858_at
1442324_at	---	0.48	1.4	4.69	3.83	0	0.11	-1.23	1442324_at
1442217_at	---	0.48	1.4	6.78	5.38	0	0.02	1.51	1442217_at
1446141_at	---	0.48	1.4	5.94	4.78	0	0.04	0.49	1446141_at
1442761_at	---	0.48	1.4	4.25	4.28	0	0.07	-0.41	1442761_at
1457557_at	A330076H08Rik	0.49	1.4	2.46	3.65	0	0.13	-1.57	1457557_at
1416468_at	Aldh1a1	0.49	1.4	4.51	2.37	0.03	0.38	-3.88	1416468_at
1442477_at	Ambra1	0.48	1.4	5.4	4.2	0	0.07	-0.55	1442477_at
1444547_at	Ankrd40	0.48	1.4	4.02	3.79	0	0.11	-1.31	1444547_at
1428455_at	Col14a1	0.48	1.4	5.93	4.2	0	0.07	-0.55	1428455_at
1427883_a_at	Col3a1	0.49	1.4	12.06	3.35	0	0.17	-2.1	1427883_a_at
1448209_a_at	Slc22a17	0.48	1.39	7.24	6.56	0	0.01	3.36	1448209_a_at
1445665_at	---	0.48	1.39	4.43	5.06	0	0.03	0.97	1445665_at
1437789_at	Birc6	0.48	1.39	4.35	4.05	0	0.08	-0.82	1437789_at
1438055_at	Rarres1	-0.48	0.72	8.08	-2.21	0.05	0.42	-4.16	1438055_at
1416654_at	Slc31a2	-0.48	0.72	8.15	-3.74	0	0.12	-1.39	1416654_at
1421752_a_at	Serpinb5	-0.48	0.72	3.81	-3.38	0	0.17	-2.06	1421752_a_at
1427915_s_at	Tceb1	-0.48	0.72	4.78	-3.88	0	0.1	-1.13	1427915_s_at
1431976_at	4930526F13Rik	-0.48	0.72	3.68	-2.19	0.05	0.42	-4.18	1431976_at
1422906_at	Abcg2	-0.48	0.72	9.43	-2.96	0.01	0.25	-2.84	1422906_at
1444850_at	Gm12169	-0.49	0.71	3.22	-3.79	0	0.11	-1.29	1444850_at
1421785_at	Uevld	-0.49	0.71	4.85	-4.98	0	0.03	0.83	1421785_at
1450485_at	Sox3	-0.49	0.71	4.81	-4.4	0	0.06	-0.18	1450485_at
1449262_s_at	Lin7c	-0.49	0.71	4.35	-6.34	0	0.01	3.03	1449262_s_at
1424453_at	Pcyt1a	-0.49	0.71	6.14	-2.85	0.01	0.27	-3.03	1424453_at
1451839_a_at	Pde7a	-0.5	0.71	5.25	-2.18	0.05	0.43	-4.2	1451839_a_at
1419387_s_at	Muc13	-0.5	0.71	8.44	-3.34	0.01	0.17	-2.14	1419387_s_at
1421402_at	Mta3	-0.5	0.71	8.3	-4.97	0	0.03	0.82	1421402_at
1443948_at	Ttc9c	-0.5	0.71	5.9	-5.15	0	0.03	1.13	1443948_at
1453988_a_at	Ide	-0.5	0.71	5.1	-2.22	0.04	0.41	-4.13	1453988_a_at
1421365_at	Fst	-0.5	0.71	7.61	-4.33	0	0.06	-0.31	1421365_at
1431760_a_at	Sdccag3	-0.5	0.71	5.11	-3.83	0	0.11	-1.22	1431760_a_at
1421816_at	Gsr	-0.5	0.71	7.37	-2.94	0.01	0.25	-2.86	1421816_at
1415897_a_at	Mgst1	-0.5	0.71	10.4	-2.8	0.01	0.28	-3.12	1415897_a_at
1416593_at	Glrx	-0.5	0.71	8.45	-2.18	0.05	0.43	-4.2	1416593_at
1421983_s_at	Hnf4a	-0.5	0.71	4.46	-2.19	0.05	0.42	-4.18	1421983_s_at
AFFX-18SRNAMur/X00686_M_at	---	-0.5	0.71	12.7	-2.71	0.02	0.3	-3.28	AFFX-18SRNAMur/X00686_M_at
1422000_at	Akr1c12	-0.49	0.71	5.91	-4.37	0	0.06	-0.24	1422000_at
1449417_at	Ambn	-0.49	0.71	2.86	-3.07	0.01	0.22	-2.62	1449417_at
1422912_at	Bmp4	-0.5	0.71	7.67	-2.77	0.02	0.28	-3.17	1422912_at
1448898_at	Ccl9	-0.5	0.71	4.64	-2.24	0.04	0.41	-4.1	1448898_at
1452483_a_at	Cd44	-0.5	0.71	4.44	-2.73	0.02	0.29	-3.25	1452483_a_at
1450140_a_at	Cdkn2a	-0.49	0.71	4.94	-2.83	0.01	0.27	-3.06	1450140_a_at
1436858_at	Mbnl2	-0.51	0.7	8.49	-2.8	0.01	0.28	-3.13	1436858_at
1418938_at	Dio2	-0.51	0.7	4.32	-3.31	0.01	0.18	-2.19	1418938_at
1430216_at	Zfp292	-0.51	0.7	4.78	-2.78	0.02	0.28	-3.16	1430216_at
1423026_at	Rad51c	-0.51	0.7	3.82	-4.05	0	0.08	-0.83	1423026_at
1453840_at	Pabpc1	-0.51	0.7	5.65	-3.31	0.01	0.18	-2.2	1453840_at
1443786_at	Utf1	-0.51	0.7	4.54	-4.18	0	0.07	-0.58	1443786_at
1450161_at	Ikbkg	-0.52	0.7	5.93	-3.14	0.01	0.21	-2.49	1450161_at
1417092_at	Pth1r	-0.52	0.7	8.32	-3.91	0	0.1	-1.08	1417092_at
1443753_at	Galns	-0.52	0.7	3.79	-3.46	0	0.15	-1.9	1443753_at
1444529_at	Gm2035 /// Gm2056 /// Gm8300 /// Gm8332 /// LOC100861898 /// LOC100861908	-0.52	0.7	2.75	-2.48	0.03	0.35	-3.69	1444529_at
1427393_at	F9	-0.52	0.7	2.47	-3.54	0	0.14	-1.77	1427393_at
1422820_at	Lipe /// LOC100862213	-0.52	0.7	6.3	-3.36	0	0.17	-2.09	1422820_at
1452427_s_at	Ptplad1	-0.52	0.7	5.6	-3.87	0	0.1	-1.15	1452427_s_at
1442101_at	Elfn1	-0.52	0.7	3.31	-3.64	0	0.13	-1.58	1442101_at
1455274_at	---	-0.51	0.7	3.67	-3.66	0	0.13	-1.55	1455274_at
1426191_a_at	Bcl2l1	-0.52	0.7	5.39	-3.14	0.01	0.21	-2.5	1426191_a_at
1456141_x_at	Brcc3	-0.52	0.7	2.55	-3.45	0	0.16	-1.93	1456141_x_at
1458408_at	Samd8	-0.53	0.69	5.63	-3.41	0	0.16	-2	1458408_at
1423394_at	Pcyox1	-0.53	0.69	10.07	-2.48	0.03	0.35	-3.68	1423394_at
1431645_a_at	Gdi2	-0.54	0.69	8.8	-3.07	0.01	0.22	-2.63	1431645_a_at
1430865_s_at	Ttll9	-0.54	0.69	3.51	-5.05	0	0.03	0.96	1430865_s_at
1434632_at	---	-0.53	0.69	4.46	-3.15	0.01	0.21	-2.48	1434632_at
1424626_at	2010003K11Rik	-0.55	0.69	6.89	-2.71	0.02	0.3	-3.29	1424626_at
1429404_at	2010317E24Rik	-0.53	0.69	4.67	-2.43	0.03	0.37	-3.78	1429404_at
1428499_at	2900056M20Rik	-0.54	0.69	4.56	-5.11	0	0.03	1.06	1428499_at
1418800_at	Bhlha15	-0.53	0.69	4.28	-3.08	0.01	0.22	-2.61	1418800_at
1459385_at	Camsap2	-0.54	0.69	3.8	-3.29	0.01	0.18	-2.22	1459385_at
1450570_a_at	Cd19	-0.54	0.69	4.18	-3.33	0.01	0.17	-2.15	1450570_a_at
1455663_at	Olfml1	-0.55	0.68	5.28	-3.96	0	0.09	-0.99	1455663_at
1419014_at	Rhag	-0.55	0.68	2.37	-4.68	0	0.04	0.31	1419014_at
1447677_x_at	Dtd1	-0.55	0.68	3.15	-3.39	0	0.16	-2.04	1447677_x_at
1451501_a_at	Ghr	-0.56	0.68	8.88	-2.43	0.03	0.36	-3.78	1451501_a_at
1460347_at	Krt14	-0.56	0.68	6.63	-3.01	0.01	0.24	-2.74	1460347_at
1432249_a_at	Ercc8	-0.56	0.68	5.25	-2.76	0.02	0.28	-3.19	1432249_a_at
1448330_at	Gstm1	-0.56	0.68	7.8	-4.57	0	0.05	0.11	1448330_at
1458586_at	---	-0.56	0.68	4.22	-2.55	0.02	0.34	-3.57	1458586_at
AFFX-18SRNAMur/X00686_5_at	---	-0.56	0.68	12.97	-2.83	0.01	0.27	-3.06	AFFX-18SRNAMur/X00686_5_at
1440984_at	Baz2b	-0.55	0.68	5.54	-3.47	0	0.15	-1.9	1440984_at
1441246_s_at	Dpysl5	-0.58	0.67	3.23	-4.19	0	0.07	-0.56	1441246_s_at
1416601_a_at	Rcan1	-0.58	0.67	5.86	-2.48	0.03	0.35	-3.69	1416601_a_at
1436857_at	Defa21 /// Defa22	-0.58	0.67	3.37	-4.83	0	0.04	0.57	1436857_at
1418288_at	Lpin1	-0.58	0.67	7.23	-2.52	0.03	0.34	-3.62	1418288_at
AFFX-18SRNAMur/X00686_3_at	---	-0.58	0.67	12.18	-2.21	0.04	0.42	-4.14	AFFX-18SRNAMur/X00686_3_at
1422030_at	Atp6v0a4	-0.58	0.67	5.72	-2.64	0.02	0.31	-3.41	1422030_at
1416382_at	Ctsc	-0.58	0.67	9.19	-2.39	0.03	0.37	-3.84	1416382_at
1418813_at	Serpina5	-0.6	0.66	4.8	-2.21	0.04	0.42	-4.15	1418813_at
1450781_at	Hmga2	-0.61	0.66	4.38	-3.55	0	0.14	-1.75	1450781_at
1454254_s_at	1600029D21Rik	-0.59	0.66	10.46	-3.15	0.01	0.21	-2.47	1454254_s_at
1421134_at	Areg	-0.61	0.66	2.89	-2.24	0.04	0.41	-4.11	1421134_at
1444487_at	Lrat	-0.62	0.65	3.69	-3.06	0.01	0.22	-2.65	1444487_at
1435064_a_at	Tmem27	-0.62	0.65	3.45	-3.89	0	0.1	-1.12	1435064_a_at
1460042_at	Slc23a3	-0.62	0.65	8.41	-2.27	0.04	0.4	-4.04	1460042_at
1418095_at	Smpx	-0.62	0.65	4.96	-2.44	0.03	0.36	-3.76	1418095_at
1419386_at	Muc13	-0.63	0.65	6.51	-3.72	0	0.12	-1.43	1419386_at
1450455_s_at	Akr1c12 /// Akr1c13	-0.62	0.65	6.1	-3.17	0.01	0.2	-2.45	1450455_s_at
1419527_at	Comp	-0.62	0.65	5.9	-2.37	0.03	0.38	-3.88	1419527_at
1454854_at	Ostb	-0.64	0.64	5.49	-2.69	0.02	0.3	-3.32	1454854_at
1431786_s_at	1190003J15Rik	-0.65	0.64	5.95	-3.91	0	0.1	-1.07	1431786_s_at
1451481_s_at	Osta	-0.67	0.63	6.74	-2.49	0.03	0.35	-3.68	1451481_s_at
1449496_at	2010109I03Rik	-0.66	0.63	5.24	-2.26	0.04	0.4	-4.06	1449496_at
1426332_a_at	Cldn3	-0.66	0.63	7.45	-3.55	0	0.14	-1.74	1426332_a_at
1444333_at	---	-0.68	0.62	3.28	-3.99	0	0.09	-0.94	1444333_at
1437302_at	Adrb2	-0.69	0.62	4.42	-2.36	0.03	0.38	-3.9	1437302_at
1419320_at	Chst5	-0.68	0.62	4.77	-4.12	0	0.08	-0.69	1419320_at
1446834_at	---	-0.71	0.61	4.71	-3.6	0	0.13	-1.65	1446834_at
1449264_at	Syt11	-0.74	0.6	4.89	-4.04	0	0.08	-0.84	1449264_at
1447669_s_at	Gng4	-0.75	0.6	5.45	-2.96	0.01	0.25	-2.82	1447669_s_at
1418866_at	Cyp24a1	-0.73	0.6	5.93	-2.19	0.05	0.42	-4.19	1418866_at
1422749_at	Ly6g6c	-0.76	0.59	6.18	-2.34	0.04	0.38	-3.93	1422749_at
1418654_at	Hao2	-0.77	0.59	6.51	-2.39	0.03	0.38	-3.85	1418654_at
1434049_at	Entpd3	-0.77	0.59	5.8	-2.52	0.03	0.34	-3.62	1434049_at
1458401_at	4932438A13Rik	-0.76	0.59	3.55	-5.47	0	0.02	1.66	1458401_at
1433933_s_at	Slco2b1	-0.82	0.57	6.35	-2.31	0.04	0.39	-3.98	1433933_s_at
1451441_at	2210415F13Rik	-0.81	0.57	5.7	-3.11	0.01	0.22	-2.56	1451441_at
1448482_at	Slc39a8	-0.94	0.52	6	-3.69	0	0.12	-1.49	1448482_at
1450791_at	Nppb	-0.95	0.52	8.64	-2.6	0.02	0.32	-3.47	1450791_at
1420378_at	Sftpd	-1.1	0.47	8.06	-2.25	0.04	0.41	-4.09	1420378_at
1437939_s_at	Ctsc	-1.11	0.46	4.77	-2.57	0.02	0.33	-3.53	1437939_s_at
1419524_at	Tph1	-1.55	0.34	7.98	-2.72	0.02	0.29	-3.27	1419524_at

## Sheet: S7 Female ExvSED CP
Canonical_Pathways	-log(p-value)	Z	abs(z)	Activation_State	Molecules	N_Up_DEGs	N_Down_DEGs	N_Total_DEGs	Total_IPA_mols
Wound Healing Signaling Pathway	5.24	3.742	3.742	Activated	↑FN1,↑IKBKB,↑TNFSF13B,↑VEGFC,↑VEGFD	5	0	5	90
Pulmonary Fibrosis Idiopathic Signaling Pathway	4.01	3.207	3.207	Activated	↑EED,↑FN1,↑MTOR	3	0	3	70
Role of Osteoclasts in Rheumatoid Arthritis Signaling Pathway	3.69	3.051	3.051	Activated	↑IKBKB,↑ITGA5,↓IKBKG	2	1	3	72
Pathogen Induced Cytokine Storm Signaling Pathway	2.93	3.051	3.051	Activated	↑NLRC3,↑TNFSF13B,↑VEGFC,↑VEGFD	4	0	4	115
Hepatic Fibrosis Signaling Pathway	2.43	2.714	2.714	Activated	↑IKBKB,↑ITGA5,↑ITGA8,↑LRP1,↑MTOR,↑VEGFC,↑VEGFD,↓IKBKG	7	1	8	261
Tumor Microenvironment Pathway	3.92	2.333	2.333	Activated	↑FN1,↑ITGA5,↑TNC,↑VEGFC,↑VEGFD	5	0	5	90
Regulation of the Epithelial Mesenchymal Transition by Growth Factors Pathway	3.03	2.333	2.333	Activated	↑ETS1,↑IKBKB,↑MTOR,↑TNFSF13B,↑ZEB2,↓IKBKG	5	1	6	128
ILK Signaling	2.89	2.333	2.333	Activated	↑FERMT2,↑FLNB,↑FN1,↑MTOR,↑MYH11,↑MYH9,↑VEGFC,↑VEGFD	8	0	8	179
Activin Inhibin Signaling Pathway	2.67	2.333	2.333	Activated	↑IKBKB,↑TNFSF13B,↓FST,↓IKBKG,↓LIPE	2	3	5	121
ABRA Signaling Pathway	2.16	2.236	2.236	Activated	↑MYH11,↑MYH9,↑TPM1,↑VEGFC,↑VEGFD	5	0	5	93
ERK/MAPK Signaling	1.65	2.236	2.236	Activated	↑ETS1,↑ITGA5,↑ITGA8,↑PLA2G4F,↑RAPGEF3,↑TLN1	6	0	6	185
Reelin Signaling in Neurons	1.47	2.236	2.236	Activated	↑ITGA5,↑MAPK8IP3,↑MTOR	3	0	3	83
Osteoarthritis Pathway	2.97	2.121	2.121	Activated	↑FN1,↑ITGA5,↑ITGA8,↑LRP1,↑MTOR,↑RUNX2,↑VEGFC,↑VEGFD,↓PTH1R,↓SLC39A8	8	2	10	236
Actin Cytoskeleton Signaling	2.33	2.121	2.121	Activated	↑FN1,↑IQGAP1,↑ITGA5,↑ITGA8,↑MYH11,↑MYH9,↑TLN1,↑TRIO	8	0	8	217
IL-17A Signaling in Fibroblasts	3.86	1.89	1.89		↑ELAVL1,↑FN1,↑IKBKB,↓IKBKG	3	1	4	50
IL-8 Signaling	3.36	1.667	1.667		↑GNAS,↑IKBKB,↑IQGAP1,↑MTOR,↑VEGFC,↑VEGFD,↓GNG4,↓IKBKG	6	2	8	169
TR/RXR Activation	2.19	1.633	1.633		↑ITGA5,↑MTOR,↑VEGFC,↑VEGFD,↓DIO2	4	1	5	107
PPARα/RXRα Activation	1.87	1.633	1.633		↑GNAS,↑GUCY1B1,↑IKBKB,↓GHR,↓IKBKG	3	2	5	139
RAR Activation	1.61	-1.508	1.508		↑GUCY1B1,↑PRDM16,↑TNFSF13B,↓LIPE,↓LRAT,↓PDE7A	3	3	6	235
IL-12 Signaling and Production in Macrophages	1.93	1.414	1.414		↑IKBKB,↑MTOR,↓IKBKG,↓PCYOX1	2	2	4	118
Intrinsic Prothrombin Activation Pathway	3.7	1.342	1.342		↑KLK3,↓F9	1	1	2	17
BEX2 Signaling Pathway	2.37	1.342	1.342		↑KLK3,↑MTOR,↑TSC1,↑VEGFC,↑VEGFD	5	0	5	82
Xenobiotic Metabolism General Signaling Pathway	1.41	-1.342	1.342		↓GSTM5,↓MGST1,↓SLC51A,↓SLC51B	0	4	4	115
Role of Chondrocytes in Rheumatoid Arthritis Signaling Pathway	2.61	1.134	1.134		↑FN1,↑ITGA5,↑LRP1,↑MTOR,↑RUNX2,↑VEGFC,↑VEGFD	7	0	7	142
Orexin Signaling Pathway	1.45	1.134	1.134		↑GNAS,↑GUCY1B1,↑MTOR,↑PLA2G4F,↑PRDM16,↓GNG4	5	1	6	205
ID1 Signaling Pathway	2.89	1	1		↑ETS1,↑FN1,↑VEGFC,↑VEGFD	4	0	4	90
IL-1 Signaling	2.81	1	1		↑GNAS,↑GUCY1B1,↑IKBKB,↓GNG4,↓IKBKG	3	2	5	80
RHOGDI Signaling	2.09	-1	1		↑GNAS,↑ITGA5,↑ITGA8,↑MYH11,↑MYH9,↓GNG4	5	1	6	165
Ephrin Receptor Signaling	1.78	1	1		↑GNAS,↑ITGA5,↑ITGA8,↑SORBS1,↑VEGFC,↑VEGFD,↓GNG4	6	1	7	202
Xenobiotic Metabolism AHR Signaling Pathway	1.58	-1	1		↓GSTM5,↓MGST1	0	2	2	44
Dilated Cardiomyopathy Signaling Pathway	1.34	-1	1		↑GNAS,↑GUCY1B1,↑MTOR,↑MYH11,↑MYH9	5	0	5	151
Apoptosis Signaling	1.33	-1	1		↑IKBKB,↓IKBKG	1	1	2	52
Neutrophil Extracellular Trap Signaling Pathway	2.65	-0.832	0.832		↑MTOR,↑NDUFAB1,↑PLA2G4F,↑TIMM9	4	0	4	123
IL-33 Signaling Pathway	1.47	-0.816	0.816		↑IKBKB,↑MTOR,↓IKBKG,↓LPIN1	2	2	4	124
AMPK Signaling	2.35	0.707	0.707		↑ELAVL1,↑GNAS,↑MTOR,↑PCK2,↑TSC1,↓GNG4,↓HNF4A,↓LIPE	5	3	8	216
Senescence Pathway	1.38	0.707	0.707		↑EED,↑ETS1,↑IKBKB,↑MTOR,↓IKBKG	4	1	5	187
Serotonin Receptor Signaling	2.47	0.535	0.535		↑GNAS,↑GUCY1B1,↑MTOR,↑PLA2G4F,↑RAPGEF3,↑SLC9A5,↑SMOX,↓GNG4,↓LIPE,↓TPH1	7	3	10	335
MYC Mediated Apoptosis Signaling	3.34	-0.447	0.447		↑IKBKB,↓IKBKG	1	1	2	20
CSDE1 Signaling Pathway	3.11	0.447	0.447		↑FN1,↑PABPN1,↑TNC,↑TRIO,↓PABPC1	4	1	5	56
Semaphorin Neuronal Repulsive Signaling Pathway	1.87	-0.447	0.447		↑GUCY1B1,↑ITGA5,↑ITGA8,↓DPYSL5	3	1	4	100
HOTAIR Regulatory Pathway	1.71	0.447	0.447		↑EED,↑ELAVL1	2	0	2	55
White Adipose Tissue Browning Pathway	1.47	0.447	0.447		↑GNAS,↑GUCY1B1,↑PRDM16,↓DIO2,↓LIPE	3	2	5	139
cAMP-mediated signaling	1.92	0.378	0.378		↑GABBR1,↑GNAS,↑GUCY1B1,↑RAPGEF3,↓PDE7A,↓PTH1R	4	2	6	177
Cachexia Signaling Pathway	2.05	0.302	0.302		↑GNAS,↑GUCY1B1,↑IKBKB,↑MALAT1,↑MTOR,↑PSMD9,↑TNFSF13B,↓IKBKG,↓LIPE,↓PTH1R	7	3	10	335
PTEN Signaling	2.44	0	0		↑IKBKB,↑ITGA5,↑ITGA8,↑MAST2,↓GHR,↓IKBKG	4	2	6	130
PI3K/AKT Signaling	2.33	0	0		↑IKBKB,↑ITGA5,↑ITGA8,↑MTOR,↑TSC1,↓GHR,↓IKBKG	5	2	7	175
Gαs Signaling	2.22	0	0		↑GNAS,↑GUCY1B1,↑RAPGEF3,↓GNG4,↓PTH1R	3	2	5	106
CD27 Signaling in Lymphocytes	2.2	0	0		↑IKBKB,↓IKBKG	1	1	2	29
Role of JAK2 in Hormone-like Cytokine Signaling	2.07	0	0		↑VEGFC,↑VEGFD,↓GHR	2	1	3	47
Cardiac Hypertrophy Signaling (Enhanced)	1.94	0	0		↑GNAS,↑GUCY1B1,↑IKBKB,↑ITGA5,↑ITGA8,↑MTOR,↑TNFSF13B,↓GHR,↓GNG4,↓IKBKG,↓PDE7A,↓RCAN1	7	5	12	466
Role of Osteoblasts in Rheumatoid Arthritis Signaling Pathway	1.84	0	0		↑LRP1,↑RUNX2,↑TNFSF13B,↑VEGFC,↑VEGFD	5	0	5	153
IL-10 Signaling	1.82	0	0		↑IKBKB,↑MTOR,↑PBX1,↓IKBKG	3	1	4	103
Role of JAK family kinases in IL-6-type Cytokine Signaling	1.71	0	0		↑VEGFC,↑VEGFD,↓SERPINA5	2	1	3	60
Adrenergic Receptor Signaling Pathway (Enhanced)	1.33	0	0		↑GNAS,↑GUCY1B1,↑SMOX,↑TNFSF13B	4	0	4	134
Hepatic Fibrosis / Hepatic Stellate Cell Activation	5.79				↑FN1,↑MYH11,↑MYH9,↑VEGFC,↑VEGFD	5	0	5	75
Glutathione Redox Reactions II	3.01				↓GLRX,↓GSR	0	2	2	4
Role of Osteoblasts, Osteoclasts and Chondrocytes in Rheumatoid Arthritis	2				↑IKBKB,↑ITGA5,↑LRP1,↑RUNX2,↓IKBKG	4	1	5	143
Antioxidant Action of Vitamin C	1.78				↑IKBKB,↑PLA2G4F,↓GLRX,↓IKBKG,↓SLC23A3	2	3	5	114
B Cell Activating Factor Signaling	1.74				↑IKBKB,↑TNFSF13B,↓IKBKG	2	1	3	43
FXR/RXR Activation	1.62				↑PCK2,↓HNF4A,↓PCYOX1,↓SLC51A,↓SLC51B	1	4	5	126
Apelin Muscle Signaling Pathway	1.62				↑GNAS,↓GNG4	1	1	2	32
Endocannabinoid Developing Neuron Pathway	1.6				↑GUCY1B1,↑MTOR,↓GNG4	2	1	3	77
GABA Receptor Signaling	1.54				↑GABBR1,↑GNAS,↑GUCY1B1,↓GNG4	3	1	4	106
Atherosclerosis Signaling	1.53				↑PLA2G4F,↓PCYOX1	1	1	2	54
Acute Myeloid Leukemia Signaling	1.51				↑IDH2,↑MTOR	2	0	2	46
Apelin Adipocyte Signaling Pathway	1.51				↑GUCY1B1,↓LIPE,↓MGST1	1	2	3	69
Regulation of eIF4 and p70S6K Signaling	1.48				↑EIF4G3,↑ITGA5,↑ITGA8,↑MTOR,↓PABPC1	4	1	5	154
Lymphotoxin β Receptor Signaling	1.46				↑IKBKB,↓IKBKG	1	1	2	37
Gαi Signaling	1.45				↑GABBR1,↑GNAS,↑GUCY1B1,↓GNG4	3	1	4	113
TGF-β Signaling	1.44				↑RUNX2,↓HNF4A	1	1	2	48
Apelin Endothelial Signaling Pathway	1.44				↑GNAS,↑GUCY1B1,↑MTOR,↓GNG4	3	1	4	113
DNA Methylation and Transcriptional Repression Signaling	1.41				↑TCF21,↑TCF25,↓HNF4A,↓MTA3	2	2	4	99
VEGF Signaling	1.4				↑ELAVL1,↑VEGFC,↑VEGFD	3	0	3	75

## Sheet: S8 Female ExvSED UR
Upstream_Regulator	UR_Exp_Log_Ratio	Molecule_Type	-log(p-value)	Z	abs(z)	Activation_State	Target_Molecules	N_Up_DEGs	N_Down_DEGs	N_Total_DEGs
↑EED	1.417	Transcription Regulator	2.652				↑RUNX2,↑TCF21,↓HMGA2	2	1	3
↑ETS1	1.451	Transcription Regulator	4.219	0.053	0.053		↑ETS1,↑FN1,↑RUNX2,↑ZEB2,↓SERPINB5	4	1	5
↑FBN1	1.507	Other	6.636	-1.178	1.178		↑FABP4,↑FBN1,↑LTBP3,↑MYH11,↑RUNX2	5	0	5
↑FN1	1.78	Other	3.255	1.087	1.087		↑FERMT2,↑FN1,↑ITGA5,↑MTOR,↑RUNX2,↑TLN1,↓GDI2,↓LIN7C	6	2	8
↑IDH2	1.444	Enzyme	1.491				↑FN1,↑ZEB2	2	0	2
↑IKBKB	1.451	Kinase	3.654	0.386	0.386		↑ETS1,↑IKBKB,↑TLN1,↑TNC,↓LIPE,↓NPPB,↓RCAN1	4	3	7
↑LRP1	2.685	Transmembrane Receptor	2.031	-0.882	0.882		↑LRP1,↓GSR,↓IDE	1	2	3
↑MEG3		Other	3.161				↑FN1,↑ZEB2	2	0	2
↑MTOR	1.432	Kinase	2.037	-0.522	0.522		↑FABP4,↑FN1,↑KLK3,↑MTOR,↑NCAM1,↑RUNX2,↓FST,↓GSTM5,↓PTH1R	6	3	9
↑NCAM1	1.553	Other	1.703				↑MALAT1,↑NCAM1	2	0	2
↑RUNX2	1.439	Transcription Regulator	5.133	-1.181	1.181		↑FN1,↑GNAS,↑MYH11,↑RUNX2,↑TLN1	5	0	5
↓FST	-1.415	Other	2.475	0.599	0.599		↑FABP4,↑FN1,↑PRDM16,↑ZEB2,↓FST	4	1	5
↓GSR	-1.416	Enzyme	2.943	1	1		↑SCAP,↓GSTM5,↓IKBKG,↓LPIN1	1	3	4
↓HNF4A	-1.418	Transcription Regulator	1.721	-0.87	0.87		↑DLST,↑EED,↑FLNB,↑HOXC8,↑ITGA5,↑MID1,↑NFS1,↑PABPN1,↑PCK2,↑PLAGL2,↑PRDM16,↑RASSF1,↑RMI1,↑RPL41,↑SBNO2,↑SFSWAP,↑TCF21,↑TIMM9,↑TLN1,↑TNC,↑UTP18,↑VEGFC,↑VEGFD,↓F9,↓HAO2,↓HNF4A,↓KRT14,↓LIN7C,↓MGST1,↓PCYT1A,↓SERPINA5	23	8	31
↓LIPE	-1.436	Enzyme	2.474	0.555	0.555		↑FABP4,↑FMOD,↑RUNX2,↓NPPB	3	1	4
↓MTA3	-1.415	Transcription Regulator	2.309				↑FN1,↑ZEB2	2	0	2
1810019D21Rik		Other	2.154	1	1		↑RAPGEF3,↓ENTPD3,↓FST	1	2	3
Activin (family)		Group	3.035	-1.463	1.463		↑MEG3,↑VEGFD,↓FST,↓SERPINB5	2	2	4
ADAM12		Peptidase	4.29	1.195	1.195		↑FBN1,↑TGFBI	2	0	2
ADAM15		Peptidase	2.139				↑TGFBI,↓NPPB	1	1	2
ADAM17		Peptidase	2.045	1.342	1.342		↑FN1,↑FUS,↑MYH9,↓NPPB	3	1	4
ADCYAP1		Other	2.402	-0.492	0.492		↑ELAVL1,↑IDH2,↑MAPK8IP3,↑NRXN3,↑TGFBI,↓DIO2,↓FST	5	2	7
ADIPOQ		Other	1.307	-0.075	0.075		↑FABP4,↑FN1,↑RUNX2,↑VEGFC,↓HNF4A	4	1	5
ADRB1		G-protein Coupled Receptor	3.785				↑GNAS,↑TPM1,↓DIO2	2	1	3
ADRB2	-1.611	G-protein Coupled Receptor	2.262	-0.106	0.106		↑GNAS,↓DIO2,↓IDE	1	2	3
AGT		Growth Factor	9.016	2.145	2.145	Activated	↑ETS1,↑FN1,↑FREM1,↑GABBR1,↑ITGA5,↑ITGA8,↑ITPKB,↑LOXL1,↑LRP1,↑LTBP3,↑MAST2,↑MYH11,↑NAV1,↑TBX20,↑TCF25,↑TGFBI,↑TIMM9,↑TNC,↑VEGFC,↑ZEB2,↓DIO2,↓GSTM5,↓MGST1,↓NPPB,↓RCAN1	20	5	25
AGTR1		G-protein Coupled Receptor	3.474				↑FN1,↓GSTM5,↓MGST1,↓NPPB	1	3	4
AHR		Ligand-dependent Nuclear Receptor	6.9	-2.161	2.161	Inhibited	↑FABP4,↑FBN1,↑FBN2,↑FN1,↑ITGA5,↑LRP1,↑LTBP3,↑MYH11,↑TGFBI,↑VEGFC,↓GSTM5,↓OLFML1	10	2	12
Akt		Group	1.75	1.929	1.929		↑FABP4,↑FN1,↑PRDM16,↑RUNX2,↑TNC,↓GSR	5	1	6
AKT1		Kinase	1.733	0.15	0.15		↑FN1,↑MYH11,↑PCOLCE,↓GSR,↓GSTM5	3	2	5
AKT2		Kinase	1.34				↑MTSS1,↑MYH11,↓GSR	2	1	3
ALDH1A1	1.402	Enzyme	1.658				↑FABP4,↑RUNX2	2	0	2
ALDH1A2		Enzyme	8.257	0	0		↑HOXC8,↑PCOLCE,↑TGFBI	3	0	3
ALKBH5		Enzyme	1.355				↑EIF4G3,↑MAST2,↓GSTM5,↓SERPINA5	2	2	4
Alpha catenin		Group	7.212	-2.5	2.5	Inhibited	↑ITGA5,↑KLK3,↑TNC,↑ZEB2	4	0	4
AMBRA1	1.396	Other	5.656	-2.064	2.064	Inhibited	↑FN1,↑ITGA8,↑LOXL1	3	0	3
ANGPT2		Growth Factor	2.103	0.233	0.233		↑ETS1,↑FN1,↓MGST1,↓NPPB,↓RCAN1	2	3	5
ANXA7		Ion Channel	1.917	-1	1		↓FST,↓GSR,↓MGST1	0	3	3
Ap1		Complex	3.747	-0.64	0.64		↑ETS1,↑FABP4,↑FN1,↑KLK3,↓NPPB,↓SFTPD	4	2	6
APOB		Transporter	2.987				↑FABP4,↑RUNX2,↓LPIN1,↓NPPB	2	2	4
APP		Other	1.924	0.837	0.837		↑FN1,↑FUS,↑HIVEP3,↑KLK3,↑LRP1,↑MTOR,↑NNAT,↑RUNX2,↑TCF21,↑TPM1,↓GDI2,↓GHR,↓IDE,↓IKBKG,↓RCAN1	10	5	15
AR		Ligand-dependent Nuclear Receptor	3.712	0.293	0.293		↑GLE1,↑KLK3,↑SCAP,↑SIK1,↑SMOX,↑STAG3,↑TPM1,↑VEGFC,↓F9,↓KRT14,↓RARRES1,↓SERPINA5,↓SERPINB5,↓SLC39A8	8	6	14
ARHGAP31		Other	4.22	0.625	0.625		↑FN1,↑ITGA5,↑ZEB2	3	0	3
ARID1A		Transcription Regulator	6.321	2.24	2.24	Activated	↑FBN1,↑FBN2,↑FERMT2,↑FLNB,↑FN1,↑ITGA5,↑ITGA8,↑MTOR,↑MYH11,↑NCAM1,↑PRDM16,↑TNC,↓KRT14,↓SLC39A8	12	2	14
ARRB1		Transcription Regulator	3.706	-1	1		↑FABP4,↓NPPB	1	1	2
ASAH1		Enzyme	3.706	0.2	0.2		↑ETS1,↑ITGA5,↑RUNX2,↓LIPE	3	1	4
ASXL1		Transcription Regulator	1.777				↑FAM162A,↑RAB12,↓LIPE	2	1	3
ASXL2		Other	2.22				↑FAM162A,↑RAB12,↓LIPE	2	1	3
ATF2		Transcription Regulator	1.463				↑FN1,↓SERPINB5	1	1	2
ATF4		Transcription Regulator	2.233	-0.418	0.418		↑FN1,↑MED13L,↑PCK2,↓HNF4A,↓MGST1	3	2	5
ATG7		Enzyme	3.136	-0.928	0.928		↑FN1,↓GSTM5,↓LIPE,↓RCAN1	1	3	4
ATXN2		Other	2.983				↑MTOR,↑MTSS1,↓PABPC1	2	1	3
AVP		Other	1.491				↑RUNX2,↓NPPB	1	1	2
AZGP1		Transporter	4.745	0.447	0.447		↑ITGA5,↑MTOR,↓LIPE	2	1	3
BAG1		Other	1.777				↑KLK3,↑NEDD4L	2	0	2
BCL2L1	-1.436	Other	2.824	-0.927	0.927		↑FN1,↓GSR	1	1	2
BCL6		Transcription Regulator	3.507	0.896	0.896		↑FMOD,↑GIT2,↑PHF20,↓GSTM5,↓LPIN1,↓SLC39A8	3	3	6
BCOR		Transcription Regulator	1.511				↑FLNB,↑HOXC8	2	0	2
BDNF		Growth Factor	1.889	-0.736	0.736		↑FLNB,↑MALAT1,↑MAPK8IP3,↑NCAM1,↑SIK1,↑TSC1,↓TPH1	6	1	7
BGLAP		Other	1.866				↑PRDM16,↓DIO2	1	1	2
BIRC5		Other	6.182				↑FBN1,↑FMOD,↑FN1,↑ITGA5,↑VEGFC	5	0	5
BMP		Group	1.329				↑RUNX2,↑TCF21	2	0	2
BMP10		Growth Factor	4.533	0.875	0.875		↑FN1,↑NCAM1,↑TBX20,↓SMPX	3	1	4
BMP2		Growth Factor	5.029	1.717	1.717		↑ETS1,↑FABP4,↑FN1,↑RUNX2,↓FST,↓PTH1R	4	2	6
BMP4	-1.415	Growth Factor	2.79	-1.391	1.391		↑NCAM1,↑RUNX2,↓DIO2	2	1	3
BMP6		Growth Factor	1.951	-0.447	0.447		↑ITGA5,↓HMGA2	1	1	2
BMP7		Growth Factor	5.616	-0.362	0.362		↑DYNC1H1,↑FN1,↑ITGA5,↑LOXL1,↑NCAM1,↑OLFM1,↑PRDM16,↑RUNX2,↑TCF21,↑ZEB2	10	0	10
BMPER		Other	2.457				↑RUNX2,↓HNF4A	1	1	2
BMPR2		Kinase	1.451				↑FN1,↑RUNX2	2	0	2
BRAF		Kinase	3.019				↑FN1,↑ITGA8,↑LOXL1	3	0	3
BRCA1		Transcription Regulator	1.472	1.48	1.48		↑ELAVL1,↑KLK3,↓HMGA2,↓LPIN1	2	2	4
BRD4		Kinase	3.284	2.795	2.795	Activated	↑FBN1,↑FN1,↑ITGA5,↑LOXL1,↑NAV1	5	0	5
Bvht		Other	2.548	1.342	1.342		↑ETS1,↑GUCY1B1,↑TBX20,↑TCF21,↓SMPX	4	1	5
C2CD5		Other	1.613				↑PRDM16,↓DIO2	1	1	2
CALCA		Other	3.939	0.213	0.213		↑ETS1,↑PLA2G4F,↑RUNX2,↑ZEB2,↓GSTM5,↓SMPX,↓TPH1	4	3	7
CAT		Enzyme	1.412				↑FN1,↑TNC	2	0	2
CBL		Transcription Regulator	1.431				↑FN1,↑RUNX2	2	0	2
Ccl2		Cytokine	1.394				↑ETS1,↑FABP4	2	0	2
CCN1		Other	3.014	1.067	1.067		↑FN1,↑ITGA5,↑VEGFC	3	0	3
CCN2		Growth Factor	6.693	0.742	0.742		↑FLNB,↑FN1,↑LOXL1,↑LTBP3,↑MBNL2,↑TPM1,↓PDE7A,↓PTH1R	6	2	8
CCN4		Other	3.87	1.172	1.172		↑FN1,↑RUNX2	2	0	2
CCN5		Growth Factor	2.319	-1	1		↑FABP4,↑FN1,↑ITGA5	3	0	3
CCNC		Other	1.329				↑FABP4,↓LIPE	1	1	2
CCND1		Transcription Regulator	2.336	-0.719	0.719		↑ELAVL1,↑KLK3,↑RBMS3,↑TSC1,↑WWOX,↓KRT14,↓PCYT1A	5	2	7
CCND3		Kinase	2.69				↑FABP4,↑KLK3	2	0	2
CCR2		G-protein Coupled Receptor	6.573	2.72	2.72	Activated	↑FBN1,↑FN1,↑PCOLCE,↑TGFBI,↑TNC	5	0	5
CD274		Enzyme	1.317	0.254	0.254		↑FN1,↑MTOR	2	0	2
CD38		Enzyme	1.66	0.128	0.128		↑FAM162A,↑FN1,↑NCAM1,↓SLC39A8	3	1	4
CD44	-1.415	Other	2.333	0.696	0.696		↑FN1,↑ITGA5	2	0	2
CDH1		Other	2.251	-0.425	0.425		↑FN1,↑MTOR,↑NCAM1	3	0	3
CDK6		Kinase	2.5	-0.651	0.651		↑FABP4,↑FMOD,↑FN1,↑TSC1	4	0	4
CDKN1A		Kinase	2.346	-0.16	0.16		↑FERMT2,↑FN1,↑FRAS1,↑MBNL2,↑TNC,↓F9,↓FST	5	2	7
CDKN2A	-1.407	Transcription Regulator	4.051	-0.559	0.559		↑EED,↑FN1,↑GNAS,↑KLK3,↑RMI1,↑TGFBI,↑VEGFC,↓FST,↓HACD3,↓HMGA2	7	3	10
CEACAM1		Transporter	2.728				↑TLN1,↑VEGFC,↑VEGFD	3	0	3
CEBPA		Transcription Regulator	2.939	-0.075	0.075		↑FABP4,↑MSI2,↑RUNX2,↑SCAP,↑ZMIZ1,↓F9,↓GLRX,↓KRT14,↓SERPINB5,↓SFTPD	5	5	10
CEBPB		Transcription Regulator	2.143	1.161	1.161		↑EED,↑FABP4,↑FN1,↑GNAS,↑RUNX2,↓LPIN1,↓RCAN1,↓SFTPD	5	3	8
CELF1		Translation Regulator	1.866				↓NPPB,↓RCAN1	0	2	2
COL5A1	1.506	Other	5.215	-1.091	1.091		↑FBN1,↑FN1,↑LOXL1	3	0	3
COL9A1		Other	6.206	-2.207	2.207	Inhibited	↑FMOD,↑FN1,↑TGFBI	3	0	3
Collagen type I (complex)		Complex	2.68				↑FN1,↑RUNX2,↑TNC	3	0	3
COLQ		Other	3.582	0.816	0.816		↑FN1,↑FRAS1,↑LTBP3	3	0	3
COMMD3-BMI1		Transcription Regulator	1.697				↑HOXC8,↓HMGA2	1	1	2
CPT1B		Enzyme	2.173	-1.463	1.463		↑IKBKB,↑MTOR,↑NDUFAB1,↑PCK2,↑SORBS1,↑TSC1,↓LIPE	6	1	7
CR1L		Transmembrane Receptor	6.757	-2.63	2.63	Inhibited	↑FBN1,↑TNC	2	0	2
CREB3L3		Transcription Regulator	1.329				↑RUNX2,↓LPIN1	1	1	2
CREBBP		Transcription Regulator	2.569	1.4	1.4		↑FABP4,↑GNAS,↑KLK3,↑PBX1,↑RAPGEF3,↑RCSD1,↑RUNX2,↑TNC,↓KRT14	8	1	9
CSDE1		Enzyme	2.827				↑FN1,↑TNC,↑TRIO	3	0	3
CST5		Other	1.559	-1.414	1.414		↑FRAS1,↑HNRNPDL,↑PABPN1,↑RUNX2,↑UTP18	5	0	5
CTCF		Transcription Regulator	1.879	0.896	0.896		↑ITGA8,↑NCAM1	2	0	2
CTNNB1		Transcription Regulator	4.465	0.507	0.507		↑ELAVL1,↑FABP4,↑FN1,↑KLK3,↑MAP4,↑NCAM1,↑RPL41,↑RUNX2,↑SCAP,↑SNRNP70,↑TBX20,↑TNC,↑ZEB2,↓DIO2,↓FST,↓GHR,↓HNF4A,↓LIPE,↓SERPINA5	13	6	19
CXCL12		Cytokine	2.735	1.523	1.523		↑FN1,↑RUNX2,↓GSR	2	1	3
CXCL8		Cytokine	5.788	0.136	0.136		↑ITGA5,↑KLK3,↑MTOR	3	0	3
CXCR3		G-protein Coupled Receptor	3.192	-1	1		↑FN1,↑TNC	2	0	2
CYP3A4		Enzyme	2.358				↓SLC51A,↓SLC51B	0	2	2
DCN		Other	1.47				↑FBN1,↓FST	1	1	2
DEF6		Other	1.457				↑FN1,↑ZEB2	2	0	2
DHX9		Enzyme	2.063				↑FN1,↑KLK3	2	0	2
DKK1		Growth Factor	3.416	0.7	0.7		↑RUNX2,↓HNF4A	1	1	2
DLX1		Transcription Regulator	7.726	0.304	0.304		↑LTBP3,↑TGFBI,↑VEGFC,↑ZNF706	4	0	4
DMD		Other	2.64				↑MSI2,↑NISCH,↑PADI2,↑RCSD1,↓ENTPD3,↓LPIN1	4	2	6
DMP1		Other	1.697				↑NRXN3,↑RUNX2	2	0	2
DNMT1		Enzyme	3.275	0.841	0.841		↑FBN1,↑FN1,↑PRDM16,↑RASSF1	4	0	4
DNMT3B		Enzyme	1.542	-0.128	0.128		↑MID1,↑PRUNE2,↑RASSF1,↓MGST1,↓RCAN1	3	2	5
DOCK2		Other	1.932				↑PRDM16,↓LIPE	1	1	2
DOT1L		Phosphatase	1.39				↑RPL41,↓PABPC1	1	1	2
DRD2		G-protein Coupled Receptor	1.523	-0.577	0.577		↑IKBKB,↑KLK3,↓IKBKG,↓LIPE	2	2	4
DYRK1A		Kinase	1.423				↓NPPB,↓RCAN1	0	2	2
EBF1		Transcription Regulator	2.762	0.528	0.528		↑IKBKB,↑MTOR,↑PCK2,↓LIPE	3	1	4
EDN1		Cytokine	3.991	0.799	0.799		↑FN1,↑ITGA5,↑MYO9B,↑TNC,↑VEGFC,↓FST,↓NPPB	5	2	7
EFNB2		Kinase	1.703				↑RUNX2,↓PTH1R	1	1	2
EGF		Growth Factor	4.742	0.84	0.84		↑ETS1,↑FN1,↑KLK3,↑NCAM1,↑RUNX2,↑TNC,↑VEGFC,↓DIO2,↓FST,↓HNF4A,↓UTF1	7	4	11
EGFR		Kinase	5.086	0.401	0.401		↑FBN1,↑FN1,↑GAS5,↑HNRNPDL,↑KLK3,↑PBX1,↑PHF20,↑RUNX2,↑TIMM9,↑TNC,↑ZEB2,↓GHR,↓PABPC1	11	2	13
EGR1		Transcription Regulator	1.873	0.106	0.106		↑FN1,↑GNAS	2	0	2
EGR2		Transcription Regulator	1.474	-0.478	0.478		↑LTBP3,↑ZEB2,↓DIO2,↓GHR,↓PDE7A	2	3	5
EHF		Transcription Regulator	2.04	-0.152	0.152		↑KLK3,↑TNC,↑VEGFC	3	0	3
EHMT2		Transcription Regulator	2.654				↑FN1,↑KLK3,↑MTOR,↑ZEB2,↓NPPB	4	1	5
EIF3E		Translation Regulator	3.609	-2.213	2.213	Inhibited	↑DYNC1H1,↑TNC,↑ZEB2	3	0	3
EIF4E		Translation Regulator	2.575	0.737	0.737		↑FN1,↑TGFBI,↑TNC,↑VEGFC,↓SLCO2B1	4	1	5
ENPP2		Enzyme	1.81				↑FABP4,↑PRDM16	2	0	2
EOMES		Transcription Regulator	3.136	0.378	0.378		↑FREM1,↑TGFBI	2	0	2
EP300		Transcription Regulator	4.873	0.129	0.129		↑FABP4,↑FN1,↑GTF3C2,↑KLK3,↑MYH11,↑PBX1,↑RAPGEF3,↑RCSD1,↑RUNX2,↑TNC,↓KRT14,↓PABPC1,↓PCYT1A,↓SERPINB5	10	4	14
EP400		Other	1.777				↑FABP4,↑RASSF1	2	0	2
EPO		Cytokine	1.317	-0.949	0.949		↑PTPRB,↑VEGFC,↓IDE,↓RHAG,↓TPH1	2	3	5
ERBB2		Kinase	6.458	1.644	1.644		↑FN1,↑IKBKB,↑ITGA5,↑KLK3,↑LTBP3,↑MAP4,↑MAPK8IP3,↑NDUFAB1,↑PBX1,↑PCK2,↑PTPRB,↑SORBS1,↑TGFBI,↑TNC,↑VEGFC,↑VEGFD,↑ZEB2,↓GHR,↓RAD51C,↓SERPINB5	17	3	20
ERBB3		Kinase	3.91	1.423	1.423		↑FBN1,↑FN1,↑GAS5,↑TLN1,↑TNC,↓GHR	5	1	6
ERBB4		Kinase	2.19	-0.164	0.164		↑TLN1,↑TNC,↑VEGFD,↓GHR	3	1	4
ERCC4		Enzyme	2.358				↑FN1,↓GHR	1	1	2
ERFE		Other	1.658				↑FABP4,↑RUNX2	2	0	2
ERG		Transcription Regulator	3.006	1.4	1.4		↑ETS1,↑FLNB,↑GUCY1B1,↑KLK3,↑MAP4,↑OLFM1,↑RASSF1,↑TPM1,↓IKBKG	8	1	9
ERK		Group	2.804	0.491	0.491		↑ETS1,↑FABP4,↑FN1,↑RUNX2,↓DIO2,↓FST	4	2	6
ERK1/2		Group	1.631	-0.184	0.184		↑ETS1,↑FABP4,↑FN1,↑RUNX2	4	0	4
ESR1		Ligand-dependent Nuclear Receptor	2.936	-0.723	0.723		↑GIT2,↑GNAS,↑GUCY1B1,↑IQGAP1,↑KLK3,↑MAPK8IP3,↑MAST2,↑MYH11,↑MYO9B,↑RPL41,↑RUNX2,↑SLC9A5,↑TCF25,↑TRIO,↑VEGFC,↓FST,↓GHR,↓GLRX,↓KRT14,↓MTA3,↓PCYOX1,↓PDE7A,↓SERPINB5,↓SLC39A8,↓SOX3	15	10	25
ESR2		Ligand-dependent Nuclear Receptor	5.762	0.548	0.548		↑FBN1,↑FMOD,↑FN1,↑IKBKB,↑KLK3,↑LOXL1,↑PCOLCE,↑RUNX2,↑TNFSF13B,↑ZMIZ1,↓FST,↓GLRX,↓KRT14,↓PABPC1,↓PCYOX1,↓PTH1R	10	6	16
ESRRA		Transcription Regulator	2.098	0.5	0.5		↑ETS1,↑FABP4,↑MYH9,↑PCK2,↑RUNX2,↓LIPE,↓SMPX	5	2	7
ESRRG		Ligand-dependent Nuclear Receptor	1.693	-1.224	1.224		↑DLST,↑IDH2,↑KLK3,↓LPIN1,↓SMPX	3	2	5
estrogen receptor		Group	2.717	-2.132	2.132	Inhibited	↑ETS1,↑FN1,↑TNC,↑VEGFC	4	0	4
EWSR1-FLI1		Fusion Gene/product	1.538	-1.98	1.98	Inhibited	↑LOXL1,↑MYH9	2	0	2
EXT1		Enzyme	2.357				↑FABP4,↑FN1	2	0	2
EYA1		Phosphatase	1.423				↑MEG3,↓EIF1AD2 (INCLUDES OTHERS)	1	1	2
EZH2		Transcription Regulator	6.548	-0.571	0.571		↑FBN1,↑FN1,↑KLK3,↑MEG3,↑MIRG,↑RUNX2,↑TGFBI,↑VEGFC,↑ZEB2,↓HMGA2,↓RAD51C	9	2	11
F2		Peptidase	2.46	1.136	1.136		↑ETS1,↑FN1,↑MTSS1,↑MYH11,↑MYH9,↑TRIO,↓RCAN1	6	1	7
F2R		G-protein Coupled Receptor	1.951	1.387	1.387		↑FN1,↑VEGFC,↓SERPINB5	2	1	3
F2RL1		G-protein Coupled Receptor	2.662				↑VEGFC,↑WWOX,↓FST,↓LRAT	2	2	4
FAM3B		Cytokine	1.457				↑FN1,↑ITGA5	2	0	2
FAM83A		Other	2.357				↑FABP4,↓LIPE	1	1	2
FAS		Transmembrane Receptor	2.866	-2.316	2.316	Inhibited	↑FBN1,↑GIT2,↑RUNX2,↑TNC	4	0	4
FAT1		Other	2.357				↑VEGFC,↑ZEB2	2	0	2
FBXW7		Enzyme	1.585				↑DLST,↑FABP4	2	0	2
FGF2		Growth Factor	3.851	1.855	1.855		↑ETS1,↑FABP4,↑FBN1,↑FN1,↑ITGA5,↑RUNX2,↑VEGFC,↑ZEB2,↓NPPB,↓UTF1	8	2	10
FGF21		Growth Factor	1.721	-0.93	0.93		↓DIO2,↓GHR	0	2	2
FGF7		Growth Factor	3.292	0.816	0.816		↑RUNX2,↓SFTPD	1	1	2
FGFR1		Kinase	2.199	1.42	1.42		↑TGFBI,↑TNC,↓SOX3	2	1	3
FGFR2		Kinase	7.5	-1.881	1.881		↑FN1,↑NNAT,↑PCOLCE,↑RUNX2,↑TENM3,↑VEGFC,↓FST,↓PTH1R,↓SOX3	6	3	9
FGFR3		Kinase	5.928	0.577	0.577		↑FN1,↓SOX3	1	1	2
FGFR4		Kinase	2.475	-1.982	1.982	Inhibited	↓HNF4A,↓KRT14	0	2	2
FKBP5		Enzyme	2.896	0.882	0.882		↑FABP4,↑KLK3,↑PRDM16,↓LIPE	3	1	4
FLT1		Kinase	1.635	-1	1		↓GDI2,↓LIN7C	0	2	2
FNDC5		Other	4.484	2	2	Activated	↑FABP4,↑PRDM16,↑RUNX2	3	0	3
FOLR1		Transporter	2.818				↑GAS5,↑HNRNPDL,↓DTD1,↓GLRX	2	2	4
FOS		Transcription Regulator	7.876	-0.554	0.554		↑FABP4,↑FBN1,↑FN1,↑GAS5,↑GIT2,↑HOOK1,↑LTBP3,↑MALAT1,↑MYH9,↑PRPF4B,↑RAPGEF3,↑TGFBI,↑TPM1,↑TSC1,↑VEGFC,↑VEGFD,↓DIO2,↓GSR,↓MGST1,↓NPPB,↓PTH1R,↓SFTPD	16	6	22
FOSL1		Transcription Regulator	1.507				↑RUNX2,↓SFTPD	1	1	2
FOSL2		Transcription Regulator	2.206				↑RUNX2,↓DIO2,↓SFTPD	1	2	3
FOXA		Group	1.866				↑PCK2,↓ERCC8	1	1	2
FOXA1		Transcription Regulator	2.356	-0.714	0.714		↑KLK3,↑MYH11,↑MYH9,↑RASSF1,↓ERCC8,↓HNF4A,↓ZNF292	4	3	7
FOXA2		Transcription Regulator	5.151	-0.063	0.063		↑MTOR,↑MYH11,↑PCK2,↑VEGFC,↓HMGA2,↓HNF4A,↓LIPE,↓SERPINA5,↓SFTPD,↓SLC51A,↓SLC51B,↓SLCO2B1	4	8	12
FOXC2		Transcription Regulator	4.567	0.57	0.57		↑FABP4,↑FN1,↑PRDM16,↑RUNX2,↓LIPE	4	1	5
FOXF1		Transcription Regulator	2.139				↑ITGA5,↑MYH11	2	0	2
FOXF2		Transcription Regulator	1.359				↑FN1,↑MYH11	2	0	2
FOXM1		Transcription Regulator	2.699	1.718	1.718		↑FN1,↑IKBKB,↑ITGA5,↑RMI1,↑ZEB2,↓SFTPD	5	1	6
FOXO1		Transcription Regulator	2.717	-0.056	0.056		↑FABP4,↑FLNB,↑FMOD,↑FN1,↑KLK3,↑PCK2,↑PTPRB,↑RUNX2,↓DIO2,↓FST,↓LRAT,↓SERPINB5	8	4	12
FOXO3		Transcription Regulator	1.682	0.102	0.102		↑FABP4,↑FLNB,↑FMOD,↑PTPRB,↑RUNX2,↑TSC1,↓GSTM5,↓LRAT	6	2	8
FOXO4		Transcription Regulator	3.883	0.113	0.113		↑FABP4,↑FLNB,↑FMOD,↑PTPRB,↑RUNX2,↓LRAT	5	1	6
FOXP4		Transcription Regulator	1.703				↑PRDM16,↓DIO2	1	1	2
FREM2		Other	3.309				↑FRAS1,↑FREM1	2	0	2
FSTL1	1.449	Other	4.745	2.213	2.213	Activated	↑FN1,↑MTOR	2	0	2
Fus	1.585	Transcription Regulator	1.896				↑FUS,↑RPL41,↑SLC22A17	3	0	3
GATA2		Transcription Regulator	2.796	-0.218	0.218		↑ETS1,↑FABP4,↑KLK3,↑PBX1,↑SLC9A5,↑VEGFC,↓DIO2,↓HMGA2,↓HNF4A,↓MGST1,↓RCAN1,↓RHAG,↓SLC51A,↓TPH1	6	8	14
GATA3		Transcription Regulator	1.775	0.063	0.063		↑ETS1,↑FN1,↑ZEB2,↓EIF1AD2 (INCLUDES OTHERS),↓KRT14,↓RCAN1	3	3	6
GATA4		Transcription Regulator	5.599	-1.636	1.636		↑GTF3C2,↑KLK3,↑MYH9,↑PTPRB,↑TGFBI,↓DIO2,↓HAO2,↓KRT14,↓NPPB,↓SERPINA5	5	5	10
GATA5		Transcription Regulator	1.932				↑PLAGL2,↓NPPB	1	1	2
GATA6		Transcription Regulator	2.75	-0.072	0.072		↑DLST,↑MYH11,↑MYH9,↑VEGFC,↓HNF4A,↓KRT14,↓NPPB	4	3	7
GCG		Other	2.767	-2.007	2.007	Inhibited	↑FN1,↑SIK1,↓FST,↓LPIN1,↓SMPX	2	3	5
GDF11		Growth Factor	5.35	1.188	1.188		↑ITGA5,↑RUNX2,↓FST,↓GNG4,↓NPPB	2	3	5
GDF15		Growth Factor	2.063				↓LIPE,↓NPPB,↓SERPINB5	0	3	3
GLI1		Transcription Regulator	3.458	0	0		↑ITPKB,↑KLK3,↑MED13L,↑MSI2,↑PNISR,↑RABL6,↑RUNX2,↑TNC,↑TNFSF13B,↑VEGFC,↑ZMIZ1,↓DIO2,↓PTH1R,↓SERPINB5	11	3	14
GLI2		Transcription Regulator	2.105	0	0		↑KLK3,↑RUNX2,↓RCAN1	2	1	3
GLIS1		Transcription Regulator	1.959				↑FBN2,↑LOXL1	2	0	2
GNA12		Enzyme	1.703	1.969	1.969	Activated	↑IQGAP1,↑MYH11,↓GSR	2	1	3
GNA14		Enzyme	1.857				↓FST,↓MGST1,↓NPPB	0	3	3
GNAQ		Enzyme	1.827				↓FST,↓MGST1,↓NPPB	0	3	3
GPBAR1		G-protein Coupled Receptor	4.087	-2.236	2.236	Inhibited	↓DIO2,↓GSR,↓GSTM5,↓MGST1,↓SLC51A,↓SLC51B	0	6	6
GPI		Enzyme	1.658				↑FN1,↑ZEB2	2	0	2
GPR151		G-protein Coupled Receptor	2.69				↑TGFBI,↓GLRX	1	1	2
GPRC6A		G-protein Coupled Receptor	3.161				↑PRDM16,↓DIO2,↓LIPE	1	2	3
GRIN1		Ion Channel	2.007	1	1		↑FN1,↑TNC,↓FST	2	1	3
GRIP1		Transcription Regulator	2.358				↑FRAS1,↑FREM1	2	0	2
Growth hormone		Group	3.402	-1.53	1.53		↑FABP4,↑FN1,↑TCF21,↑ZEB2,↓GHR,↓GSTM5,↓LIPE	4	3	7
GSTO1		Enzyme	2.007	1	1		↑MYH9,↑PBX1	2	0	2
H3C6		Other	2.358				↑RUNX2,↓HMGA2	1	1	2
HAND1		Transcription Regulator	2.063				↑FABP4,↓LIPE,↓SMPX	1	2	3
HAND2		Transcription Regulator	3.582	-1.432	1.432		↑PTPRB,↓NPPB	1	1	2
HAX1		Other	1.697				↑DLST,↓SLC51A,↓SLC51B	1	2	3
Hdac		Group	2.221	1.912	1.912		↑ITGA8,↑PBX1,↑TCF21,↑ZEB2	4	0	4
HDAC1		Transcription Regulator	3.245	-0.44	0.44		↑FABP4,↑FN1,↑GNAS,↑KLK3,↑RUNX2,↓MTA3,↓PCYT1A	5	2	7
HECTD2		Enzyme	1.703				↑FN1,↑ITGA5	2	0	2
HEYL		Transcription Regulator	2.358				↑KLK3,↑MYH11	2	0	2
HGF		Growth Factor	2.53	-1.577	1.577		↑ETS1,↑FN1,↑GUCY1B1,↑MID1,↑RUNX2,↑SNRNP70,↑VEGFC,↓RCAN1	7	1	8
HIF1A		Transcription Regulator	2.77	1.323	1.323		↑EED,↑ETS1,↑FAM162A,↑FN1,↑ITGA5,↑LOXL1,↑MYH9,↑PCK2,↑POLG,↑RASSF1,↑VEGFC,↓GHR,↓KRT14	11	2	13
Histone h3		Group	2.569				↑FABP4,↑GABPB2,↑HIVEP3,↑ITGA5,↑KLK3,↑RASSF1,↑RUNX2,↓GHR,↓HMGA2,↓HNF4A,↓LRAT,↓RCAN1	7	5	12
HMGA1		Transcription Regulator	3.728	1.32	1.32		↑MYH9,↓GHR,↓LIPE,↓PTH1R	1	3	4
HMGB2		Transcription Regulator	2.81				↑FABP4,↑RUNX2,↑VEGFC,↓LIPE	3	1	4
HNF1B		Transcription Regulator	2.747	-0.335	0.335		↑FN1,↑MAP4,↑OLFM1,↑ZEB2,↓GDI2,↓HNF4A	4	2	6
HNRNPA2B1		Other	1.879				↑FN1,↑PBX1,↑SFI1,↑WWOX,↓MUC13	4	1	5
HNRNPK		Other	1.6				↑SLC47A1,↓LPIN1	1	1	2
HOXA10		Transcription Regulator	2.578	0	0		↑FN1,↑IDH2,↑NCAM1,↑TNFSF13B,↓ELOC,↓FST	4	2	6
HOXA11		Transcription Regulator	2.627				↑ITGA8,↑RUNX2	2	0	2
HOXA9		Transcription Regulator	1.502	0.975	0.975		↑MSI2,↑PABPN1,↓GLRX,↓NPPB	2	2	4
HOXD13		Transcription Regulator	2.69				↑FBN2,↑FN1,↑TNC	3	0	3
HOXD3		Transcription Regulator	3.955	1.969	1.969	Activated	↑ITGA5,↑TGFBI	2	0	2
HPN		Peptidase	1.932				↑FN1,↓LIPE	1	1	2
HRAS		Enzyme	7.346	-2.66	2.66	Inhibited	↑EIF4G3,↑ETS1,↑FERMT2,↑FN1,↑GTF3C2,↑HOXC8,↑ITGA5,↑LOXL1,↑MYH11,↑NNAT,↑SORBS1,↑TENM3,↑TPM1,↓MUC13,↓NPPB,↓PCYT1A,↓TPH1	13	4	17
Hsp90 (family)		Group	1.538				↑FN1,↑KLK3	2	0	2
HSPA9		Other	3.757	1.387	1.387		↑FN1,↑PBX1,↑PRDM16,↓KRT14	3	1	4
HSPB8		Kinase	2.1				↓LPIN1,↓NPPB	0	2	2
ID1		Transcription Regulator	3.322	1.057	1.057		↑FABP4,↑FN1,↑RUNX2	3	0	3
IDH1		Enzyme	2.886				↑FABP4,↑FN1,↑RUNX2,↑ZEB2	4	0	4
IFI16		Transcription Regulator	1.618	-2	2	Inhibited	↓MGST1,↓SFTPD	0	2	2
IFNG		Cytokine	3.359	-0.07	0.07		↑ELAVL1,↑ETS1,↑FN1,↑GAS5,↑GNAS,↑ITGA5,↑ITPKB,↑MTSS1,↑MYH9,↑NCAM1,↑PTPRB,↑RAB12,↑RUNX2,↑SBNO2,↑TNFSF13B,↑VEGFC,↑ZEB2,↓ERCC8,↓IDE,↓KRT14,↓MTA3,↓NPPB,↓RARRES1,↓SERPINA5,↓SERPINB5,↓TPH1	17	9	26
IFNGR1		Transmembrane Receptor	2.114	-1.134	1.134		↑FN1,↑MID1,↓NPPB	2	1	3
IFT88		Other	1.863				↑FABP4,↑RUNX2	2	0	2
Ige		Complex	1.9	0.426	0.426		↑HIVEP3,↑ITGA5,↑MTOR,↑TNC,↑TPM1,↑VEGFC,↓IKBKG	6	1	7
IGF1		Growth Factor	4.762	1.475	1.475		↑FABP4,↑FN1,↑ITGA5,↑MYH11,↑NCAM1,↑PCK2,↑PCOLCE,↑PITPNC1,↑RUNX2,↑TGFBI,↑VEGFC,↓GHR,↓NPPB,↓PTH1R	11	3	14
IGF1R		Transmembrane Receptor	2.061	0.549	0.549		↑MEG3,↑RUNX2,↑TGFBI,↑VEGFC,↓LIPE,↓SMPX	4	2	6
IGF2		Growth Factor	2.127	1.117	1.117		↑FN1,↑ITGA5,↑PRDM16,↑TGFBI,↓GHR,↓NPPB	4	2	6
IGFBP2		Other	7.346	1.172	1.172		↑FN1,↑ITGA5,↑MALAT1,↑PTPRB,↑RBMS3,↓GHR	5	1	6
IgG		Complex	2.708	0.469	0.469		↑FN1,↑GNAS,↑TNC,↓FST,↓NPPB	3	2	5
IHH		Enzyme	2.113	-0.074	0.074		↑RUNX2,↓PTH1R	1	1	2
IL1		Group	2.636	-0.213	0.213		↑FN1,↑LRP1,↑RUNX2,↑TNC,↓FST,↓LRAT	4	2	6
IL10RA		Transmembrane Receptor	2.577	0.302	0.302		↑FBN1,↑FN1,↑KLK3,↑PCOLCE,↓GHR,↓GSTM5,↓HAO2,↓SLCO2B1	4	4	8
IL13		Cytokine	2.025	0.649	0.649		↑FABP4,↑FAM162A,↑FN1,↑MTSS1,↑TNFSF13B,↓PTH1R	5	1	6
IL17A		Cytokine	2.666	0.419	0.419		↑FN1,↑HIVEP3,↑TNC,↑VEGFC,↑VEGFD,↓NPPB	5	1	6
IL1B		Cytokine	3.115	-0.903	0.903		↑ELAVL1,↑FN1,↑GAS5,↑GNAS,↑ITGA5,↑ITGA8,↑ITPKB,↑MYH11,↑RUNX2,↑TLN1,↑TNFSF13B,↑VEGFC,↓FST,↓GHR,↓HNF4A,↓RCAN1	12	4	16
IL33		Cytokine	3.311	-0.076	0.076		↑ETS1,↑FAM162A,↑ITGA5,↑PLA2G4F,↑PRPF4B,↑VEGFC,↑ZEB2,↓GSTM5,↓HACD3,↓IKBKG,↓TPH1	7	4	11
IL4		Cytokine	1.987	2.378	2.378	Activated	↑DYNC1H1,↑FABP4,↑FAM162A,↑FLNB,↑FN1,↑KLK3,↑LRP1,↑MAP4,↑MYH9,↑POLG,↑SRRM1,↑SRRM2,↑TGFBI,↑TLN1,↑TNC,↓GSR,↓IDE,↓LY6G6C,↓SYT11	15	4	19
IL6		Cytokine	2.479	-0.097	0.097		↑FN1,↑IRAG1,↑KLK3,↑MTOR,↑RASSF1,↑RUNX2,↑SBNO2,↑SMOX,↑TNC,↓GLRX,↓KRT14	9	2	11
IL7		Cytokine	1.907	-1.741	1.741		↑FN1,↑RUNX2,↓GSR	2	1	3
ILK		Kinase	3.306	0.124	0.124		↑FN1,↑IKBKB,↑PRDM16	3	0	3
Immunoglobulin		Complex	4.298	-2.215	2.215	Inhibited	↑DLST,↑FBN1,↑FLNB,↑FN1,↑IDH2,↑LTBP3,↑MTOR,↑PCK2,↑PCOLCE,↑RUNX2,↑SMOX,↑TNFSF13B,↑TSC1,↑ZEB2,↓GSR,↓HAO2,↓RHAG,↓SLCO2B1	14	4	18
INHA		Growth Factor	3.323	-0.24	0.24		↑MYH11,↓FST	1	1	2
INHBA		Growth Factor	1.625	-0.974	0.974		↑FN1,↑PSMD9,↓FST,↓SERPINA5,↓SERPINB5	2	3	5
INHBB		Growth Factor	2.179				↑TNC,↓FST	1	1	2
INSR		Kinase	1.437	-0.64	0.64		↑FABP4,↑HOXC8,↑IQGAP1,↑ITGA5,↑MEG3,↓HNF4A,↓IDE,↓NPPB,↓SMPX	5	4	9
Insulin		Group	3.799	1.916	1.916		↑FABP4,↑FBN1,↑FN1,↑KLK3,↑LRP1,↑MTOR,↑RUNX2,↑SORBS1,↑TGFBI,↑TNC,↓GDI2,↓HNF4A,↓IDE,↓LIPE,↓LPIN1	10	5	15
IRF2		Transcription Regulator	1.491	-1	1		↑MYH9,↑TNFSF13B,↓RARRES1,↓SLC51B,↓SLCO2B1	2	3	5
IRS1		Enzyme	3.185	1.177	1.177		↑FABP4,↑GAS5,↑PRDM16,↑TGFBI,↑TLN1,↓FST	5	1	6
IRS2		Enzyme	1.358				↑FABP4,↑TLN1,↓FST	2	1	3
ITGA11		Other	2.51				↑FN1,↑TNC	2	0	2
ITGA3		Other	2				↑FN1,↑TLN1	2	0	2
ITGAV		Transmembrane Receptor	4.044	1.073	1.073		↑FN1,↑ITGA5,↑RUNX2	3	0	3
ITGB1		Transmembrane Receptor	2.86	-0.543	0.543		↑FBN2,↑FN1,↑ITGA5,↑LOXL1,↑LTBP3	5	0	5
ITGB2		Transmembrane Receptor	2.379	2	2	Activated	↑FN1,↑RUNX2	2	0	2
ITGB3		Transmembrane Receptor	4.445	1.21	1.21		↑FN1,↑ITGA5,↑RUNX2	3	0	3
JAG1		Growth Factor	2.575	2.2	2.2	Activated	↑MYH11,↑NCAM1,↑RUNX2,↑TNC	4	0	4
JAK2		Kinase	3				↑FN1,↑ITGA5,↑NEAT1	3	0	3
JARID2		Transcription Regulator	1.359				↑SCAP,↑ZEB2	2	0	2
Jnk		Group	2.058	2.233	2.233	Activated	↑ETS1,↑FABP4,↑FN1,↓HNF4A	3	1	4
JUN		Transcription Regulator	4.824	-0.09	0.09		↑FABP4,↑FN1,↑MYH9,↑NCAM1,↑RUNX2,↑SNRNP70,↑SRRM1,↑TNC,↑VEGFC,↑ZEB2,↓DIO2,↓LPIN1,↓NPPB,↓SERPINB5,↓SFTPD	10	5	15
JUNB		Transcription Regulator	3.684	0.555	0.555		↑FN1,↑RUNX2,↑VEGFC,↓LIPE,↓SFTPD	3	2	5
KAT6A		Enzyme	1.74	0	0		↑HOXC8,↑ITGA8,↑RUNX2	3	0	3
KCNIP3		Transcription Regulator	2.524	1.387	1.387		↑MID1,↓SYT11	1	1	2
KCNJ2		Ion Channel	4.475	3	3	Activated	↑DYNC1H1,↑FLNB,↑MAPK8IP3,↑MYH9,↑MYO9B,↑NAV1,↑TLN1	7	0	7
KDM3A		Transcription Regulator	2.652	1.982	1.982	Activated	↑ETS1,↑KLK3,↑MYH11,↑TNC	4	0	4
KDM4B		Enzyme	1.423				↑IDH2,↑PCK2	2	0	2
KDM5B		Transcription Regulator	1.359	0.927	0.927		↑MAPK8IP3,↑PHF20,↑SMOX,↓FST,↓HMGA2	3	2	5
KDM8		Enzyme	1.836	1	1		↑IDH2,↑KLK3,↑PCK2,↓GSR	3	1	4
KLF2		Transcription Regulator	1.444				↑FABP4,↑RUNX2,↓SFTPD	2	1	3
KLF3		Transcription Regulator	1.712	1.265	1.265		↑GIT2,↑HNRNPDL,↑RASSF1,↑RNF166,↑ZEB2,↓PCYOX1,↓PDE7A,↓RAD51C	5	3	8
KLF4		Transcription Regulator	3.827	-0.387	0.387		↑FN1,↑MSI2,↑MYH11,↑RUNX2,↑TNC,↓KRT14,↓NPPB,↓RCAN1	5	3	8
KMT2A		Transcription Regulator	2.706	1.501	1.501		↑ETS1,↑FN1,↑HOXC8,↑PBX1,↑PRDM16	5	0	5
KRAS		Enzyme	6.967	-3.695	3.695	Inhibited	↑FBN1,↑FBN2,↑FN1,↑HNRNPDL,↑IKBKB,↑ITGA8,↑MYH11,↑NCAM1,↑PCOLCE,↑PRDM16,↑TIMM9,↑TLN1,↑TNC,↑TPM1,↑VEGFD,↓HMGA2,↓MUC13,↓PABPC1,↓SLC39A8	15	4	19
KRT10		Other	2.793				↑IKBKB,↓IKBKG	1	1	2
LACTB		Peptidase	4.356	-1.172	1.172		↑FBN1,↑FN1,↑TGFBI	3	0	3
LAMA4		Enzyme	5.469	-1.155	1.155		↑FN1,↑ITGA8,↑PRDM16,↑VEGFC,↑VEGFD,↓GHR,↓GSR,↓GSTM5,↓MGST1	5	4	9
Laminin (complex)		Complex	1.75				↑FN1,↑RUNX2	2	0	2
LAMP2		Other	3.247	0.283	0.283		↑FN1,↓RCAN1	1	1	2
LDHA		Enzyme	1.896				↑FN1,↑VEGFC	2	0	2
LEF1		Transcription Regulator	3.145	0.333	0.333		↑E130308A19RIK,↑FN1,↑NCAM1,↑NNAT,↑RUNX2,↑ZNF467,↓SOX3	6	1	7
LEP		Growth Factor	1.754	1.236	1.236		↑FABP4,↑FN1,↑GNAS,↑MTOR,↑PRDM16,↑RUNX2,↓LIPE	6	1	7
let-7		MicroRNA	2.368	-0.241	0.241		↑FN1,↑PLAGL2,↓HNF4A,↓RCAN1	2	2	4
let-7a-5p (and other miRNAs w/seed GAGGUAG)		Mature MicroRNA	4.903	-1.362	1.362		↑FN1,↑SMOX,↑TPM1,↓HMGA2,↓TTC9C	3	2	5
Lh		Complex	1.418	-0.092	0.092		↑GNAS,↑RAPGEF3,↑RUNX2,↑SIK1,↑TLN1,↑VEGFC,↓FST	6	1	7
LHX1		Transcription Regulator	3.07	-0.221	0.221		↑FN1,↑MSI2,↑SLC47A1,↓CLTRN,↓HAO2,↓HNF4A	3	3	6
LIF		Cytokine	1.524	-1.406	1.406		↑FN1,↑TNC	2	0	2
LIN28B		Other	1.305				↑ZEB2,↓HMGA2	1	1	2
LMNA		Other	1.654				↑FABP4,↑FN1,↑KANK3,↓HMGA2,↓LIPE	3	2	5
LMNB1		Other	3.19				↑FBN1,↑TGFBI,↓GDI2,↓MGST1	2	2	4
LPL		Enzyme	1.358				↑FABP4,↓LIPE,↓NPPB	1	2	3
LRP5		Transmembrane Receptor	5.41	1.432	1.432		↑LRP1,↑RUNX2,↓HNF4A,↓SOX3	2	2	4
LRP6		Transmembrane Receptor	2.154	0.883	0.883		↑RUNX2,↓SOX3	1	1	2
MACROH2A1		Other	1.668				↑ETS1,↑FN1,↑MAGEL2	3	0	3
MAP2K1		Kinase	3.019	0.968	0.968		↑ITGA5,↑RUNX2,↑TNC	3	0	3
MAP3K1		Kinase	2.29				↑IKBKB,↑TNC,↓TPH1	2	1	3
MAP3K14		Kinase	7.493	1.117	1.117		↑FN1,↑IKBKB,↓RCAN1	2	1	3
MAP4K4		Kinase	1.735	-2	2	Inhibited	↑DLST,↑ITGA5,↑NDUFAB1	3	0	3
MAPK14		Kinase	4.457	0.446	0.446		↑ELAVL1,↑FN1,↑GNAS,↑MYH11,↑RUNX2,↑TPM1,↑VEGFC,↓NPPB	7	1	8
MAPK8		Kinase	2.565	0.726	0.726		↑ETS1,↑VEGFC,↓DIO2	2	1	3
MAPT		Other	2.061				↑DYNC1H1,↑FUS,↑GUCY1B1,↑ITGA5,↑LRP1,↑MTOR,↑TLN1,↑TPM1,↓GALNS,↓GDI2,↓GSTM5,↓PCYOX1	8	4	12
MBTD1		Other	1.863				↑ERDR1X,↑PITPNC1,↑PRDM16	3	0	3
MDM2		Transcription Regulator	1.395				↑ETS1,↑FABP4,↓KRT14	2	1	3
MED1		Transcription Regulator	2.092	1.067	1.067		↑FABP4,↑KLK3,↑MTOR,↓GHR,↓SLC39A8,↓UTF1	3	3	6
MEF2C		Transcription Regulator	2.777	-1.203	1.203		↑PTPRB,↑RUNX2,↓PTH1R	2	1	3
MEF2D		Transcription Regulator	1.777	0.928	0.928		↑FN1,↓NPPB	1	1	2
MEIS2		Transcription Regulator	1.329				↑PBX1,↑RUNX2	2	0	2
Mek		Group	1.833	0.332	0.332		↑ETS1,↑TPM1,↑VEGFC	3	0	3
MEN1		Transcription Regulator	2.154	1.982	1.982	Activated	↑FABP4,↑FN1,↑HOXC8,↑RUNX2	4	0	4
MET		Kinase	1.433	-0.038	0.038		↑FN1,↑VEGFC,↑ZEB2	3	0	3
MGP		Other	1.893				↑RUNX2,↑TGFBI,↓HNF4A	2	1	3
mir-101		MicroRNA	3.633	-1.96	1.96	Inhibited	↑IDH2,↑MTOR	2	0	2
mir-122		MicroRNA	1.45	-2	2	Inhibited	↑GTF3C2,↑IQGAP1,↑MAP4	3	0	3
mir-133		MicroRNA	1.876	-2	2	Inhibited	↑ELAVL1,↑FBN2,↑FN1,↑MALAT1	4	0	4
mir-135		MicroRNA	1.959				↑MTOR,↑MTSS1,↑RUNX2	3	0	3
miR-135a-5p (and other miRNAs w/seed AUGGCUU)		Mature MicroRNA	1.658				↑MTOR,↑RUNX2	2	0	2
miR-1-3p (and other miRNAs w/seed GGAAUGU)		Mature MicroRNA	2.439	0.091	0.091		↑FERMT2,↑LRP1,↓HACD3,↓LIN7C,↓SERPINB5	2	3	5
MIR17HG		Other	2.903	-1.89	1.89		↑FBN2,↑FRAS1,↑LRP1,↑SIK1,↑TBX20	5	0	5
mir-181		MicroRNA	1.6				↑RUNX2,↑SLC47A1,↑ZEB2	3	0	3
mir-182		MicroRNA	3.176	-0.511	0.511		↑FN1,↑MALAT1,↑MTOR,↑MTSS1,↑NCAM1,↓GHR	5	1	6
miR-182-5p (and other miRNAs w/seed UUGGCAA)		Mature MicroRNA	2.007	-1.98	1.98	Inhibited	↑FN1,↑MALAT1,↑MTSS1,↑NCAM1	4	0	4
mir-183		MicroRNA	1.451				↑FN1,↑IDH2,↑LRP1	3	0	3
mir-192		MicroRNA	1.703				↑FN1,↑ZEB2	2	0	2
miR-196a-5p (and other miRNAs w/seed AGGUAGU)		Mature MicroRNA	3.068				↑HOXC8,↑IKBKB	2	0	2
miR-199a-3p (and other miRNAs w/seed CAGUAGU)		Mature MicroRNA	2.063				↑FN1,↑MTOR	2	0	2
miR-199a-5p (and other miRNAs w/seed CCAGUGU)		Mature MicroRNA	5.175	-2.179	2.179	Inhibited	↑ETS1,↑FN1,↑MYH11,↑MYH9,↓LIN7C	4	1	5
Mir200		Group	3.708	-1.993	1.993	Inhibited	↑LRP1,↑ZEB2	2	0	2
mir-205		MicroRNA	1.658				↑RUNX2,↑ZEB2	2	0	2
miR-208a-3p (and other miRNAs w/seed UAAGACG)		Mature MicroRNA	2.076				↑ETS1,↑RUNX2	2	0	2
mir-21		MicroRNA	2.146	0.797	0.797		↑FN1,↑GAS5,↑TCF21,↑TNFSF13B,↓SERPINB5	4	1	5
miR-21-5p (and other miRNAs w/seed AGCUUAU)		Mature MicroRNA	1.815	0.025	0.025		↑TCF21,↓SERPINB5	1	1	2
miR-218-5p (and other miRNAs w/seed UGUGCUU)		Mature MicroRNA	3.708	-1.941	1.941		↑RUNX2,↑ZEB2	2	0	2
mir-221		MicroRNA	1.777				↑ETS1,↑KLK3,↑ZEB2	3	0	3
mir-29		MicroRNA	3.45	-2.423	2.423	Inhibited	↑FN1,↑RUNX2,↑TPM1	3	0	3
miR-29b-3p (and other miRNAs w/seed AGCACCA)		Mature MicroRNA	3.476	-2.57	2.57	Inhibited	↑FBN1,↑TPM1	2	0	2
mir-30		MicroRNA	1.375				↑NEDD4L,↑RUNX2	2	0	2
miR-30c-5p (and other miRNAs w/seed GUAAACA)		Mature MicroRNA	2.235	-1.788	1.788		↑RUNX2,↑TPM1,↓NPPB	2	1	3
miR-31-5p (and other miRNAs w/seed GGCAAGA)		Mature MicroRNA	2.627				↑ITGA5,↓KRT14	1	1	2
mir-322		MicroRNA	2.827				↑FN1,↓NPPB	1	1	2
miR-330-5p (and other miRNAs w/seed CUCUGGG)		Mature MicroRNA	3.068				↑ETS1,↑MTOR	2	0	2
mir-34		MicroRNA	1.342	-0.771	0.771		↑FN1,↑RUNX2	2	0	2
miR-450a-5p (and other miRNAs w/seed UUUGCGA)		Mature MicroRNA	2.943	-1	1		↑ITGA5,↓KRT14	1	1	2
mir-515		MicroRNA	2.406				↑ZEB2,↓ERCC8	1	1	2
mir-8		MicroRNA	1.31	-1.784	1.784		↑ETS1,↑FN1,↑LRP1,↑ZEB2	4	0	4
mir-802		MicroRNA	1.907	0	0		↑ITGA8,↑MYH11,↑PRDM16,↑VEGFC,↓GNG4,↓MGST1	4	2	6
miR-96-5p (and other miRNAs w/seed UUGGCAC)		Mature MicroRNA	1.703				↑FN1,↑MTSS1	2	0	2
MITF		Transcription Regulator	2.137	-0.769	0.769		↑FMOD,↑FN1,↑ITPKB,↑RMI1,↓NPPB,↓TPH1	4	2	6
MKNK1		Kinase	2.638	2	2	Activated	↑ETS1,↑FLNB,↑MALAT1,↑MAPK8IP3,↑NEAT1,↓NPPB	5	1	6
MMP1		Peptidase	2.007	-1.98	1.98	Inhibited	↑FN1,↑RUNX2,↓SERPINB5	2	1	3
MMP12		Peptidase	1.939				↑MAP4,↑MYH9,↑TLN1,↓HNF4A	3	1	4
MMP2		Peptidase	4.406	-1.37	1.37		↑FN1,↑LRP1,↑SCAP,↓NPPB	3	1	4
MRTFA		Transcription Regulator	5.326	2.071	2.071	Activated	↑ITGA5,↑MYH11,↑MYH9,↑SORBS1,↑TNC,↓GSTM5,↓NPPB	5	2	7
MRTFB		Transcription Regulator	3.638	2.959	2.959	Activated	↑ITGA5,↑LOXL1,↑MYH11,↑MYH9,↑SORBS1,↓GSTM5	5	1	6
MSC		Transcription Regulator	1.305				↑FABP4,↓SLC51B	1	1	2
MSTN		Growth Factor	1.836				↑FN1,↑MTOR,↑RUNX2,↑TNC	4	0	4
MTM1		Phosphatase	1.492				↑MTOR,↑NEDD4L	2	0	2
MUC1		Other	2.021	-0.287	0.287		↑IKBKB,↑RASSF1,↓MGST1	2	1	3
MYC		Transcription Regulator	5.879	-1.407	1.407		↑EED,↑ELAVL1,↑FABP4,↑FBN1,↑FBN2,↑FMOD,↑FN1,↑IDH2,↑MAP4,↑NCAM1,↑PHF20,↑RPL41,↑SMOX,↑TLN1,↑TNC,↑TNFSF13B,↑TPM1,↑VEGFC,↓GDI2,↓GSR,↓KRT14,↓NPPB,↓RARRES1,↓RCAN1	18	6	24
MYCN		Transcription Regulator	3.879	-0.872	0.872		↑EED,↑FBN1,↑FN1,↑KLK3,↑MAP4,↑MYH9,↑NCAM1,↑RPL41,↑ZEB2	9	0	9
MYO6		Other	1.652	0	0		↑TNC,↑TTLL3,↓GLRX,↓LPIN1	2	2	4
MYOC		Other	2.251				↑FBN1,↑FN1,↑RUNX2,↓SOX3	3	1	4
MYOCD		Transcription Regulator	5.492	-0.217	0.217		↑FN1,↑MYH11,↑PTPRB,↓SERPINB5	3	1	4
MYOZ2		Other	3.309				↓NPPB,↓RCAN1	0	2	2
NANOG		Transcription Regulator	2.127	1.6	1.6		↓FST,↓RCAN1,↓UTF1	0	3	3
NCOA1		Transcription Regulator	1.827				↑FABP4,↑KLK3,↑SORBS1,↓LPIN1,↓SERPINB5	3	2	5
NFAT5		Transcription Regulator	1.777	-0.555	0.555		↑DNA2,↑TNC	2	0	2
NFATC4		Transcription Regulator	3.247				↑FABP4,↓NPPB	1	1	2
NFE2L2		Transcription Regulator	3.991	-0.203	0.203		↑FABP4,↑FN1,↑FUS,↑KLK3,↑PTPRB,↑TPM1,↑VEGFD,↓GHR,↓GSR,↓GSTM5,↓HACD3,↓IDE,↓IKBKG,↓MGST1	7	7	14
NFIB		Transcription Regulator	1.672				↑NCAM1,↑PITPNC1	2	0	2
NFkB (family)		Group	2.021	0.156	0.156		↑FN1,↑NCAM1,↓HNF4A,↓LIPE	2	2	4
NFKBIA		Transcription Regulator	1.428	0.711	0.711		↑FN1,↑GAS5,↑TNC,↑VEGFC,↓GSTM5,↓RCAN1	4	2	6
NF-Y		Complex	3.176				↑GUCY1B1,↓GHR,↓LPIN1,↓TPH1	1	3	4
NFYA		Transcription Regulator	1.569				↑GUCY1B1,↓LPIN1	1	1	2
NFYB		Transcription Regulator	4.264				↑ELAVL1,↑FRYL,↑IGDCC4,↑RPL41,↑RUNX2,↓LPIN1,↓SLC39A8,↓TTLL9	5	3	8
NGF		Growth Factor	2.096	0.2	0.2		↑GUCY1B1,↑KLK3,↑LRP1,↑MAPK8IP3,↑TRIO,↑VEGFC,↓DPYSL5	6	1	7
NKX2-1		Transcription Regulator	2.521	-1.372	1.372		↑MYH11,↑POLG,↑TNC,↓DIO2,↓HMGA2,↓SFTPD	3	3	6
NKX2-2-AS1		Other	1.329				↑FAM162A,↑PRDM16	2	0	2
NKX3-1		Transcription Regulator	1.431				↑EED,↑ETS1,↑KLK3	3	0	3
NLRX1		Other	1.511				↑IKBKB,↑MTOR,↓IKBKG	2	1	3
NOG		Growth Factor	3.154	1.038	1.038		↑NCAM1,↑RUNX2,↓FST	2	1	3
NOS2		Enzyme	1.426	-2.2	2.2	Inhibited	↑ERDR1X,↑FABP4,↑TNFSF13B	3	0	3
NOS3		Enzyme	1.577				↑FN1,↓NPPB	1	1	2
NOTCH1		Transcription Regulator	2.291	0.871	0.871		↑MYH11,↑RUNX2,↓KRT14	2	1	3
NOTCH2		Transcription Regulator	1.431				↑FN1,↑MYH11	2	0	2
NOTCH3		Transcription Regulator	4.11	2.449	2.449	Activated	↑FN1,↑GUCY1B1,↑MYH11,↑PBX1	4	0	4
NPM1		Transcription Regulator	2.876	2.828	2.828	Activated	↑ETS1,↑FN1,↑MTSS1,↑TGFBI,↑VEGFC,↑ZMYND8	6	0	6
NPR1		Enzyme	4.472	-0.657	0.657		↑FN1,↑GUCY1B1,↓NPPB,↓RCAN1	2	2	4
NR0B2		Ligand-dependent Nuclear Receptor	2.167	-0.739	0.739		↑PCK2,↓GSTM5,↓HNF4A,↓LPIN1	1	3	4
NR1H2		Ligand-dependent Nuclear Receptor	1.33	-0.577	0.577		↑PRDM16,↑VEGFC,↓DIO2,↓LIPE	2	2	4
NR1H3		Ligand-dependent Nuclear Receptor	1.456	-1.387	1.387		↑PRDM16,↑VEGFC,↓DIO2,↓GSTM5	2	2	4
NR1H4		Ligand-dependent Nuclear Receptor	5.446	-0.151	0.151		↑FN1,↑TGFBI,↓GSTM5,↓HNF4A,↓LIPE,↓SLC51A,↓SLC51B	2	5	7
NR1I2		Ligand-dependent Nuclear Receptor	1.345	-0.958	0.958		↓GSTM5,↓HNF4A,↓MGST1	0	3	3
NR3C1		Ligand-dependent Nuclear Receptor	1.607	-1.835	1.835		↑FABP4,↑FN1,↑IKBKB,↑KLK3,↑PCK2,↑RBMS3,↑RUNX2,↑SCAP,↓HNF4A,↓KRT14,↓LPIN1,↓NPPB	8	4	12
NR3C2		Ligand-dependent Nuclear Receptor	3.147	1.026	1.026		↑FN1,↑TGFBI,↓GHR,↓NPPB	2	2	4
NR4A1		Ligand-dependent Nuclear Receptor	1.801	-1.76	1.76		↑DLST,↑FABP4,↑FN1,↑IDH2,↑PCK2,↓GSTM5,↓LPIN1	5	2	7
NR4A2		Ligand-dependent Nuclear Receptor	1.421				↑FABP4,↓SLC39A8	1	1	2
NR4A3		Ligand-dependent Nuclear Receptor	2.889	-1.387	1.387		↑FABP4,↑ITGA8,↑MYH11,↓LPIN1,↓SLC39A8	3	2	5
NRAS		Enzyme	2.138	-0.152	0.152		↑ETS1,↑FN1,↑NCAM1,↑SBNO2,↓HMGA2	4	1	5
NRG1		Growth Factor	1.575	1.744	1.744		↑FN1,↑KLK3,↑VEGFC,↓NPPB	3	1	4
NRL		Transcription Regulator	1.554				↑MTOR,↑OLFM1	2	0	2
NTS		Other	1.492				↑KLK3,↓SLC51A	1	1	2
NUP98-HOXA9		Fusion Gene/product	2.139				↑HOXC8,↑MSI2,↑SLC22A17	3	0	3
NUPR1		Transcription Regulator	3.354	0.243	0.243		↑DNTTIP1,↑ETS1,↑FAM162A,↑GABBR1,↑GTF3C2,↑HIVEP3,↑RMI1,↓DPYSL5,↓PCYOX1,↓SLC39A8,↓UEVLD	7	4	11
OGA		Enzyme	2.87	-1.069	1.069		↑DLST,↑FERMT2,↑FLNB,↑FN1,↑ITPKB,↑SORBS1,↑TCF25,↑TGFBI,↑TNC	9	0	9
OTX2		Transcription Regulator	2.007	0.218	0.218		↑NCAM1,↑TNC,↓CLTRN	2	1	3
OXTR		G-protein Coupled Receptor	1.932				↑RUNX2,↓LIPE	1	1	2
P38 MAPK		Group	3.238	0.49	0.49		↑FABP4,↑FN1,↑MAP4,↑MYH11,↑RUNX2,↑VEGFC,↓DIO2,↓FST,↓RCAN1,↓SERPINB5	6	4	10
PAK2		Kinase	1.893				↑ETS1,↑ZEB2	2	0	2
PALMD		Other	1.359				↑RUNX2,↑VEGFC	2	0	2
PAX3		Transcription Regulator	1.818				↑OLFM1,↑TNC,↓GSTM5,↓LIPE	2	2	4
PAX5-ELN		Fusion Gene/product	1.777				↑RAPGEF3,↑RBMS3,↓MUC13	2	1	3
PCGF2		Transcription Regulator	1.804				↑FN1,↑ZEB2	2	0	2
PDCD5		Other	2				↑TNC,↓NPPB	1	1	2
Pdgf (complex)		Complex	1.381	0.591	0.591		↑FN1,↑ITGA5,↑NCAM1	3	0	3
PDGF BB		Complex	8.839	-0.049	0.049		↑ELAVL1,↑ETS1,↑FN1,↑GUCY1B1,↑ITGA5,↑MYH11,↑PCOLCE,↑TNC,↓GHR,↓HMGA2,↓MGST1,↓NPPB	8	4	12
PDGFB		Growth Factor	2.627	1.949	1.949		↑FN1,↑TNC	2	0	2
Pdgfr		Group	3.261				↑FN1,↑TNC	2	0	2
PDGFRB		Kinase	3.068				↑FN1,↑MYH11	2	0	2
PDLIM2		Other	2.132	-2.236	2.236	Inhibited	↑NAV1,↑PRUNE2,↑WWOX,↓GHR	3	1	4
PDX1		Transcription Regulator	1.86	0.277	0.277		↑GNAS,↑MALAT1,↑NNAT,↓HNF4A	3	1	4
PELP1		Other	2.001				↑FBN2,↑KLK3,↓MTA3	2	1	3
PGR		Ligand-dependent Nuclear Receptor	7.616	-2.977	2.977	Inhibited	↑DNA2,↑FBN1,↑FN1,↑ITGA8,↑LOXL1,↑MTSS1,↑SFI1,↑TENM3,↑TGFBI,↑TNC,↓SERPINA5,↓SLC31A2,↓SLC39A8	10	3	13
PIEZO1		Ion Channel	2				↑FN1,↓NPPB	1	1	2
PIK3C3		Kinase	3.192	-0.152	0.152		↑PRDM16,↓DIO2,↓LIPE	1	2	3
PITX2		Transcription Regulator	1.917	0.651	0.651		↑IDH2,↑TCF21,↑TRIO,↑ZEB2	4	0	4
PIWIL4		Other	2.045	1.664	1.664		↑LTBP3,↑MSI2,↑RAPGEF3,↑RPL41,↓MTA3	4	1	5
Pkc(s)		Group	2.092	1.195	1.195		↑FABP4,↑FN1,↑ITGA5,↓NPPB	3	1	4
PKD1		Ion Channel	2.75	-1.211	1.211		↑KLK3,↑MID1,↑RUNX2,↑SFI1	4	0	4
PKM		Kinase	1.523	0.038	0.038		↑PCK2,↑VEGFC,↓GSR	2	1	3
PLCL1		Enzyme	1.703				↑RUNX2,↓DIO2	1	1	2
PLCL2		Enzyme	2				↑RUNX2,↓DIO2	1	1	2
PLD2		Enzyme	2.406				↑MTOR,↓DIO2,↓SLC51B	1	2	3
PLIN5		Other	1.672				↑PRDM16,↓DIO2	1	1	2
PNPLA2		Enzyme	1.585	0.582	0.582		↑FABP4,↑IDH2,↓NPPB	2	1	3
POSTN		Other	1.724				↑FN1,↑LOXL1,↑RUNX2	3	0	3
POU2AF1		Transcription Regulator	2.903	-1	1		↑IDH2,↑KMT2D,↑MID1,↑NLRC3	4	0	4
POU5F1		Transcription Regulator	1.435	0.544	0.544		↑EED,↑LOXL1,↑NCAM1,↑ZEB2,↓KRT14,↓RCAN1,↓UTF1	4	3	7
PPARD		Ligand-dependent Nuclear Receptor	3.22	0.635	0.635		↑FABP4,↑FN1,↑RABL6,↑RUNX2,↑SFI1,↓GHR,↓LIPE,↓LRAT,↓NPPB,↓PCYOX1	5	5	10
PPARG		Ligand-dependent Nuclear Receptor	2.896	-0.788	0.788		↑ETS1,↑FABP4,↑FN1,↑MTOR,↑PCK2,↑RUNX2,↑SORBS1,↓FST,↓LIPE,↓MGST1,↓MUC13	7	4	11
PPARGC1A		Transcription Regulator	3.146	-0.778	0.778		↑FABP4,↑FREM1,↑PCK2,↑RUNX2,↑SIK1,↑VEGFD,↓DIO2,↓GLRX,↓LPIN1,↓NPPB	6	4	10
PPARGC1B		Transcription Regulator	1.836				↑PCK2,↑RUNX2,↓DIO2,↓NPPB	2	2	4
PPP3CA		Phosphatase	2.151				↑FN1,↑RUNX2,↓MGST1,↓NPPB,↓RCAN1	2	3	5
PRC2		Complex	1.648				↑RASSF1,↓LRAT	1	1	2
PRDM5		Transcription Regulator	1.585				↑EED,↑ISLR,↑RUNX2	3	0	3
PRKAA2		Kinase	2.489	0.088	0.088		↑FABP4,↑FN1,↑PCOLCE,↑PRDM16,↓MGST1	4	1	5
PRKAG3		Kinase	1.682				↑GAS5,↑MAP4,↑ZEB2,↓GLRX,↓PDE7A	3	2	5
PRKCA		Kinase	1.562	0.039	0.039		↑ETS1,↑FN1,↑RUNX2	3	0	3
PRKCD		Kinase	3.049	0.911	0.911		↑FBN1,↑MYO9B,↑PLAGL2,↓RCAN1	3	1	4
PRKG1		Kinase	4.287	-1.109	1.109		↑FN1,↑GUCY1B1,↓NPPB	2	1	3
PRL		Cytokine	7.75	0.193	0.193		↑FN1,↑MEG3,↑PCOLCE,↑TNFSF13B,↓ELOC,↓IDE,↓KRT14,↓MGST1,↓PDE7A,↓RCAN1,↓TPH1	4	7	11
PRMT1		Enzyme	4.187	2.792	2.792	Activated	↑FN1,↑KLK3,↑LOXL1,↑PRDM16,↑ZEB2	5	0	5
PRMT5		Enzyme	2.128				↑FABP4,↑KLK3,↓NPPB	2	1	3
PRNP		Other	1.635	-2	2	Inhibited	↑LRP1,↓FST	1	1	2
PRRX1		Transcription Regulator	1.359				↑TNC,↑VEGFC	2	0	2
PSEN1		Peptidase	3.131	1.664	1.664		↑ERDR1X,↑FUS,↑GAS5,↑LRP1,↑MEG3,↑MTOR,↑NCAM1,↑NNAT,↑TPM1,↓GDI2,↓IDE,↓UEVLD	9	3	12
PSEN2		Peptidase	1.355	2	2	Activated	↑ERDR1X,↑GAS5,↓UEVLD	2	1	3
PSMB11		Peptidase	2.943	-1.89	1.89		↑NCAM1,↑VEGFC	2	0	2
PSMD10		Transcription Regulator	1.991				↑GNAS,↑IDH2,↑IKBKB	3	0	3
PTBP3		Other	2.479				↑FN1,↑ZEB2	2	0	2
PTEN		Phosphatase	7.496	-1.175	1.175		↑EED,↑ETS1,↑FABP4,↑FN1,↑IDH2,↑ITGA8,↑LOXL1,↑MTOR,↑NCAM1,↑NEAT1,↑RMI1,↑SMOX,↑VEGFC,↑ZEB2,↓ERCC8,↓GSR,↓HMGA2,↓LRAT,↓RAD51C,↓SFTPD,↓SLCO2B1	14	7	21
PTGER1		G-protein Coupled Receptor	1.932				↑FN1,↑VEGFC	2	0	2
PTGFR		G-protein Coupled Receptor	1.658				↑FABP4,↓GSR	1	1	2
PTGS2		Enzyme	1.932	1.153	1.153		↑FABP4,↑FN1,↑LRP1,↑RUNX2,↑VEGFC	5	0	5
PTH		Other	2.593	0.665	0.665		↑FN1,↑RUNX2,↓PTH1R,↓SMPX	2	2	4
PTHLH		Other	2.382				↑FN1,↑RUNX2,↑TNC	3	0	3
PTK2		Kinase	4.654	1.989	1.989	Activated	↑FN1,↑ITGA5,↑TNC,↓KRT14,↓NPPB	3	2	5
PTK7		Kinase	3.492				↓DTD1,↓IDE,↓MUC13	0	3	3
PTPN3		Phosphatase	2.567				↑FN1,↑TGFBI	2	0	2
PTPN6		Phosphatase	2.68	1.188	1.188		↑ETS1,↑FN1	2	0	2
PTPRR		Phosphatase	1.368	-2	2	Inhibited	↑ETS1,↑ITGA5,↑LRP1,↑MYH9	4	0	4
RAB4A		Enzyme	2.903				↑ITGA5,↑NEDD4L	2	0	2
RAC1		Enzyme	2.12	-0.651	0.651		↑FN1,↓KRT14,↓NPPB	1	2	3
RAF1		Kinase	1.616	-1.673	1.673		↑TPM1,↓DIO2,↓NPPB	1	2	3
RARB		Ligand-dependent Nuclear Receptor	1.472	0	0		↑ETS1,↑KLK3,↑VEGFC,↓SFTPD	3	1	4
RAS		Group	2.767	0	0		↑FN1,↑MYH11,↓LRAT	2	1	3
RB1		Transcription Regulator	2.928	-0.555	0.555		↑DLST,↑EED,↑FABP4,↑FN1,↑MTOR,↑RMI1,↑TPM1,↑ZEB2,↓DIO2,↓FST,↓HACD3,↓LRAT	8	4	12
RBPJ		Transcription Regulator	1.383	-1.387	1.387		↑ETS1,↑IKBKB,↑TNC,↑VEGFC,↑VEGFD	5	0	5
RCE1		Peptidase	3.757				↑FBN1,↑TGFBI,↓GDI2,↓MGST1	2	2	4
RELA		Transcription Regulator	1.573	-1.577	1.577		↑FN1,↑RUNX2,↑SFI1,↑TRIO,↓DIO2,↓HNF4A	4	2	6
RET		Kinase	2.366				↑EIF4G3,↑KLK3,↑TCF21,↑TNC	4	0	4
RETNLB		Other	3.176	1.633	1.633		↑FABP4,↑FN1,↑MID1	3	0	3
RHO		G-protein Coupled Receptor	2.654	0.447	0.447		↑NCAM1,↑PCOLCE	2	0	2
RHOA		Enzyme	2.539	1.172	1.172		↑FN1,↑RUNX2	2	0	2
RNA polymerase II		Complex	4.011				↑FABP4,↑ITGA5,↑PBX1,↑RUNX2,↑SORBS1,↑TLN1,↓GHR,↓HNF4A	6	2	8
ROCK		Group	4.178				↑ETS1,↑FABP4,↑FN1,↑RUNX2	4	0	4
ROCK1		Kinase	5.703	1.633	1.633		↑ETS1,↑FBN1	2	0	2
ROR1		Kinase	2.509	0	0		↓DTD1,↓IDE,↓MUC13	0	3	3
RRAS2		Enzyme	2.045	1.633	1.633		↑ITGA5,↑ITGA8,↑NCAM1,↑VEGFC	4	0	4
RTN4		Other	2.793	-1.342	1.342		↑DYNC1H1,↑TPM1,↓DPYSL5	2	1	3
RUNX1		Transcription Regulator	1.52	1.34	1.34		↑MYH9,↑NCAM1,↑RUNX2,↓HMGA2,↓RHAG	3	2	5
RUNX1-RUNX1T1		Fusion Gene/product	1.64				↑HNRNPDL,↑MTSS1,↑NAV1	3	0	3
RXRA		Ligand-dependent Nuclear Receptor	3.74	-0.078	0.078		↑FABP4,↑PCK2,↑SLC12A9,↑SORBS1,↓HNF4A,↓MUC13,↓SLC51A,↓SLC51B	4	4	8
RXRB		Ligand-dependent Nuclear Receptor	2.012				↑FABP4,↑SLC12A9,↓HNF4A,↓MUC13	2	2	4
RYK		Kinase	3.625				↑FN1,↑RUNX2	2	0	2
SALL4		Transcription Regulator	1.595				↑ETS1,↑FN1,↑TLN1,↓HMGA2,↓UTF1	3	2	5
SATB1		Transcription Regulator	1.65	-0.728	0.728		↑ETS1,↑FERMT2,↑TNFSF13B,↓GLRX,↓GNG4	3	2	5
SATB2		Transcription Regulator	1.451				↑FABP4,↑ITGA8	2	0	2
SCD		Enzyme	2.493	0.478	0.478		↑PRDM16,↑TNC,↓DIO2,↓LIPE,↓LPIN1,↓LRAT	2	4	6
SCX		Transcription Regulator	3.87	0	0		↑TBX20,↑TNC	2	0	2
SDHB		Enzyme	1.81				↑FN1,↑NFS1	2	0	2
SERTAD2		Transcription Regulator	1.81				↓DIO2,↓LIPE	0	2	2
SFPQ		Other	1.959				↑KLK3,↑SFI1,↓LPIN1	2	1	3
SFRP1		Transmembrane Receptor	1.47				↑FN1,↑RUNX2	2	0	2
SIM2		Transcription Regulator	1.53				↑IKBKB,↓KRT14	1	1	2
SIN3A		Transcription Regulator	2.031				↑KLK3,↑MAP4	2	0	2
SIRT1		Transcription Regulator	3.921	0.337	0.337		↑FABP4,↑FN1,↑HIVEP3,↑IDH2,↑MTOR,↑NEDD4L,↑PCK2,↑PLAGL2,↑PRDM16,↑RUNX2,↑SNRNP70,↑VEGFD,↓GSTM5	12	1	13
SIX1		Transcription Regulator	3.006	-0.096	0.096		↑FN1,↑NCAM1,↑SORBS1,↑VEGFC,↓FST	4	1	5
SKIL		Transcription Regulator	1.724				↑TLN1,↑TPM1	2	0	2
SLC13A1		Transporter	1.507	0	0		↑PBX1,↑RPL41,↓ZNF292	2	1	3
SLC6A4		Transporter	2.578	1.067	1.067		↑MTOR,↓TPH1	1	1	2
SMAD1		Transcription Regulator	3.429	1.131	1.131		↑RUNX2,↑TBX20	2	0	2
SMAD2		Transcription Regulator	2.983	0.618	0.618		↑FN1,↑RUNX2,↑TNFSF13B,↑VEGFC	4	0	4
Smad2/3		Group	1.74				↑RUNX2,↑TNC	2	0	2
SMAD3		Transcription Regulator	7.039	1.931	1.931		↑FBN1,↑FBN2,↑FN1,↑KLK3,↑PCOLCE,↑RUNX2,↑TNC,↑VEGFC,↑ZEB2,↓FST,↓HNF4A,↓SLC51B	9	3	12
SMAD4		Transcription Regulator	4.845	0.609	0.609		↑FN1,↑MTOR,↑PRDM16,↑RASSF1,↑RUNX2,↑TNC,↓FST,↓HNF4A	6	2	8
SMAD7		Transcription Regulator	4.396	-1.879	1.879		↑FN1,↑LTBP3,↑TGFBI,↓FST	3	1	4
SMARCA4		Transcription Regulator	2.896	-0.593	0.593		↑DYNC1H1,↑FABP4,↑FLNB,↑FN1,↑ITGA5,↑KLK3,↑MYH11,↑RASSF1,↑RUNX2,↓ENTPD3,↓HNF4A,↓LRAT,↓SERPINB5	9	4	13
SMARCB1		Transcription Regulator	2.668	1.509	1.509		↑FABP4,↑HOXC8,↑TCF21,↓SOX3	3	1	4
SMURF1		Enzyme	1.57				↑FERMT2,↑RUNX2	2	0	2
SMURF2		Enzyme	2.627				↑FN1,↑RUNX2	2	0	2
SMYD3		Enzyme	1.57				↑PSMD9,↑RASSF1	2	0	2
SNAI1		Transcription Regulator	6.441	1.306	1.306		↑FLNB,↑FN1,↑RUNX2,↑ZEB2,↓FST,↓HNF4A	4	2	6
SOCS2		Other	1.423				↓GHR,↓LIPE	0	2	2
SOD1		Enzyme	2.917				↑GNAS,↑HIVEP3,↑RUNX2,↑TLN1,↓GNG4,↓GSTM5	4	2	6
SORL1		Transporter	4.002	3.162	3.162	Activated	↑FN1,↑ITGA5,↑ITGA8,↑TNC,↑VEGFC	5	0	5
Sos		Group	6.399				↑FABP4,↑GIT2,↑HOOK1,↑LTBP3,↑MYH9,↑PRPF4B,↑RAPGEF3,↑TPM1,↓GSR,↓MGST1,↓PTH1R	8	3	11
SOX11		Transcription Regulator	1.423	-1.432	1.432		↑MSI2,↑RUNX2,↓PTH1R	2	1	3
SOX2		Transcription Regulator	2.521	-2.235	2.235	Inhibited	↑ELAVL1,↑VEGFC,↓FST,↓HMGA2,↓KRT14,↓RCAN1,↓UTF1	2	5	7
SOX4		Transcription Regulator	4.047	2.137	2.137	Activated	↑E130308A19RIK,↑FN1,↑NAV1,↑NCAM1,↑STAG3,↓EIF1AD2 (INCLUDES OTHERS),↓RARRES1,↓TPH1	5	3	8
SOX5		Transcription Regulator	1.932				↑RUNX2,↓LIPE	1	1	2
SOX9		Transcription Regulator	5.045	1.373	1.373		↑FN1,↑HIVEP3,↑KLK3,↑MYH11,↑RUNX2	5	0	5
SP1		Transcription Regulator	4.209	0.357	0.357		↑FN1,↑GNAS,↑GTF3C2,↑LTBP3,↑MYH11,↑RUNX2,↑TNC,↑ZEB2,↓GHR,↓HNF4A,↓LIPE,↓NPPB,↓PABPC1,↓PCYT1A,↓PTH1R,↓SLC39A8	8	8	16
SP110		Transcription Regulator	1.987	-0.928	0.928		↑ETS1,↑MYH9,↑WWOX,↓EIF1AD2 (INCLUDES OTHERS),↓IKBKG	3	2	5
SP3		Transcription Regulator	1.588				↑MYH11,↑TNC,↓GHR,↓PCYT1A,↓SLC39A8	2	3	5
SPARC		Other	1.627	2.2	2.2	Activated	↑FN1,↑RABL6	2	0	2
SPDEF		Transcription Regulator	5.26	-1.808	1.808		↑ITGA5,↑KLK3,↑TNC,↓SERPINB5	3	1	4
SPHK1		Kinase	6.243	-0.093	0.093		↑FN1,↑TNFSF13B,↓MTA3	2	1	3
SRA1		Transcription Regulator	3.87	-0.218	0.218		↑FABP4,↑PRDM16,↓DIO2,↓LIPE	2	2	4
SRC		Kinase	2.182	0.046	0.046		↑FN1,↑KLK3,↑VEGFC,↓PTH1R	3	1	4
SREBF1		Transcription Regulator	1.963	-0.377	0.377		↑FABP4,↑FN1,↑KLK3,↑PCK2,↓GSR,↓HNF4A,↓LPIN1,↓PCYT1A	4	4	8
SREBF2		Transcription Regulator	1.45	-1.964	1.964	Inhibited	↑LRP1,↓PCYT1A	1	1	2
SRF		Transcription Regulator	5.607	1.803	1.803		↑ETS1,↑FERMT2,↑LRP1,↑MALAT1,↑MYH11,↑MYH9,↑SCAP,↑TLN1,↑TNC,↑TPM1,↑VEGFD,↓FST,↓GSTM5,↓MGST1	11	3	14
STAT3		Transcription Regulator	3.053	1.194	1.194		↑EED,↑ETS1,↑FBN1,↑FERMT2,↑FN1,↑ITGA5,↑KLK3,↑MAGEL2,↑RUNX2,↑SBNO2,↑VEGFC,↓FST,↓HNF4A	11	2	13
STAT4		Transcription Regulator	4.309	1.874	1.874		↑GAS5,↑LRP1,↑LTBP3,↑MAPK8IP3,↑NSD3,↑PRDM16,↑RASSF1,↓LPIN1,↓SERPINB5	7	2	9
STEAP3		Transporter	3.118	-0.277	0.277		↑ITGA5,↓NPPB	1	1	2
STK26		Kinase	2.357				↑ITGA5,↑ZEB2	2	0	2
STX18		Transporter	3.159	1.89	1.89		↑FBN2,↑FLNB,↑TGFBI,↑TNC,↑TRIO	5	0	5
STX6		Transporter	3.309				↑ITGA5,↑MYH9	2	0	2
SUMO2		Enzyme	1.724				↑TNC,↓SLC51A,↓SLC51B	1	2	3
SYNCRIP		Other	1.932				↑FN1,↑ZEB2	2	0	2
TAF1		Transcription Regulator	1.329				↑RUNX2,↓GHR	1	1	2
TAF4		Transcription Regulator	4.466				↑ETS1,↑FMOD,↑GAS5,↑VEGFC,↑VEGFD	5	0	5
TAF4B		Transcription Regulator	2.179				↑FN1,↓FST	1	1	2
TAFAZZIN		Enzyme	2.752	2.593	2.593	Activated	↑FN1,↑LENG8,↑RUNX2,↓GSTM5	3	1	4
TCF		Group	4.6				↑KLK3,↓DIO2,↓SERPINA5	1	2	3
TCF/LEF		Group	1.457				↑FN1,↑RUNX2	2	0	2
TCF12		Transcription Regulator	1.445	0.179	0.179		↑ETS1,↑FN1	2	0	2
TCOF1		Transcription Regulator	2.004				↑HNRNPDL,↑IQGAP1,↑RMI1,↑WWC2	4	0	4
TEAD4		Transcription Regulator	2.351	0.762	0.762		↑FABP4,↑KLK3,↑LOXL1,↓RCAN1	3	1	4
TFAM		Transcription Regulator	5.821	1	1		↑FABP4,↑ITGA5,↑RUNX2,↓MUC13,↓SLC51A,↓SLC51B	3	3	6
TFAP2C		Transcription Regulator	1.721	1.982	1.982	Activated	↓FST,↓SFTPD	0	2	2
TFAP4		Transcription Regulator	3.387	-0.714	0.714		↑FN1,↓RCAN1	1	1	2
TFEB		Transcription Regulator	1.932	-0.218	0.218		↑DNA2,↑FN1,↑ITGA5,↑RMI1,↑TCF21,↑TNC,↓GALNS,↓RAD51C	6	2	8
TFEC		Transcription Regulator	2.757				↑KLK3,↑MYH9	2	0	2
Tgf beta		Group	3.25	2.161	2.161	Activated	↑FN1,↑ITGA5,↑LOXL1,↑RUNX2,↑TGFBI,↓FST	5	1	6
TGFB1		Growth Factor	12.752	3.773	3.773	Activated	↑DNPEP,↑ELAVL1,↑ETS1,↑FBN1,↑FERMT2,↑FLNB,↑FN1,↑GABBR1,↑GNAS,↑HNRNPDL,↑HOOK1,↑ITGA5,↑KLK3,↑LOXL1,↑LTBP3,↑MALAT1,↑MAP4,↑MAPK8IP3,↑MBNL2,↑MID1,↑MYH11,↑MYH9,↑NCAM1,↑PBX1,↑PLAGL2,↑RAPGEF3,↑RASSF1,↑RBMS3,↑RUNX2,↑SBNO2,↑SNRNP70,↑TCF21,↑TGFBI,↑TNC,↑TNFSF13B,↑TPM1,↑TTLL3,↑VEGFC,↑ZEB2,↑ZMIZ1,↓FST,↓HNF4A,↓KRT14,↓PDE7A,↓PTH1R,↓RAD51C,↓SERPINB5,↓SLC39A8,↓SLC51B	40	9	49
TGFB1I1		Transcription Regulator	1.423				↑FN1,↑KLK3	2	0	2
TGFB2		Growth Factor	4.503	0.599	0.599		↑FMOD,↑FN1	2	0	2
TGFB3		Growth Factor	5.478	1.506	1.506		↑ETS1,↑FN1,↑TNC,↑ZEB2	4	0	4
TGFBR1		Kinase	3.754	2.157	2.157	Activated	↑FMOD,↑FN1,↑TGFBI,↑VEGFC,↓HNF4A	4	1	5
TGFBR2		Kinase	3.038	1.863	1.863		↑FMOD,↑FN1,↑RBMS3,↑RUNX2,↑ZMIZ1,↓FST,↓GSR,↓LY6G6C,↓PTH1R	5	4	9
THBS1		Other	3.658	-0.447	0.447		↑FN1,↑LRP1	2	0	2
TMPRSS2-ERG		Fusion Gene/product	2.845	1.134	1.134		↑PCK2,↑TGFBI,↑VEGFC,↑ZEB2,↓DPYSL5	4	1	5
TNF		Cytokine	5.427	0.548	0.548		↑ELAVL1,↑ETS1,↑FABP4,↑FLNB,↑FN1,↑GAS5,↑HIVEP3,↑IDH2,↑IKBKB,↑ITGA5,↑KLK3,↑LRP1,↑MYH9,↑MYO9B,↑NCAM1,↑NFS1,↑PCK2,↑PLAGL2,↑RUNX2,↑SORBS1,↑TNC,↑TNFSF13B,↑TRIO,↑VEGFC,↑VEGFD,↑ZEB2,↓FST,↓GHR,↓HNF4A,↓IDE,↓LIPE,↓MGST1,↓NPPB,↓PCYT1A,↓RCAN1,↓SLC39A8,↓SLCO2B1,↓SYT11	26	12	38
TNFSF11		Cytokine	2.857	-0.92	0.92		↑ETS1,↑ITGA5,↑ITPKB,↑TLN1,↓GLRX,↓RCAN1,↓SERPINB5	4	3	7
TP53		Transcription Regulator	4.747	-0.123	0.123		↑DLST,↑DNTTIP1,↑EIF4G3,↑FABP4,↑FERMT2,↑FN1,↑GTF3C2,↑IDH2,↑IGDCC4,↑ITGA8,↑KANK3,↑KLK3,↑KMT2D,↑MAP4,↑MBNL2,↑MED13L,↑MYH9,↑NFS1,↑PADI2,↑RUNX2,↑SORBS1,↑TGFBI,↑TIMM9,↑TLN1,↑TNC,↑TPM1,↑TRIO,↑ZEB2,↓GLRX,↓GSR,↓GSTM5,↓KRT14,↓LPIN1,↓LRAT,↓SERPINB5	28	7	35
TP63		Transcription Regulator	4.299	-1.639	1.639		↑FBN1,↑FN1,↑KLK3,↑RBMS3,↑RUNX2,↑TNC,↑ZEB2,↓EIF1AD2 (INCLUDES OTHERS),↓FST,↓KRT14,↓SERPINB5	7	4	11
TP73		Transcription Regulator	2.593	0.575	0.575		↑FN1,↑IDH2,↑IQGAP1,↑ITGA5,↑MEG3,↑MYH9,↑NCAM1,↑SORBS1,↑VEGFC,↓ELOC,↓FST,↓SERPINA5,↓UTF1	9	4	13
TRAP1		Enzyme	2.818	1.633	1.633		↑NCAM1,↑RMI1,↓ERCC8	2	1	3
TRIB3		Kinase	1.672				↑FABP4,↑PCK2,↑RUNX2	3	0	3
TRIM2		Enzyme	1.492				↑ITGA5,↓GSR	1	1	2
TWIST1		Transcription Regulator	6.879	2.283	2.283	Activated	↑ETS1,↑FBN2,↑FMOD,↑FN1,↑ITGA8,↑NCAM1,↑PCOLCE,↑RUNX2,↑TGFBI,↑ZEB2	10	0	10
TWIST2		Transcription Regulator	1.6				↑FN1,↑ZEB2	2	0	2
TXNRD1		Enzyme	2.614	1	1		↑SCAP,↓GSTM5,↓IKBKG,↓LPIN1	1	3	4
UBE2I		Enzyme	1.893				↑PRDM16,↓SLC51A,↓SLC51B	1	2	3
UCHL1		Peptidase	2.427	2.236	2.236	Activated	↑GIT2,↑PHF20,↓LPIN1,↓SLC39A8	2	2	4
VCAN		Other	2.235	2.433	2.433	Activated	↑FN1,↑GUCY1B1,↑ITGA5,↑TPM1,↓FST	4	1	5
VDR		Transcription Regulator	3.057	-0.585	0.585		↑IQGAP1,↑RUNX2,↓LIPE,↓NPPB,↓SLC51A,↓SLC51B,↓TPH1	2	5	7
Vegf		Group	3.26	1.103	1.103		↑ETS1,↑FABP4,↑FN1,↑GUCY1B1,↑MID1,↑PABPN1,↑PRDM16,↑TNC,↑VEGFC,↓DIO2,↓FST,↓LRAT,↓RCAN1,↓SLCO2B1	9	5	14
VEGFA		Growth Factor	2.588	1.287	1.287		↑ETS1,↑FABP4,↑FN1,↑RUNX2,↑TNC,↓LIPE,↓RCAN1	5	2	7
VEGFB		Growth Factor	1.451				↓DIO2,↓GSR,↓NPPB	0	3	3
VHL		Transcription Regulator	1.893	-0.063	0.063		↑FN1,↑ITGA5,↑VEGFC,↓GNG4	3	1	4
VTN		Other	4.356	0.849	0.849		↑ITGA5,↑RUNX2	2	0	2
WDR5		Transcription Regulator	1.359				↑KLK3,↑RUNX2	2	0	2
WDR73		Other	2.358				↑FN1,↑ITGA8	2	0	2
WNT1		Cytokine	3.368	0.963	0.963		↑FN1,↑ISLR,↑RUNX2,↑VEGFC,↓HNF4A	4	1	5
WNT10B		Other	2.076				↑FABP4,↑RUNX2	2	0	2
WNT3A		Cytokine	2.606	0.362	0.362		↑FABP4,↑FMOD,↑FN1,↑NCAM1,↑RUNX2,↑TNC,↓PTH1R	6	1	7
WNT4		Cytokine	1.451				↑RUNX2,↓FST	1	1	2
WNT5A		Cytokine	3.666	0.209	0.209		↑FABP4,↑FN1,↑IKBKB,↑RABL6,↑RUNX2,↑ZEB2	6	0	6
WT1		Transcription Regulator	2.137	-0.866	0.866		↑ETS1,↑LRP1,↑PCK2,↑ZMIZ1,↓GSR,↓MGST1	4	2	6
WWTR1		Transcription Regulator	3.072	0.447	0.447		↑FMOD,↑FN1,↑RUNX2,↓KRT14	3	1	4
YAP1		Transcription Regulator	3.449	0.378	0.378		↑FLNB,↑FN1,↑ITGA5,↑LRP1,↑MYH9,↑RPL41,↑SORBS1,↑TRIO,↓FST,↓NPPB	8	2	10
YIPF6		Other	2.793				↓DIO2,↓LIPE	0	2	2
YY1		Transcription Regulator	4.13	1.206	1.206		↑MYH11,↑NNAT,↑TGFBI,↑TPM1,↑VEGFC,↓NPPB,↓TPH1	5	2	7
ZBTB16	1.426	Transcription Regulator	1.607	0.686	0.686		↑HOXC8,↑MTOR,↑PBX1,↑RUNX2	4	0	4
ZBTB18		Transcription Regulator	2.406				↑IGDCC4,↓FST	1	1	2
ZBTB7B		Transcription Regulator	1.836	0.923	0.923		↑NDUFAB1,↓DIO2	1	1	2
ZEB1		Transcription Regulator	4.044	2.016	2.016	Activated	↑FN1,↑RASSF1,↑TGFBI	3	0	3
ZFAS1		Other	1.81				↑FN1,↑ZEB2	2	0	2
ZHX2		Transcription Regulator	1.81				↑MYH11,↑ZEB2	2	0	2
ZNF148		Transcription Regulator	3.708	-0.061	0.061		↑FN1,↓TPH1	1	1	2
Zscan4c (includes others)		Other	1.703				↑MEG3,↓EIF1AD2 (INCLUDES OTHERS)	1	1	2

## Sheet: S9 Female ExvSED BF
Categories	Disease_or_Function	-log(p-value)	Z	abs(z)	Activation_State	Molecules	N_Up_DEGs	N_Down_DEGs	N_Total_DEGs
Organismal Injury and Abnormalities,Organismal Survival	Organismal death	12.818	-4.502	4.502	Inhibited	↑DNA2,↑DYNC1H1,↑EED,↑EIF2AK4,↑ELAVL1,↑ETS1,↑FBN1,↑FBN2,↑FERMT2,↑FLNB,↑FN1,↑FUS,↑GABBR1,↑GAS5,↑GNAS,↑GUCY1B1,↑IDH2,↑IKBKB,↑IQGAP1,↑IRAG1,↑ITGA5,↑ITGA8,↑ITPKB,↑LRP1,↑MAGEL2,↑MALAT1,↑MAP4,↑MAPK8IP3,↑MBNL2,↑MEG3,↑MSI2,↑MTOR,↑MTSS1,↑MYH11,↑MYH9,↑NCAM1,↑NDUFAB1,↑NEDD4L,↑NRXN3,↑PBX1,↑PCDHGC4,↑PCK2,↑PLAGL2,↑POLG,↑PRDM16,↑RASSF1,↑RUNX2,↑SBNO2,↑SCAP,↑SIK1,↑TBX20,↑TCF21,↑TENM3,↑TGFBI,↑TLN1,↑TNC,↑TNFSF13B,↑T…	65	21	115
Cardiovascular System Development and Function	Development of vasculature	10.108	3.584	3.584	Activated	↑ELAVL1,↑ETS1,↑FABP4,↑FBN1,↑FBN2,↑FERMT2,↑FLNB,↑FMOD,↑FN1,↑GAS5,↑GNAS,↑IKBKB,↑IQGAP1,↑ITGA5,↑KLK3,↑LRP1,↑LTBP3,↑MAPK8IP3,↑MEG3,↑MTOR,↑MYH11,↑MYH9,↑MYO9B,↑PBX1,↑PRPF4B,↑PTPRB,↑RAPGEF3,↑RUNX2,↑TBX20,↑TCF21,↑TGFBI,↑TNC,↑VEGFC,↑VEGFD,↑ZEB2,↑ZMIZ1,↓F9,↓GHR,↓GLRX,↓HMGA2,↓NPPB,↓PTH1R,↓RCAN1,↓SERPINB5	36	8	61
Cardiovascular System Development and Function,Organismal Development	Angiogenesis	8.695	3.584	3.584	Activated	↑ELAVL1,↑ETS1,↑FABP4,↑FERMT2,↑FLNB,↑FMOD,↑FN1,↑GAS5,↑GNAS,↑IKBKB,↑IQGAP1,↑ITGA5,↑KLK3,↑LRP1,↑LTBP3,↑MEG3,↑MTOR,↑MYH9,↑MYO9B,↑PBX1,↑PRPF4B,↑PTPRB,↑RAPGEF3,↑RUNX2,↑TBX20,↑TGFBI,↑TNC,↑VEGFC,↑VEGFD,↑ZEB2,↑ZMIZ1,↓GLRX,↓HMGA2,↓NPPB,↓PTH1R,↓RCAN1,↓SERPINB5	31	6	54
Cardiovascular System Development and Function,Organismal Development	Vasculogenesis	6.281	3.433	3.433	Activated	↑ELAVL1,↑ETS1,↑FABP4,↑FERMT2,↑FN1,↑GAS5,↑GNAS,↑IQGAP1,↑ITGA5,↑KLK3,↑LRP1,↑MEG3,↑MTOR,↑MYH9,↑MYO9B,↑PBX1,↑PRPF4B,↑PTPRB,↑RUNX2,↑TBX20,↑TGFBI,↑TNC,↑VEGFC,↑VEGFD,↑ZEB2,↑ZMIZ1,↓GLRX,↓NPPB,↓PTH1R,↓RCAN1,↓SERPINB5	26	5	42
Cellular Assembly and Organization,Cellular Function and Maintenance	Organization of cytoskeleton	7.876	3.325	3.325	Activated	↑DYNC1H1,↑EIF2AK4,↑EIF4G3,↑ELAVL1,↑ETS1,↑FLNB,↑FN1,↑GNAS,↑HOOK1,↑IKBKB,↑IQGAP1,↑ITGA5,↑ITGA8,↑LRP1,↑MAP4,↑MAPK8IP3,↑MID1,↑MTOR,↑MTSS1,↑MYH11,↑MYH9,↑MYO9B,↑NCAM1,↑NEDD4L,↑NISCH,↑OLFM1,↑PRUNE2,↑RAPGEF3,↑RASSF1,↑SLC9A5,↑SORBS1,↑TENM3,↑TLN1,↑TNC,↑TPM1,↑TRIO,↑TSC1,↑TTLL3,↑VEGFC,↑VEGFD,↑ZEB2,↑ZMYND8,↓DPYSL5,↓ELFN1,↓ENTR1,↓FST,↓GALNS,↓GDI2,↓GHR,↓HNF4A,↓IDE,↓LPIN1,↓SERPINB5	42	11	69
Cellular Assembly and Organization,Cellular Function and Maintenance	Organization of cytoplasm	7.036	3.325	3.325	Activated	↑DYNC1H1,↑EIF2AK4,↑EIF4G3,↑ELAVL1,↑ETS1,↑FLNB,↑FN1,↑GNAS,↑HOOK1,↑IKBKB,↑IQGAP1,↑ITGA5,↑ITGA8,↑LRP1,↑MAP4,↑MAPK8IP3,↑MID1,↑MTOR,↑MTSS1,↑MYH11,↑MYH9,↑MYO9B,↑NCAM1,↑NEDD4L,↑NISCH,↑OLFM1,↑PRUNE2,↑RAPGEF3,↑RASSF1,↑SLC9A5,↑SORBS1,↑TENM3,↑TLN1,↑TNC,↑TPM1,↑TRIO,↑TSC1,↑TTLL3,↑VEGFC,↑VEGFD,↑ZEB2,↑ZMYND8,↓DPYSL5,↓ELFN1,↓ENTR1,↓FST,↓GALNS,↓GDI2,↓GHR,↓HNF4A,↓IDE,↓LPIN1,↓SERPINB5	42	11	71
Tissue Development	Branching of epithelial tissue	5.394	3.098	3.098	Activated	↑ELAVL1,↑FERMT2,↑FN1,↑RUNX2,↑TGFBI,↑TNC,↑VEGFC,↑VEGFD	8	0	11
Cardiovascular System Development and Function,Cell Morphology,Cellular Development,Organismal Development,Tissue Development	Branching of endothelial cells	5.397	2.937	2.937	Activated	↑ELAVL1,↑FERMT2,↑FN1,↑RUNX2,↑TGFBI,↑TNC,↑VEGFC,↑VEGFD	8	0	9
Cellular Assembly and Organization,Cellular Function and Maintenance	Microtubule dynamics	5.991	2.922	2.922	Activated	↑DYNC1H1,↑EIF2AK4,↑EIF4G3,↑ELAVL1,↑FN1,↑GNAS,↑HOOK1,↑IKBKB,↑IQGAP1,↑ITGA5,↑ITGA8,↑LRP1,↑MAP4,↑MAPK8IP3,↑MID1,↑MTOR,↑MTSS1,↑MYH9,↑MYO9B,↑NCAM1,↑NEDD4L,↑NISCH,↑OLFM1,↑PRUNE2,↑RAPGEF3,↑RASSF1,↑SLC9A5,↑TENM3,↑TLN1,↑TNC,↑TPM1,↑TRIO,↑TSC1,↑TTLL3,↑VEGFD,↑ZEB2,↑ZMYND8,↓DPYSL5,↓ELFN1,↓ENTR1,↓FST,↓GALNS,↓GDI2,↓GHR,↓HNF4A,↓IDE,↓SERPINB5	37	10	58
Tissue Development	Growth of epithelial tissue	4.339	2.749	2.749	Activated	↑ELAVL1,↑FABP4,↑FN1,↑GAS5,↑GNAS,↑IKBKB,↑IQGAP1,↑KLK3,↑MTOR,↑MTSS1,↑NLRC3,↑PRPF4B,↑RUNX2,↑VEGFC,↑VEGFD,↑ZEB2,↓FST,↓HNF4A,↓IKBKG,↓MUC13,↓NPPB,↓RCAN1,↓SERPINB5	16	7	33
Cellular Movement	Cell movement of sarcoma cell lines	4.506	2.742	2.742	Activated	↑FLNB,↑FN1,↑ITGA5,↑RUNX2,↑TLN1,↑TNC,↑TRIO,↑VEGFC,↑VEGFD	9	0	11
Cell Morphology,Cellular Assembly and Organization,Cellular Function and Maintenance	Formation of cellular protrusions	4.842	2.707	2.707	Activated	↑EIF2AK4,↑EIF4G3,↑ELAVL1,↑FN1,↑IKBKB,↑IQGAP1,↑ITGA5,↑LRP1,↑MAP4,↑MAPK8IP3,↑MID1,↑MTOR,↑MTSS1,↑MYH9,↑MYO9B,↑NCAM1,↑NEDD4L,↑NISCH,↑PRUNE2,↑RAPGEF3,↑RASSF1,↑SLC9A5,↑TENM3,↑TNC,↑TPM1,↑TRIO,↑TSC1,↑TTLL3,↑VEGFD,↑ZEB2,↑ZMYND8,↓DPYSL5,↓ELFN1,↓ENTR1,↓GALNS,↓GDI2,↓HNF4A,↓SERPINB5	31	7	47
Cell-To-Cell Signaling and Interaction,Nervous System Development and Function	Long-term potentiation	3.975	2.578	2.578	Activated	↑EIF2AK4,↑GABBR1,↑ITGA5,↑ITGA8,↑KLK3,↑LRP1,↑MBNL2,↑NCAM1,↑RAPGEF3,↑SCAP,↑TNC,↓ELFN1,↓SYT11	11	2	15
Cellular Development,Cellular Growth and Proliferation,Nervous System Development and Function,Organismal Development,Tissue Development	Development of neural cells	4.084	2.515	2.515	Activated	↑EIF2AK4,↑EIF4G3,↑ELAVL1,↑IKBKB,↑IQGAP1,↑LRP1,↑MAPK8IP3,↑MID1,↑MSI2,↑MTOR,↑MTSS1,↑NCAM1,↑NEDD4L,↑NRXN3,↑RAPGEF3,↑SCAP,↑SLC9A5,↑TENM3,↑TNC,↑TRIO,↑TSC1,↑WWOX,↑ZEB2,↑ZMYND8,↓DPYSL5,↓ELFN1,↓GALNS,↓HMGA2,↓LRAT	24	5	41
Cellular Development,Skeletal and Muscular System Development and Function,Tissue Development	Differentiation of muscle cells	4.253	2.493	2.493	Activated	↑HIVEP3,↑ITGA8,↑MTOR,↑NCAM1,↑PRDM16,↑SIK1,↑TSC1,↓HMGA2	7	1	18
Carbohydrate Metabolism,Molecular Transport,Small Molecule Biochemistry	Concentration of D-glucose	4.886	2.449	2.449	Activated	↑FABP4,↑FBN2,↑GNAS,↑IDH2,↑IKBKB,↑LRP1,↑MAGEL2,↑NDUFAB1,↑PBX1,↑RAPGEF3,↑SIK1,↑WWOX,↓GHR,↓LIPE,↓LPIN1	12	3	21
Carbohydrate Metabolism	Quantity of monosaccharide	5.527	2.376	2.376	Activated	↑EIF2AK4,↑FABP4,↑FBN2,↑GNAS,↑IDH2,↑IKBKB,↑LRP1,↑MAGEL2,↑MTOR,↑NDUFAB1,↑PBX1,↑RAPGEF3,↑SIK1,↑WWOX,↓GHR,↓LIPE,↓LPIN1	14	3	23
Hematological System Development and Function,Hematopoiesis	Development of hematopoietic system	3.405	2.274	2.274	Activated	↑EED,↑ETS1,↑FN1,↑HIVEP3,↑IKBKB,↑LRP1,↑MTOR,↑PBX1,↑TNFSF13B,↑ZEB2,↓FST,↓HMGA2,↓IKBKG	10	3	17
Embryonic Development,Organismal Development	Development of body axis	6.424	2.242	2.242	Activated	↑EIF2AK4,↑FMOD,↑FN1,↑FRAS1,↑GNAS,↑HOXC8,↑ITGA5,↑ITGA8,↑LOXL1,↑MAPK8IP3,↑MID1,↑MTOR,↑NCAM1,↑PADI2,↑PBX1,↑PRDM16,↑RAPGEF3,↑RUNX2,↑SZT2,↑TBX20,↑TCF21,↑TNC,↑TRIO,↑TSC1,↑VEGFC,↑VEGFD,↑ZEB2,↓DIO2,↓FST,↓GALNS,↓GHR,↓HMGA2,↓LRAT,↓SOX3	27	7	52
Embryonic Development,Organismal Development	Development of head	5.636	2.242	2.242	Activated	↑EIF2AK4,↑FMOD,↑FN1,↑FRAS1,↑GNAS,↑ITGA5,↑ITGA8,↑LOXL1,↑MAPK8IP3,↑MID1,↑MTOR,↑NCAM1,↑PADI2,↑PRDM16,↑RAPGEF3,↑RUNX2,↑SZT2,↑TBX20,↑TCF21,↑TNC,↑TRIO,↑TSC1,↑VEGFC,↑VEGFD,↑ZEB2,↓DIO2,↓FST,↓GALNS,↓GHR,↓HMGA2,↓LRAT,↓SOX3	25	7	48
Post-Translational Modification,Protein Degradation,Protein Synthesis	Cleavage of protein fragment	3.382	2.236	2.236	Activated	↑KLK3,↑MYH9,↑PCOLCE,↑RBMX,↑SENP6,↓F9,↓IDE,↓SERPINA5	5	3	12
Cardiovascular System Development and Function,Cellular Development,Cellular Function and Maintenance,Cellular Growth and Proliferation,Organismal Development,Tissue Development	Proliferation of endothelial cells	4.281	2.218	2.218	Activated	↑FABP4,↑FN1,↑GAS5,↑GNAS,↑IQGAP1,↑KLK3,↑MTOR,↑PRPF4B,↑RUNX2,↑VEGFC,↑VEGFD,↑ZEB2,↓NPPB,↓RCAN1	12	2	19
Organismal Injury and Abnormalities,Organismal Survival	Perinatal death	5.357	-2.214	2.214	Inhibited	↑ETS1,↑FUS,↑GNAS,↑GUCY1B1,↑MAGEL2,↑MAPK8IP3,↑MEG3,↑MYH11,↑NEDD4L,↑NRXN3,↑PBX1,↑RUNX2,↑TCF21,↑TRIO,↑TSC1,↓FST,↓GHR,↓LIN7C,↓PTH1R,↓RARRES1,↓UTF1	15	6	29
Cell-To-Cell Signaling and Interaction	Binding of connective tissue cells	11.742	2.169	2.169	Activated	↑FBN1,↑FERMT2,↑FN1,↑IQGAP1,↑ITGA5,↑LRP1,↑MTOR,↑MYH9,↑RUNX2,↑SBNO2,↑TGFBI,↑TLN1,↑TNC,↑VEGFC,↑VEGFD,↓SERPINB5	15	1	21
Cellular Movement	Invasion of carcinoma cell lines	4.807	2.163	2.163	Activated	↑ELAVL1,↑FN1,↑HOXC8,↑IQGAP1,↑ITGA5,↑LRP1,↑MAP4,↑MEG3,↑MSI2,↑MTOR,↑RUNX2,↑TGFBI,↑TNC,↑VEGFC,↓LIPE,↓SFTPD	14	2	24
Embryonic Development,Nervous System Development and Function,Organ Development,Organismal Development,Tissue Development	Formation of brain	3.664	2.158	2.158	Activated	↑EIF2AK4,↑MAPK8IP3,↑MID1,↑MTOR,↑NCAM1,↑PADI2,↑PRDM16,↑RAPGEF3,↑SZT2,↑TBX20,↑TNC,↑TRIO,↑TSC1,↑VEGFC,↑ZEB2,↓GALNS,↓SOX3	15	2	25
Cellular Movement,Hematological System Development and Function,Immune Cell Trafficking,Inflammatory Response	Cell movement of neutrophils	3.217	2.156	2.156	Activated	↑FABP4,↑FN1,↑GIT2,↑IKBKB,↑MYH9,↑PTPRB,↑TLN1,↑TRIO,↑TSC1,↑VEGFC	10	0	17
Cellular Development,Skeletal and Muscular System Development and Function,Tissue Development	Differentiation of muscle	5.164	2.105	2.105	Activated	↑FN1,↑HIVEP3,↑ITGA8,↑MTOR,↑NCAM1,↑PRDM16,↑SIK1,↑TCF21,↑TSC1,↓HMGA2	9	1	21
Behavior	Cognition	3.516	2.104	2.104	Activated	↑EIF2AK4,↑GABBR1,↑IKBKB,↑ITGA5,↑ITGA8,↑KMT2D,↑MBNL2,↑MID1,↑MTOR,↑NCAM1,↑PLAGL2,↑RAPGEF3,↑SCAP,↑SLC9A5,↑TNC,↑TSC1,↓GALNS,↓RCAN1,↓SYT11	16	3	23
Cellular Development,Cellular Growth and Proliferation,Nervous System Development and Function,Organismal Development,Tissue Development	Development of neurons	3.205	2.099	2.099	Activated	↑EIF2AK4,↑EIF4G3,↑IKBKB,↑IQGAP1,↑LRP1,↑MAPK8IP3,↑MID1,↑MTOR,↑MTSS1,↑NCAM1,↑NEDD4L,↑NRXN3,↑RAPGEF3,↑SCAP,↑SLC9A5,↑TENM3,↑TNC,↑TRIO,↑TSC1,↑WWOX,↑ZEB2,↑ZMYND8,↓DPYSL5,↓ELFN1,↓GALNS,↓LRAT	22	4	37
Cellular Movement,Hematological System Development and Function,Immune Cell Trafficking	Cell movement of granulocytes	3.208	2.089	2.089	Activated	↑FABP4,↑FN1,↑GIT2,↑IKBKB,↑MYH9,↑PTPRB,↑TLN1,↑TRIO,↑TSC1,↑VEGFC,↓IKBKG	10	1	19
Cell Morphology	Sprouting	5.387	2.077	2.077	Activated	↑EIF4G3,↑ELAVL1,↑ETS1,↑FERMT2,↑FN1,↑MAPK8IP3,↑MID1,↑MTOR,↑MTSS1,↑NCAM1,↑NEDD4L,↑RUNX2,↑TGFBI,↑TNC,↑TRIO,↑TSC1,↑VEGFC,↑VEGFD,↑ZMIZ1,↑ZMYND8,↓DPYSL5,↓ELFN1,↓GALNS	20	3	27
Cellular Assembly and Organization	Assembly of organelle	8.216	2.061	2.061	Activated	↑ELAVL1,↑FBN1,↑FERMT2,↑FMOD,↑FN1,↑GNAS,↑IKBKB,↑IQGAP1,↑KANK3,↑LRP1,↑MAP4,↑MTOR,↑MTSS1,↑MYH9,↑NDUFAB1,↑PTPRB,↑RAPGEF3,↑RASSF1,↑SFI1,↑SORBS1,↑TGFBI,↑TNC,↑TPM1,↑TSC1,↑TTLL3,↑ZEB2,↓ENTR1,↓GDI2,↓KRT14	26	3	46
Organismal Development,Tissue Development	Development of epithelial tissue	5.206	2.06	2.06	Activated	↑FABP4,↑FLNB,↑FN1,↑FRAS1,↑GAS5,↑GNAS,↑IKBKB,↑IQGAP1,↑KLK3,↑MTOR,↑PRPF4B,↑RUNX2,↑TNC,↑VEGFC,↑VEGFD,↑ZEB2,↓HMGA2,↓NPPB,↓RCAN1,↓SERPINB5	16	4	29
Cell Morphology,Cellular Development	Branching of cells	4.866	2.027	2.027	Activated	↑EIF4G3,↑ELAVL1,↑ETS1,↑FERMT2,↑FN1,↑MAPK8IP3,↑MID1,↑MTOR,↑MTSS1,↑NCAM1,↑NEDD4L,↑RUNX2,↑TGFBI,↑TNC,↑TRIO,↑TSC1,↑VEGFC,↑VEGFD,↑ZMYND8,↓DPYSL5,↓ELFN1,↓GALNS	19	3	25
Cellular Movement	Cell movement of myeloid cells	3.893	2.001	2.001	Activated	↑FABP4,↑FN1,↑GIT2,↑IKBKB,↑LRP1,↑MTOR,↑MYH9,↑MYO9B,↑PTPRB,↑TLN1,↑TNC,↑TRIO,↑TSC1,↑VEGFC,↑VEGFD,↓HMGA2,↓IKBKG,↓LIPE,↓SFTPD	15	4	28
Cellular Development,Cellular Growth and Proliferation	Proliferation of myeloid cells	4.57	-1.987	1.987	Inhibited	↑EED,↑IKBKB,↑ITPKB,↑MTOR,↑MYH9,↑PBX1,↓HMGA2,↓RCAN1,↓TPH1	6	3	14
Cell-To-Cell Signaling and Interaction,Connective Tissue Development and Function	Attachment of fibroblasts	5.582	1.982	1.982	Activated	↑FERMT2,↑FN1,↑LRP1,↑TGFBI,↑TLN1	5	0	5
Connective Tissue Development and Function	Width of hypertrophic chondrocyte layer	3.599	-1.969	1.969	Inhibited	↑FLNB,↑LTBP3,↑RUNX2,↓GHR	3	1	5
Tissue Development	Accumulation of extracellular matrix	3.551	1.969	1.969	Activated	↑FN1,↑PTPRB	2	0	4
Lymphoid Tissue Structure and Development	Frequency of lymphatic system cells	3.364	1.951	1.951		↑ETS1,↑IDH2,↑IKBKB,↑MTOR,↑TNFSF13B,↑TSC1,↑ZEB2	7	0	10
Inflammatory Response	Immune response of cells	5.297	1.898	1.898		↑DNTTIP1,↑EIF2AK4,↑ETS1,↑FN1,↑GNAS,↑IKBKB,↑KLK3,↑LRP1,↑MID1,↑MTOR,↑MYH9,↑MYO9B,↑RAPGEF3,↑TLN1,↑ZMYND8,↓DIO2,↓F9,↓GLRX,↓IKBKG,↓SFTPD,↓SYT11,↓TPH1	15	7	31
Cellular Movement,Hematological System Development and Function,Immune Cell Trafficking	Cell movement of leukocytes	4.237	1.887	1.887		↑ELAVL1,↑ETS1,↑FABP4,↑FN1,↑GIT2,↑GNAS,↑IKBKB,↑ITGA5,↑LRP1,↑MTOR,↑MYH9,↑MYO9B,↑PTPRB,↑TLN1,↑TNC,↑TNFSF13B,↑TRIO,↑TSC1,↑VEGFC,↑VEGFD,↓HMGA2,↓IKBKG,↓LIPE,↓SFTPD,↓TPH1	20	5	37
Cellular Growth and Proliferation,Tissue Development	Proliferation of epithelial cells	3.492	1.874	1.874		↑ELAVL1,↑FN1,↑GNAS,↑IKBKB,↑KLK3,↑MTOR,↑MTSS1,↑NLRC3,↑RUNX2,↑VEGFC,↓FST,↓HNF4A,↓IKBKG,↓MUC13,↓NPPB,↓SERPINB5	10	6	24
Cardiovascular System Development and Function,Cellular Development,Cellular Function and Maintenance,Cellular Growth and Proliferation,Organismal Development,Tissue Development	Cell proliferation of vascular endothelial cells	3.65	1.867	1.867		↑FABP4,↑FN1,↑GAS5,↑GNAS,↑IQGAP1,↑KLK3,↑MTOR,↑VEGFD,↓RCAN1	8	1	12
Organismal Injury and Abnormalities,Organismal Survival	Neonatal death	4.381	-1.849	1.849		↑FUS,↑GNAS,↑GUCY1B1,↑MAPK8IP3,↑MYH11,↑NEDD4L,↑NRXN3,↑PBX1,↑RUNX2,↑TCF21,↑TSC1,↓FST,↓LIN7C,↓PTH1R,↓RARRES1,↓UTF1	11	5	21
Cellular Function and Maintenance	Engulfment of cells	3.336	1.839	1.839		↑DNTTIP1,↑EIF2AK4,↑FN1,↑IQGAP1,↑LRP1,↑MYH9,↑MYO9B,↑NEDD4L,↑RAPGEF3,↑TLN1,↑ZMYND8,↓DIO2,↓GLRX,↓SFTPD,↓SYT11,↓TPH1	11	5	23
Cardiovascular System Development and Function,Cellular Development,Cellular Function and Maintenance,Cellular Growth and Proliferation,Organismal Development,Tissue Development	Endothelial cell development	3.959	1.835	1.835		↑FABP4,↑FN1,↑GAS5,↑GNAS,↑IQGAP1,↑KLK3,↑MTOR,↑PRPF4B,↑RUNX2,↑VEGFC,↑VEGFD,↑ZEB2,↓NPPB,↓RCAN1	12	2	20
Cell-To-Cell Signaling and Interaction	Adhesion of connective tissue cells	11.53	1.834	1.834		↑FBN1,↑FERMT2,↑FN1,↑IQGAP1,↑ITGA5,↑LRP1,↑MTOR,↑RUNX2,↑SBNO2,↑TGFBI,↑TLN1,↑TNC,↑VEGFC,↑VEGFD,↓SERPINB5	14	1	20
Embryonic Development,Organ Development,Organismal Development,Skeletal and Muscular System Development and Function,Tissue Development	Formation of muscle	7.488	1.825	1.825		↑ELAVL1,↑FLNB,↑FMOD,↑FN1,↑ITGA5,↑ITGA8,↑MEG3,↑MTOR,↑MYH11,↑MYH9,↑PABPN1,↑RAPGEF3,↑TBX20,↑TCF21,↑TPM1,↑TRIO,↑VEGFC,↓FST,↓HMGA2	17	2	27
Organismal Development	Growth of organism	7.839	1.816	1.816		↑EED,↑EIF2AK4,↑ELAVL1,↑FERMT2,↑FN1,↑GABBR1,↑GNAS,↑LTBP3,↑MEG3,↑MSI2,↑MTOR,↑NCAM1,↑RMI1,↑TBX20,↑TLN1,↑TNC,↑TSC1,↑VEGFC,↑WWOX,↑ZEB2,↓DIO2,↓GALNS,↓GHR,↓HMGA2,↓IKBKG,↓PCYT1A,↓SERPINB5,↓SFTPD	20	8	44
Connective Tissue Development and Function,Tissue Morphology	Quantity of connective tissue	4.818	1.806	1.806		↑DNA2,↑FN1,↑GNAS,↑HIVEP3,↑IDH2,↑IKBKB,↑KLK3,↑MTOR,↑PBX1,↑PRDM16,↑RAPGEF3,↑RUNX2,↑WWOX,↑ZEB2,↓GHR,↓LIPE,↓PTH1R	14	3	28
Cellular Development,Connective Tissue Development and Function	Differentiation of fibroblast cell lines	4.991	1.786	1.786		↑FN1,↑GNAS,↑IDH2,↑IKBKB,↑ITGA5,↑KLK3,↑MTOR,↑PADI2,↑PBX1,↑RUNX2,↓LPIN1	10	1	14
Free Radical Scavenging,Molecular Transport	Quantity of reactive oxygen species	3.5	1.766	1.766		↑EIF2AK4,↑IDH2,↑MTOR,↑NDUFAB1,↑POLG,↑PRDM16,↑SCAP,↓GSR,↓SERPINB5,↓SFTPD	7	3	14
Cellular Development,Cellular Growth and Proliferation,Embryonic Development,Hematological System Development and Function,Hematopoiesis,Lymphoid Tissue Structure and Development,Organ Development,Organismal Development,Tissue Development	Lymphopoiesis	3.71	1.76	1.76		↑EED,↑EIF2AK4,↑ELAVL1,↑ETS1,↑FUS,↑HIVEP3,↑IKBKB,↑ITPKB,↑MTOR,↑PBX1,↑RUNX2,↑TLN1,↑TNFSF13B,↑TSC1,↑ZEB2,↑ZMIZ1,↓FST,↓IKBKG,↓RARRES1,↓TPH1	16	4	29
Cell Death and Survival,Organismal Injury and Abnormalities	Cell death of epithelial cells	4.578	-1.73	1.73		↑DLST,↑ETS1,↑IKBKB,↑ITGA5,↑LRP1,↑MTOR,↑NDUFAB1,↑RASSF1,↑SLC47A1,↑TSC1,↓HNF4A,↓IKBKG,↓MUC13,↓RCAN1,↓SERPINB5	10	5	27
Skeletal and Muscular System Development and Function	Strength of muscle	3.917	1.724	1.724		↑FMOD,↑IKBKB,↑MBNL2,↑TNC,↓FST,↓GHR	4	2	8
Hematological System Development and Function,Lymphoid Tissue Structure and Development,Tissue Morphology	Quantity of lymphocytes	3.876	1.717	1.717		↑EED,↑ELAVL1,↑ETS1,↑HIVEP3,↑IDH2,↑IKBKB,↑ITPKB,↑KMT2D,↑MTOR,↑MYH9,↑MYO9B,↑PBX1,↑RUNX2,↑SORBS1,↑TGFBI,↑TLN1,↑TNFSF13B,↑TSC1,↑VEGFC,↑ZEB2,↓GHR,↓IKBKG,↓MUC13,↓PABPC1,↓SFTPD	20	5	33
Cell Death and Survival,Organismal Injury and Abnormalities	Necrosis of epithelial tissue	4.921	-1.689	1.689		↑DLST,↑ETS1,↑IKBKB,↑ITGA5,↑LRP1,↑MALAT1,↑MTOR,↑NDUFAB1,↑RASSF1,↑RUNX2,↑SLC47A1,↑TSC1,↓HNF4A,↓IKBKG,↓MUC13,↓NPPB,↓RCAN1,↓SERPINB5	12	6	31
Organismal Injury and Abnormalities	Abnormal abdomen morphology	4.496	-1.673	1.673		↑ELAVL1,↑FBN1,↑FRAS1,↑FREM1,↑HIVEP3,↑IKBKB,↑ISLR,↑ITGA8,↑KMT2D,↑MID1,↑MTOR,↑MYH11,↑OLFM1,↑PBX1,↑RAPGEF3,↑TCF21,↑WWOX,↑ZEB2,↓FST,↓HNF4A,↓LIN7C,↓LRAT	18	4	32
Embryonic Development,Organ Development,Organismal Development,Skeletal and Muscular System Development and Function,Tissue Development	Development of striated muscle	3.936	1.664	1.664		↑FLNB,↑MEG3,↑MTOR,↑MYH11,↑MYH9,↑PABPN1,↑TBX20,↑TCF21,↑TPM1,↑TRIO,↑VEGFC	11	0	14
Organismal Development	Size of body	11.265	1.658	1.658		↑ETS1,↑FABP4,↑FMOD,↑FUS,↑GNAS,↑GUCY1B1,↑LTBP3,↑MAGEL2,↑MBNL2,↑MEG3,↑MYH11,↑NEAT1,↑NLRC3,↑OLFM1,↑PBX1,↑PLAGL2,↑RAPGEF3,↑RUNX2,↑SBNO2,↑SIK1,↑TGFBI,↑TSC1,↑WWOX,↓CLTRN,↓DIO2,↓ERCC8,↓FST,↓GHR,↓HMGA2,↓IKBKG,↓LIN7C,↓RCAN1,↓SFTPD,↓SOX3,↓TPH1,↓UTF1	23	13	50
Cellular Assembly and Organization,Cellular Function and Maintenance	Formation of vesicles	3.635	1.632	1.632		↑ELAVL1,↑GNAS,↑IKBKB,↑IQGAP1,↑MTOR,↑MYH9,↑NDUFAB1	7	0	12
Cell Death and Survival,Organismal Injury and Abnormalities	Apoptosis of B-lymphocyte derived cell lines	3.572	1.606	1.606		↑FN1,↑IKBKB,↑ITGA5,↑TNC,↓GHR	4	1	8
Embryonic Development,Organismal Development	Growth of embryo	4.644	1.593	1.593		↑EED,↑ELAVL1,↑FERMT2,↑FN1,↑GNAS,↑LTBP3,↑MSI2,↑MTOR,↑NCAM1,↑TBX20,↑TLN1,↑TNC,↑TSC1,↑VEGFC,↑ZEB2,↓GALNS,↓PCYT1A,↓SERPINB5	15	3	25
Cardiovascular System Development and Function,Cellular Movement	Migration of endothelial cells	3.377	1.589	1.589		↑ETS1,↑FLNB,↑FN1,↑IQGAP1,↑KLK3,↑MTOR,↑TGFBI,↑TNC,↑VEGFC,↑VEGFD,↑ZEB2,↓DIO2,↓PTH1R,↓RCAN1	11	3	18
Carbohydrate Metabolism	Quantity of carbohydrate	5.807	1.582	1.582		↑EIF2AK4,↑FABP4,↑FBN2,↑GNAS,↑IDH2,↑IKBKB,↑LRP1,↑MAGEL2,↑MTOR,↑NDUFAB1,↑PBX1,↑RAPGEF3,↑SCAP,↑SIK1,↑WWOX,↓GALNS,↓GHR,↓LIPE,↓LPIN1,↓PCYT1A,↓SFTPD	15	6	31
Cellular Development,Connective Tissue Development and Function,Skeletal and Muscular System Development and Function,Tissue Development	Differentiation of osteoblasts	4.013	1.564	1.564		↑FBN2,↑FERMT2,↑FN1,↑GABBR1,↑GNAS,↑ITGA5,↑RUNX2,↑SBNO2,↑VEGFC,↑VEGFD,↑WWOX	11	0	15
Cellular Movement	Cell movement	12.354	1.546	1.546		↑DYNC1H1,↑EIF2AK4,↑ELAVL1,↑ERDR1X,↑ETS1,↑FABP4,↑FBN1,↑FERMT2,↑FLNB,↑FMOD,↑FN1,↑GABBR1,↑GAS5,↑GIT2,↑GNAS,↑GUCY1B1,↑HOOK1,↑HOXC8,↑IDH2,↑IKBKB,↑IQGAP1,↑ITGA5,↑ITGA8,↑KLK3,↑KMT2D,↑LRP1,↑LTBP3,↑MALAT1,↑MAP4,↑MAPK8IP3,↑MSI2,↑MTOR,↑MTSS1,↑MYH11,↑MYH9,↑MYO9B,↑NAV1,↑NCAM1,↑NEDD4L,↑NISCH,↑NSD3,↑PBX1,↑PTPRB,↑RAPGEF3,↑RASSF1,↑RBMS3,↑RBMX,↑RUNX2,↑SCAP,↑SLC9A5,↑SORBS1,↑TGFBI,↑TLN1,↑TNC,↑TNFSF13B,↑TPM1,↑TRIO,↑T…	64	18	113
Cell Cycle	Mitosis	3.996	1.53	1.53		↑DNA2,↑DYNC1H1,↑FERMT2,↑IKBKB,↑IQGAP1,↑MTOR,↑RASSF1,↑SENP6,↑SIK1,↑STAG3,↑TNC,↑VEGFC,↑VEGFD,↓ELOC,↓HNF4A,↓LRAT,↓SERPINB5	13	4	24
Embryonic Development,Nervous System Development and Function,Organismal Development	Development of central nervous system	3.346	1.518	1.518		↑EED,↑EIF2AK4,↑FN1,↑MAPK8IP3,↑MID1,↑MTOR,↑NCAM1,↑PADI2,↑PRDM16,↑RAPGEF3,↑SZT2,↑TBX20,↑TNC,↑TRIO,↑TSC1,↑VEGFC,↑ZEB2,↓GALNS,↓SOX3	17	2	29
Post-Translational Modification,Protein Degradation,Protein Synthesis	Proteolysis	3.218	1.518	1.518		↑IKBKB,↑KLK3,↑MYH9,↑PCOLCE,↑RBMX,↑SENP6,↓F9,↓IDE,↓SERPINA5	6	3	13
Cell Morphology,Cellular Assembly and Organization,Cellular Function and Maintenance	Reorganization of cytoskeleton	3.664	1.51	1.51		↑FN1,↑MYH9,↑RAPGEF3,↑SORBS1,↑TRIO,↑VEGFC,↓GHR,↓SERPINB5	6	2	12
Cellular Movement	Migration of cells	11.231	1.488	1.488		↑EIF2AK4,↑ELAVL1,↑ERDR1X,↑ETS1,↑FABP4,↑FERMT2,↑FLNB,↑FMOD,↑FN1,↑GABBR1,↑GAS5,↑GIT2,↑GNAS,↑GUCY1B1,↑HOXC8,↑IDH2,↑IKBKB,↑IQGAP1,↑ITGA5,↑ITGA8,↑KLK3,↑KMT2D,↑LRP1,↑MALAT1,↑MAP4,↑MAPK8IP3,↑MSI2,↑MTOR,↑MTSS1,↑MYH9,↑MYO9B,↑NAV1,↑NCAM1,↑NEDD4L,↑NISCH,↑NSD3,↑PBX1,↑PTPRB,↑RAPGEF3,↑RASSF1,↑RBMS3,↑RBMX,↑RUNX2,↑SCAP,↑SLC9A5,↑SORBS1,↑TGFBI,↑TLN1,↑TNC,↑TNFSF13B,↑TPM1,↑TRIO,↑TSC1,↑VEGFC,↑VEGFD,↑WWOX,↑ZEB2,↑ZMYND…	58	15	103
Cardiovascular System Development and Function,Hematological System Development and Function	Mean arterial pressure	4.593	1.48	1.48		↑LRP1,↑MYH11,↑NEDD4L,↑VEGFC,↓NPPB,↓PTH1R	4	2	10
Cellular Development	Differentiation of stem cells	3.244	1.449	1.449		↑FBN1,↑FN1,↑LTBP3,↑MAPK8IP3,↑MTOR,↑NCAM1,↑RUNX2,↑TLN1,↑TNC,↑ZEB2,↓GALNS,↓KRT14	10	2	17
Lymphoid Tissue Structure and Development,Tissue Morphology	Quantity of lymphatic system cells	3.658	1.439	1.439		↑EED,↑ELAVL1,↑ETS1,↑HIVEP3,↑IDH2,↑IKBKB,↑ITPKB,↑KMT2D,↑MTOR,↑MYH9,↑MYO9B,↑PBX1,↑RUNX2,↑SORBS1,↑TGFBI,↑TLN1,↑TNFSF13B,↑TSC1,↑VEGFC,↑ZEB2,↓GHR,↓IKBKG,↓MUC13,↓PABPC1,↓RCAN1,↓SFTPD	20	6	34
Cellular Development,Cellular Growth and Proliferation	Cell proliferation of adenocarcinoma cell lines	3.535	1.439	1.439		↑IDH2,↑MALAT1,↑MED13L,↑MTOR,↑PRPF4B,↑SCAP,↑TNC,↓RAD51C	7	1	11
Embryonic Development,Organ Development,Organismal Development,Renal and Urological System Development and Function,Tissue Development	Development of metanephros	4.171	1.387	1.387		↑FBN1,↑FRAS1,↑ITGA8,↑PBX1,↑TCF21	5	0	8
Embryonic Development,Organ Development,Organismal Development,Renal and Urological System Development and Function,Tissue Development	Branching morphogenesis of metanephric bud	3.551	1.387	1.387		↑ITGA8,↑PBX1,↑TCF21	3	0	5
Embryonic Development,Organ Development,Organismal Development,Renal and Urological System Development and Function,Tissue Development	Morphogenesis of metanephric bud	3.371	1.387	1.387		↑ITGA8,↑PBX1,↑TCF21	3	0	6
Embryonic Development,Organismal Development	Morphogenesis of embryo	3.277	1.387	1.387		↑FBN2,↑FRAS1,↑GNAS,↑ITGA8,↑PBX1,↑RUNX2,↑TBX20,↑TCF21,↑ZEB2	9	0	13
Cell-To-Cell Signaling and Interaction,Cellular Function and Maintenance,Inflammatory Response	Phagocytosis of cells	3.583	1.38	1.38		↑DNTTIP1,↑EIF2AK4,↑LRP1,↑MYH9,↑MYO9B,↑RAPGEF3,↑TLN1,↑ZMYND8,↓DIO2,↓GLRX,↓SFTPD,↓SYT11,↓TPH1	8	5	18
Cellular Movement,Hematological System Development and Function,Immune Cell Trafficking,Inflammatory Response	Cell movement of phagocytes	4.184	1.348	1.348		↑FABP4,↑FN1,↑GIT2,↑IKBKB,↑ITGA5,↑LRP1,↑MYH9,↑MYO9B,↑PTPRB,↑TLN1,↑TNC,↑TRIO,↑TSC1,↑VEGFC,↑VEGFD,↓HMGA2,↓IKBKG,↓LIPE,↓SFTPD	15	4	29
Endocrine System Development and Function	Glucose tolerance	3.604	-1.343	1.343		↑DYNC1H1,↑FABP4,↑GNAS,↑IKBKB,↑LRP1,↑PBX1,↑RAPGEF3,↑SORBS1,↓FST,↓HNF4A,↓TPH1	8	3	16
Cellular Development,Cellular Growth and Proliferation,Embryonic Development,Organismal Development,Tissue Development	Proliferation of mesenchymal stem cells	3.18	1.342	1.342		↑FERMT2,↑LTBP3,↑VEGFC	3	0	5
Cellular Development,Connective Tissue Development and Function,Tissue Development	Differentiation of connective tissue cells	8.886	1.331	1.331		↑FABP4,↑FBN1,↑FBN2,↑FERMT2,↑FN1,↑GABBR1,↑GNAS,↑HIVEP3,↑IKBKB,↑ITGA5,↑LTBP3,↑MTOR,↑PRDM16,↑RAPGEF3,↑RUNX2,↑SBNO2,↑TNC,↑TRIO,↑VEGFC,↑VEGFD,↑WWOX,↓DIO2,↓FST,↓LPIN1,↓PTH1R,↓TPH1	21	5	40
Cellular Development	Maturation of cells	3.873	1.322	1.322		↑IKBKB,↑LRP1,↑MTOR,↑RUNX2,↑TNFSF13B,↑TSC1,↑VEGFC,↑ZEB2,↓HNF4A,↓LPIN1,↓PTH1R	8	3	22
Cellular Function and Maintenance,Inflammatory Response	Phagocytosis	3.215	1.286	1.286		↑DNTTIP1,↑EIF2AK4,↑IKBKB,↑LRP1,↑MYH9,↑MYO9B,↑RAPGEF3,↑TLN1,↑ZMYND8,↓DIO2,↓GLRX,↓SFTPD,↓SYT11,↓TPH1	9	5	19
Cellular Movement,Immune Cell Trafficking	Leukocyte migration	4.614	1.284	1.284		↑EIF2AK4,↑ELAVL1,↑ETS1,↑FABP4,↑FN1,↑GIT2,↑GNAS,↑IKBKB,↑ITGA5,↑LRP1,↑MTOR,↑MYH9,↑MYO9B,↑NEDD4L,↑PTPRB,↑TLN1,↑TNC,↑TNFSF13B,↑TRIO,↑TSC1,↑VEGFC,↑VEGFD,↓GLRX,↓HMGA2,↓IKBKG,↓LIPE,↓RCAN1,↓SFTPD,↓TPH1	22	7	41
Protein Synthesis	Metabolism of protein	4.955	1.279	1.279		↑EIF2AK4,↑EIF4G3,↑ELAVL1,↑FN1,↑FUS,↑IKBKB,↑KLK3,↑MALAT1,↑MAPK8IP3,↑MID1,↑MTOR,↑MYH9,↑NEDD4L,↑PCOLCE,↑RAB12,↑RAPGEF3,↑RASSF1,↑RBMS3,↑RBMX,↑RPL41,↑SENP6,↑SNRNP70,↑TSC1,↑UTP18,↓F9,↓FST,↓GHR,↓IDE,↓PABPC1,↓PCYOX1,↓RCAN1,↓SERPINA5,↓SFTPD,↓SLC51B	24	10	43
Hematological System Development and Function,Tissue Morphology	Quantity of mononuclear leukocytes	4.536	1.278	1.278		↑EED,↑ELAVL1,↑ETS1,↑GNAS,↑HIVEP3,↑IDH2,↑IKBKB,↑ITPKB,↑KMT2D,↑MTOR,↑MYH9,↑MYO9B,↑NLRC3,↑PBX1,↑RUNX2,↑SORBS1,↑TGFBI,↑TLN1,↑TNFSF13B,↑TSC1,↑VEGFC,↑ZEB2,↓GHR,↓IKBKG,↓MUC13,↓PABPC1,↓SFTPD	22	5	36
Cellular Development,Connective Tissue Development and Function,Tissue Development	Differentiation of bone cells	5.688	1.273	1.273		↑FBN1,↑FBN2,↑FERMT2,↑FN1,↑GABBR1,↑GNAS,↑HIVEP3,↑ITGA5,↑MTOR,↑RAPGEF3,↑RUNX2,↑SBNO2,↑TNC,↑VEGFC,↑VEGFD,↑WWOX	16	0	23
Cellular Movement	Cell movement of connective tissue cells	3.478	1.263	1.263		↑ELAVL1,↑FBN1,↑FLNB,↑FN1,↑IKBKB,↑IQGAP1,↑ITGA5,↑LRP1,↑RAPGEF3,↑ZEB2	10	0	14
Gene Expression	Transcription	7.376	1.259	1.259		↑DNTTIP1,↑EED,↑EIF2AK4,↑ETS1,↑FABP4,↑FN1,↑FUS,↑GABPB2,↑GNAS,↑GTF3C2,↑HIVEP3,↑HOXC8,↑IKBKB,↑IQGAP1,↑ITGA8,↑KMT2D,↑LRP1,↑MAGEL2,↑MAPK8IP3,↑MARF1,↑MTOR,↑NCAM1,↑NSD3,↑PABPN1,↑PBX1,↑PLAGL2,↑PRDM16,↑PSMD9,↑RAPGEF3,↑RBMS3,↑RBMX,↑RUNX2,↑SBNO2,↑SCAP,↑SIK1,↑TBX20,↑TCF21,↑TCF25,↑TNC,↑TNFSF13B,↑WWC2,↑WWOX,↑ZEB2,↑ZMIZ1,↑ZMYND8,↑ZNF467,↑ZNF706,↓ELOC,↓FST,↓GHR,↓HMGA2,↓HNF4A,↓IKBKG,↓LIPE,↓LPIN1,↓MTA3,↓RCAN1,↓SLC…	47	13	80
Cell Cycle	G1/S phase transition	3.606	1.258	1.258		↑ELAVL1,↑ETS1,↑FERMT2,↑FN1,↑MTOR,↑PLAGL2,↑RABL6,↑ZEB2,↓DTD1,↓GHR	8	2	13
Connective Tissue Development and Function,Tissue Morphology	Quantity of connective tissue cells	4.465	1.25	1.25		↑DNA2,↑FN1,↑GNAS,↑HIVEP3,↑IDH2,↑KLK3,↑PRDM16,↑RUNX2,↑WWOX,↓LIPE,↓PTH1R	9	2	16
Cell Death and Survival	Apoptosis	6.75	-1.211	1.211		↑DYNC1H1,↑EIF2AK4,↑ELAVL1,↑ETS1,↑FAM162A,↑FBN1,↑FLNB,↑FMOD,↑FN1,↑FUS,↑GABBR1,↑GAS5,↑GNAS,↑IKBKB,↑ITGA5,↑KLK3,↑LRP1,↑MALAT1,↑MAP4,↑MAPK8IP3,↑MTOR,↑MTSS1,↑MYH11,↑NCAM1,↑OLFM1,↑PBX1,↑PCDHGC4,↑PCK2,↑PLAGL2,↑PRDM16,↑RABL6,↑RAPGEF3,↑RASSF1,↑RUNX2,↑SIK1,↑SMOX,↑TBX20,↑TCF21,↑TGFBI,↑TLN1,↑TNC,↑TNFSF13B,↑TSC1,↑UTP18,↑VEGFC,↑WWOX,↑ZEB2,↓ELOC,↓FST,↓GHR,↓GLRX,↓GSR,↓GSTM5,↓HMGA2,↓HNF4A,↓IDE,↓IKBKG,↓KRT14,↓LIN7…	47	22	100
Organismal Injury and Abnormalities	Pulmonary fibrosis or aplastic anemia	3.706	1.211	1.211		↑FN1,↑IKBKB,↑IQGAP1,↑ISLR,↑ITGA5,↑LRP1,↑MTOR,↑TNC,↑VEGFD,↓DIO2,↓GLRX,↓RAD51C,↓SFTPD	9	4	23
Cellular Movement,Immune Cell Trafficking	Migration of lymphatic system cells	3.308	1.207	1.207		↑ETS1,↑FN1,↑IKBKB,↑ITGA5,↑LRP1,↑MTOR,↑MYH9,↑MYO9B,↑PTPRB,↑TLN1,↑TNFSF13B,↑VEGFC,↓IKBKG	12	1	19
Embryonic Development,Organismal Development	Development of body trunk	9.699	1.206	1.206		↑EED,↑ETS1,↑FBN1,↑FN1,↑FRAS1,↑FREM1,↑HOXC8,↑IKBKB,↑ITGA8,↑KLK3,↑LOXL1,↑LRP1,↑LTBP3,↑MAPK8IP3,↑MEG3,↑MTOR,↑MTSS1,↑MYH11,↑MYO9B,↑NCAM1,↑NEAT1,↑NEDD4L,↑PBX1,↑RAPGEF3,↑RASSF1,↑RUNX2,↑TBX20,↑TCF21,↑TGFBI,↑TPM1,↑TSC1,↑VEGFC,↑ZEB2,↑ZMIZ1,↓FST,↓GHR,↓HMGA2,↓LIN7C,↓NPPB,↓PTH1R,↓SERPINB5,↓SFTPD,↓SOX3	34	9	62
Cellular Movement,Connective Tissue Development and Function	Cell movement of fibroblasts	3.842	1.203	1.203		↑ELAVL1,↑FBN1,↑FLNB,↑FN1,↑IKBKB,↑IQGAP1,↑LRP1,↑RAPGEF3,↑ZEB2	9	0	13
Cellular Assembly and Organization	Development of cytoplasm	5.478	1.196	1.196		↑FERMT2,↑FN1,↑GNAS,↑IKBKB,↑KANK3,↑LRP1,↑MAP4,↑MTOR,↑MTSS1,↑PTPRB,↑RAPGEF3,↑RASSF1,↑SORBS1,↑TGFBI,↑TNC,↑TPM1,↑TSC1,↑ZEB2,↓PTH1R	18	1	28
Cellular Development,Skeletal and Muscular System Development and Function,Tissue Development	Differentiation of myotube	4.173	1.195	1.195		↑HIVEP3,↑MTOR,↑PRDM16,↑SIK1,↓HMGA2	4	1	10
Cardiovascular System Development and Function,Cellular Movement	Cell movement of endothelial cell lines	3.22	1.195	1.195		↑ETS1,↑FERMT2,↑FN1,↑RUNX2,↑VEGFC	5	0	6
Hematological System Development and Function,Tissue Morphology	Quantity of leukocytes	4.818	1.177	1.177		↑EED,↑ELAVL1,↑ETS1,↑GNAS,↑HIVEP3,↑IDH2,↑IKBKB,↑ITPKB,↑KMT2D,↑MTOR,↑MYH9,↑MYO9B,↑NEDD4L,↑NLRC3,↑PBX1,↑RUNX2,↑SORBS1,↑TGFBI,↑TLN1,↑TNFSF13B,↑TSC1,↑VEGFC,↑WWOX,↑ZEB2,↓GHR,↓IKBKG,↓LIPE,↓MUC13,↓PABPC1,↓SFTPD,↓SLC39A8,↓TPH1	24	8	43
Cell Signaling,Molecular Transport,Vitamin and Mineral Metabolism	Concentration of Ca2+	4.379	-1.177	1.177		↑IRAG1,↑MYH11,↑RAPGEF3,↑RUNX2,↓GNG4,↓IKBKG,↓PTH1R	4	3	11
Cell Cycle	Senescence of epithelial cell lines	3.182	-1.176	1.176		↑MTOR,↑ZEB2	2	0	4
Cell-To-Cell Signaling and Interaction,Connective Tissue Development and Function	Binding of fibroblasts	3.164	1.172	1.172		↑FN1,↑LRP1,↑MYH9,↑TNC,↓SERPINB5	4	1	6
Cellular Assembly and Organization,Organismal Development,Tissue Development	Fibrogenesis	7.668	1.165	1.165		↑FBN1,↑FERMT2,↑FMOD,↑FN1,↑IKBKB,↑KANK3,↑LOXL1,↑LRP1,↑MAP4,↑MTOR,↑MTSS1,↑PTPRB,↑RAPGEF3,↑RASSF1,↑SORBS1,↑TGFBI,↑TNC,↑TPM1,↑TSC1,↑ZEB2,↓KRT14	20	1	31
Organ Morphology	Branching of exocrine gland	4.06	1.154	1.154		↑FN1,↑ITGA5,↑NEAT1,↑OLFM1,↓FST	4	1	7
Embryonic Development,Organismal Development,Renal and Urological System Development and Function	Development of urinary tract	3.703	1.151	1.151		↑FBN1,↑FRAS1,↑FREM1,↑ITGA8,↑MTSS1,↑PBX1,↑TCF21,↑TSC1,↓GHR,↓LIN7C	8	2	16
Embryonic Development,Organ Development,Organismal Development,Renal and Urological System Development and Function,Tissue Development	Formation of kidney	3.33	1.151	1.151		↑FBN1,↑FRAS1,↑FREM1,↑ITGA8,↑MTSS1,↑PBX1,↑TCF21,↑TSC1,↓GHR,↓LIN7C	8	2	15
Organismal Injury and Abnormalities	Fibrosis	12.585	1.138	1.138		↑EIF2AK4,↑ELAVL1,↑ETS1,↑FN1,↑GNAS,↑IDH2,↑IKBKB,↑IQGAP1,↑ISLR,↑ITGA5,↑LOXL1,↑LRP1,↑MBNL2,↑MTOR,↑MTSS1,↑PRDM16,↑PTPRB,↑RASSF1,↑RUNX2,↑SCAP,↑TCF25,↑TLN1,↑TNC,↑VEGFD,↑ZEB2,↓DIO2,↓F9,↓FST,↓GHR,↓GLRX,↓HNF4A,↓IKBKG,↓LIN7C,↓LIPE,↓NPPB,↓RCAN1,↓SERPINA5,↓SFTPD,↓SLC51A,↓SLC51B,↓SMPX	25	16	59
Cellular Movement	Cell movement of blood cells	4.863	1.136	1.136		↑EIF2AK4,↑ELAVL1,↑ETS1,↑FABP4,↑FN1,↑GIT2,↑GNAS,↑IKBKB,↑ITGA5,↑LRP1,↑MTOR,↑MYH9,↑MYO9B,↑NEDD4L,↑PTPRB,↑TLN1,↑TNC,↑TNFSF13B,↑TRIO,↑TSC1,↑VEGFC,↑VEGFD,↓GLRX,↓HMGA2,↓IKBKG,↓LIPE,↓RCAN1,↓SFTPD,↓TPH1	22	7	42
Cell Cycle	Interphase of blood cells	3.5	1.131	1.131		↑MTOR,↑PLAGL2,↑PRDM16,↑ZEB2	4	0	6
Cardiovascular System Development and Function,Cellular Movement	Cell movement of endothelial cells	4.178	1.127	1.127		↑ETS1,↑FLNB,↑FN1,↑IQGAP1,↑KLK3,↑MTOR,↑MTSS1,↑RAPGEF3,↑TGFBI,↑TNC,↑VEGFC,↑VEGFD,↑ZEB2,↓DIO2,↓PTH1R,↓RCAN1	13	3	21
Cellular Development,Embryonic Development,Organismal Development	Differentiation of embryonic cells	3.688	1.112	1.112		↑FBN1,↑FN1,↑ITGA5,↑LTBP3,↑MAPK8IP3,↑MTOR,↑PRDM16,↑RUNX2,↑TCF21,↑TLN1	10	0	15
Molecular Transport	Secretion of molecule	4.91	1.11	1.11		↑FABP4,↑FBN2,↑FN1,↑GABBR1,↑GUCY1B1,↑IKBKB,↑IQGAP1,↑MAGEL2,↑MTOR,↑NRXN3,↑PCK2,↑PLA2G4F,↑RAPGEF3,↑VEGFC,↓FST,↓GHR,↓HNF4A,↓LIN7C,↓MGST1,↓PCYT1A,↓SYT11	14	7	27
Cellular Development,Cellular Growth and Proliferation,Hematological System Development and Function,Lymphoid Tissue Structure and Development	Proliferation of lymphocytes	5.529	1.067	1.067		↑EED,↑EIF2AK4,↑ELAVL1,↑ETS1,↑FABP4,↑FN1,↑FUS,↑GABPB2,↑GNAS,↑IKBKB,↑IQGAP1,↑ITGA5,↑KMT2D,↑MTOR,↑PBX1,↑TLN1,↑TNFSF13B,↑TSC1,↑ZEB2,↓HNF4A,↓IKBKG,↓LPIN1,↓PCYT1A,↓RARRES1,↓RCAN1,↓SFTPD	19	7	36
Cell Morphology,Cellular Movement	Cell spreading of sarcoma cell lines	4.355	1.067	1.067		↑FLNB,↑FN1,↑ITGA5	3	0	4
Cellular Assembly and Organization,Cellular Function and Maintenance	Organization of actin cytoskeleton	3.827	1.067	1.067		↑FLNB,↑FN1,↑IKBKB,↑LRP1,↑MTOR,↑MTSS1,↑MYH9,↑NISCH,↑RAPGEF3,↑SORBS1,↑TLN1,↑TRIO,↓GHR,↓LPIN1	12	2	17
Cell-To-Cell Signaling and Interaction	Response of lymphatic system cells	4.866	1.048	1.048		↑EIF2AK4,↑ETS1,↑FN1,↑GNAS,↑IKBKB,↑ITPKB,↑MTOR,↓F9,↓IKBKG,↓RCAN1,↓SFTPD	7	4	15
Cellular Growth and Proliferation	Expansion of cells	3.354	-1.045	1.045		↑ETS1,↑GNAS,↑IKBKB,↑KMT2D,↑MTOR,↑PLAGL2,↑RUNX2,↑TNFSF13B,↓HMGA2,↓HNF4A,↓TPH1	8	3	16
Endocrine System Development and Function	Insulin sensitivity	3.198	-1.042	1.042		↑FABP4,↑GABBR1,↑GNAS,↑PBX1,↑RAPGEF3,↑SIK1,↑SORBS1,↓CLTRN,↓GHR	7	2	11
Cell Cycle	Cell cycle progression	6.502	1.041	1.041		↑DNA2,↑DYNC1H1,↑ELAVL1,↑ETS1,↑FERMT2,↑IKBKB,↑IQGAP1,↑MAP4,↑MTOR,↑PLAGL2,↑PTPRB,↑RAPGEF3,↑RASSF1,↑RUNX2,↑SENP6,↑SIK1,↑STAG3,↑TNC,↑TNFSF13B,↑VEGFC,↑VEGFD,↑WWOX,↓ELOC,↓F9,↓GHR,↓HNF4A,↓KRT14,↓LRAT,↓PCYOX1,↓SERPINA5,↓SERPINB5	22	9	49
Cellular Development,Cellular Growth and Proliferation,Hair and Skin Development and Function	Proliferation of skin cell lines	3.434	-1.039	1.039		↑KLK3,↑KMT2D,↑NEDD4L,↑POLG,↑VEGFC	5	0	6
Lipid Metabolism,Small Molecule Biochemistry	Synthesis of lipid	3.396	1.038	1.038		↑ELAVL1,↑FABP4,↑FN1,↑IQGAP1,↑MTOR,↑NCAM1,↑PLA2G4F,↑POLG,↑RUNX2,↑SCAP,↑SIK1,↑SORBS1,↑TSC1,↑WWOX,↓GHR,↓HACD3,↓HNF4A,↓LIPE,↓LPIN1,↓LRAT,↓MTA3,↓NPPB,↓PCYT1A,↓SAMD8	14	10	32
Cell Death and Survival,Organismal Injury and Abnormalities	Apoptosis of lymphocytes	4.475	-1.02	1.02		↑ETS1,↑GNAS,↑IKBKB,↑MTOR,↑TLN1,↑TNFSF13B,↑TSC1,↓RARRES1,↓RCAN1	7	2	19
Hematological System Development and Function,Lymphoid Tissue Structure and Development,Tissue Morphology	Quantity of T lymphocytes	3.595	1.012	1.012		↑EED,↑ELAVL1,↑ETS1,↑HIVEP3,↑IKBKB,↑ITPKB,↑MYO9B,↑PBX1,↑RUNX2,↑TLN1,↑TNFSF13B,↑TSC1,↑VEGFC,↑ZEB2,↓GHR,↓IKBKG,↓MUC13,↓PABPC1,↓SFTPD	14	5	26
Cardiovascular System Development and Function,Cellular Movement	Movement of vascular endothelial cells	3.276	1.005	1.005		↑FLNB,↑FN1,↑IQGAP1,↑KLK3,↑MTSS1,↑TGFBI,↑VEGFC,↓DIO2,↓RCAN1	7	2	12
Lipid Metabolism,Molecular Transport,Small Molecule Biochemistry	Concentration of lipid	3.458	1.002	1.002		↑FABP4,↑GNAS,↑KMT2D,↑LRP1,↑MTOR,↑NEDD4L,↑PCK2,↑PLAGL2,↑POLG,↑RAPGEF3,↑SCAP,↑SORBS1,↑TSC1,↑WWOX,↓DIO2,↓GHR,↓HNF4A,↓LIPE,↓LPIN1,↓LRAT,↓PCYT1A,↓PTH1R,↓RCAN1,↓SFTPD,↓SLC51A	14	11	36
Skeletal and Muscular System Development and Function	Function of muscle	3.453	1.002	1.002		↑EIF2AK4,↑IKBKB,↑IRAG1,↑KLK3,↑MTOR,↑MYH11,↑NEDD4L,↑RAPGEF3,↑RASSF1,↑TPM1,↓DIO2,↓FST,↓PTH1R	10	3	17
Cell-To-Cell Signaling and Interaction,Tissue Development	Binding of extracellular matrix	5.876	1	1		↑FERMT2,↑FN1,↑FREM1,↑ITGA5,↑ITGA8,↑SORBS1,↑TSC1	7	0	11
Cellular Assembly and Organization	Organization of organelle	4.567	1	1		↑FN1,↑HOOK1,↑ITGA8,↑MALAT1,↑MEG3,↑MIRG,↑MTOR,↑MTSS1,↑MYH11,↑MYH9,↑NEAT1,↑PCDHGC4,↑PRDM16,↑TPM1,↑TSC1,↑ZEB2,↓ELFN1,↓GHR,↓LPIN1	16	3	33
Cell-To-Cell Signaling and Interaction,Hematological System Development and Function	Response of natural killer cells	3.799	1	1		↑ETS1,↑FN1,↑MTOR,↓IKBKG	3	1	5
Cell Death and Survival	Cell viability of lymphatic system cells	4.67	0.986	0.986		↑FN1,↑GNAS,↑IKBKB,↑ITPKB,↑MTOR,↑TNFSF13B,↑TSC1,↑ZEB2,↓IKBKG	8	1	14
Endocrine System Development and Function,Small Molecule Biochemistry	Metabolism of hormone	3.289	-0.977	0.977		↑POLG,↑RUNX2,↑SCAP,↓DIO2,↓GHR,↓IDE,↓LIPE,↓MTA3,↓NPPB	3	6	12
Cell-To-Cell Signaling and Interaction,Embryonic Development	Binding of embryonic cells	4.354	0.972	0.972		↑FN1,↑ITGA5,↑LRP1,↑TLN1,↑VEGFC,↑VEGFD,↓SERPINB5	6	1	8
Cellular Movement	Invasion of cells	9.015	0.958	0.958		↑EED,↑ELAVL1,↑ETS1,↑FBN2,↑FERMT2,↑FMOD,↑FN1,↑GABBR1,↑GAS5,↑GIT2,↑GNAS,↑HOXC8,↑IDH2,↑IKBKB,↑IQGAP1,↑ITGA5,↑KLK3,↑LRP1,↑MALAT1,↑MAP4,↑MEG3,↑MSI2,↑MTOR,↑MYH9,↑NSD3,↑PBX1,↑RASSF1,↑RBMS3,↑RBMX,↑RUNX2,↑TGFBI,↑TLN1,↑TNC,↑TRIO,↑VEGFC,↑VEGFD,↑WWOX,↑ZEB2,↓FST,↓KRT14,↓LIPE,↓MUC13,↓PTH1R,↓SERPINB5,↓SFTPD,↓SOX3	38	8	66
Cell Morphology,Cellular Movement	Cell spreading	8.717	0.953	0.953		↑ETS1,↑FBN1,↑FERMT2,↑FLNB,↑FN1,↑GIT2,↑HOOK1,↑ITGA5,↑KMT2D,↑MAP4,↑MTOR,↑MYH9,↑MYO9B,↑RAPGEF3,↑SORBS1,↑TGFBI,↑TLN1,↑TNC,↓IKBKG	18	1	23
Organismal Injury and Abnormalities	Abdominal lesion	8.38	-0.944	0.944		↑DLST,↑DNA2,↑DNPEP,↑DYNC1H1,↑EED,↑EIF2AK4,↑EIF4G3,↑ELAVL1,↑ETS1,↑FABP4,↑FBN1,↑FBN2,↑FERMT2,↑FKBP15,↑FLNB,↑FMOD,↑FN1,↑FNBP4,↑FRAS1,↑FREM1,↑FRYL,↑GABBR1,↑GABPB2,↑GAS5,↑GIT2,↑GLE1,↑GNAS,↑GTF3C2,↑GUCY1B1,↑GYPC,↑HIVEP3,↑HNRNPDL,↑HOOK1,↑HOXC8,↑IDH2,↑IGDCC4,↑IKBKB,↑IQGAP1,↑IRAG1,↑ISLR,↑ITGA5,↑ITGA8,↑ITPKB,↑KANK3,↑KHNYN,↑KLK3,↑KMT2D,↑LENG8,↑LOXL1,↑LRP1,↑LTBP3,↑MAGEL2,↑MALAT1,↑MAP4,↑MAPK8IP3,↑MARF1,↑MAST2…	140	57	274
Cellular Growth and Proliferation	Cytostasis	3.561	-0.94	0.94		↑ETS1,↑PLAGL2,↑RASSF1,↓PCYOX1,↓SERPINA5,↓SERPINB5	3	3	14
Cell-To-Cell Signaling and Interaction,Cellular Function and Maintenance,Hematological System Development and Function,Inflammatory Response	Phagocytosis of red blood cells	3.31	0.933	0.933		↑EIF2AK4,↑TLN1,↑ZMYND8,↓TPH1	3	1	7
Protein Synthesis	Synthesis of protein	4.447	0.921	0.921		↑EIF2AK4,↑EIF4G3,↑ELAVL1,↑FN1,↑FUS,↑MALAT1,↑MID1,↑MTOR,↑RAPGEF3,↑RASSF1,↑RBMS3,↑RPL41,↑SNRNP70,↑TSC1,↑UTP18,↓FST,↓GHR,↓PABPC1,↓RCAN1,↓SFTPD	15	5	24
Cellular Movement	Migration of connective tissue cells	3.9	0.92	0.92		↑ELAVL1,↑FLNB,↑FN1,↑IKBKB,↑IQGAP1,↑ITGA5,↑LRP1,↑RAPGEF3,↑ZEB2	9	0	13
Cellular Movement,Connective Tissue Development and Function	Migration of fibroblasts	3.535	0.91	0.91		↑ELAVL1,↑FLNB,↑FN1,↑IKBKB,↑IQGAP1,↑LRP1,↑RAPGEF3,↑ZEB2	8	0	11
Cardiovascular System Development and Function,Cellular Development,Tissue Development	Differentiation of endothelial cells	3.31	-0.896	0.896		↑FN1,↑LRP1,↑VEGFC	3	0	7
Gene Expression	Transcription of RNA	6.674	0.89	0.89		↑DNTTIP1,↑EED,↑ETS1,↑FABP4,↑FN1,↑FUS,↑GABPB2,↑GNAS,↑GTF3C2,↑HIVEP3,↑HOXC8,↑IKBKB,↑IQGAP1,↑ITGA8,↑KMT2D,↑LRP1,↑MAGEL2,↑MTOR,↑NCAM1,↑NSD3,↑PABPN1,↑PBX1,↑PLAGL2,↑PRDM16,↑PSMD9,↑RAPGEF3,↑RBMX,↑RUNX2,↑SBNO2,↑SCAP,↑SIK1,↑TBX20,↑TCF21,↑TCF25,↑WWC2,↑WWOX,↑ZEB2,↑ZMIZ1,↑ZMYND8,↑ZNF467,↑ZNF706,↓ELOC,↓FST,↓GHR,↓HMGA2,↓HNF4A,↓IKBKG,↓LIPE,↓LPIN1,↓MTA3,↓RCAN1,↓SLC39A8,↓UTF1,↓ZNF292	41	13	68
Cell Cycle,Cell-To-Cell Signaling and Interaction,Cellular Growth and Proliferation	Contact growth inhibition	3.548	-0.882	0.882		↑PLAGL2,↑RASSF1,↓PCYOX1,↓SERPINA5,↓SERPINB5	2	3	10
Gene Expression	Expression of RNA	8.184	0.86	0.86		↑DNTTIP1,↑EED,↑EIF2AK4,↑EIF4G3,↑ELAVL1,↑ETS1,↑FABP4,↑FN1,↑FUS,↑GABPB2,↑GNAS,↑GTF3C2,↑HIVEP3,↑HOXC8,↑IKBKB,↑IQGAP1,↑ITGA8,↑KMT2D,↑LRP1,↑MAGEL2,↑MAPK8IP3,↑MARF1,↑MTOR,↑NCAM1,↑NSD3,↑PABPN1,↑PBX1,↑PLAGL2,↑PRDM16,↑PSMD9,↑RAPGEF3,↑RBMS3,↑RBMX,↑RPL41,↑RUNX2,↑SBNO2,↑SCAP,↑SIK1,↑TBX20,↑TCF21,↑TCF25,↑TNC,↑TSC1,↑WWC2,↑WWOX,↑ZEB2,↑ZMIZ1,↑ZMYND8,↑ZNF467,↑ZNF706,↓ELOC,↓FST,↓GHR,↓HMGA2,↓HNF4A,↓IKBKG,↓LIPE,↓LPIN…	50	15	86
Cellular Development,Cellular Growth and Proliferation,Hair and Skin Development and Function	Proliferation of epithelial cell lines	3.807	0.85	0.85		↑DLST,↑FBN2,↑ITGA5,↑KMT2D,↑MTOR,↑NDUFAB1,↑NEDD4L,↑PBX1,↑POLG,↑RASSF1,↑RUNX2,↑TSC1,↓HNF4A,↓IKBKG	12	2	16
Cellular Development,Embryonic Development,Organismal Development,Tissue Development	Differentiation of embryonic tissue	3.256	0.849	0.849		↑FBN1,↑FN1,↑ITGA5,↑LTBP3,↑MTOR,↑PRDM16,↑RUNX2,↑TCF21,↓GALNS,↓HNF4A,↓SOX3	8	3	15
Cellular Assembly and Organization,Organismal Development,Tissue Development	Formation of filaments	7.223	0.847	0.847		↑FBN1,↑FERMT2,↑FMOD,↑FN1,↑IKBKB,↑KANK3,↑LRP1,↑MAP4,↑MTOR,↑MTSS1,↑PTPRB,↑RAPGEF3,↑RASSF1,↑SORBS1,↑TGFBI,↑TNC,↑TPM1,↑TSC1,↑ZEB2,↓KRT14	19	1	28
Cell-To-Cell Signaling and Interaction,Cellular Movement	Recruitment of myeloid cells	3.373	-0.845	0.845		↑EIF2AK4,↑ETS1,↑IKBKB,↑LRP1,↑MYO9B,↑NEDD4L,↓GLRX,↓RCAN1	6	2	15
Organismal Injury and Abnormalities	Benign lesion	11.128	-0.844	0.844		↑EIF2AK4,↑FABP4,↑FBN1,↑FERMT2,↑FMOD,↑FN1,↑FRAS1,↑FREM1,↑GABBR1,↑GNAS,↑IDH2,↑IQGAP1,↑IRAG1,↑ISLR,↑KLK3,↑KMT2D,↑MAGEL2,↑MALAT1,↑MTOR,↑MYH9,↑NAV1,↑NCAM1,↑OLFM1,↑PADI2,↑PCDHGC4,↑PCOLCE,↑PRDM16,↑RAPGEF3,↑RASSF1,↑TGFBI,↑TNC,↑TNFSF13B,↑TSC1,↑ZEB2,↓GLRX,↓GSTM5,↓HMGA2,↓IKBKG,↓KRT14,↓MGST1,↓PTH1R,↓SLC51B	34	8	63
Cell Death and Survival,Organismal Injury and Abnormalities	Cell death of fibroblast cell lines	3.438	0.833	0.833		↑EIF2AK4,↑ETS1,↑FN1,↑IKBKB,↑MTOR,↑NEAT1,↑PLAGL2,↑TNC,↑TSC1,↑WWOX,↓GSTM5,↓IKBKG	10	2	19
Cellular Movement	Cell movement of carcinoma cell lines	5.086	0.805	0.805		↑ETS1,↑FERMT2,↑FN1,↑GAS5,↑HOXC8,↑ITGA5,↑LRP1,↑MAP4,↑NCAM1,↑RASSF1,↑RUNX2,↑SCAP,↑TGFBI,↑TNC,↑TSC1,↑VEGFC,↑ZEB2,↓SFTPD	17	1	26
Organismal Survival	Survival of organism	5.5	-0.801	0.801		↑ETS1,↑FBN1,↑FMOD,↑GNAS,↑IDH2,↑IQGAP1,↑ITGA5,↑LTBP3,↑MALAT1,↑MEG3,↑NCAM1,↑RASSF1,↑RBMX,↑RCSD1,↑RUNX2,↑SENP6,↑TNFSF13B,↓DIO2,↓F9,↓FST,↓IDE,↓IKBKG,↓KRT14,↓MUC13,↓NPPB,↓TPH1	17	9	41
Cell Death and Survival,Hematological System Development and Function,Organismal Injury and Abnormalities	Cell viability of lymphocytes	4.495	0.8	0.8		↑FN1,↑GNAS,↑IKBKB,↑ITPKB,↑MTOR,↑TNFSF13B,↑TSC1,↑ZEB2,↓IKBKG	8	1	13
Cellular Development,Cellular Growth and Proliferation,Hematological System Development and Function,Hematopoiesis	Proliferation of hematopoietic progenitor cells	3.836	-0.787	0.787		↑EED,↑IKBKB,↑ITPKB,↑MTOR,↑MYH9,↑PBX1,↑PLAGL2,↑PRDM16,↓HMGA2,↓LPIN1,↓TPH1	8	3	15
Cell Death and Survival,Organismal Injury and Abnormalities	Apoptosis of leukocytes	3.979	-0.786	0.786		↑ETS1,↑GNAS,↑IKBKB,↑LRP1,↑MTOR,↑TLN1,↑TNFSF13B,↑TSC1,↑VEGFC,↓RARRES1,↓RCAN1,↓SFTPD	9	3	22
Cell Death and Survival	Anoikis	4.066	-0.776	0.776		↑FN1,↑ITGA5,↑MTOR,↑SIK1,↑TLN1,↑TNC,↑TSC1,↓IKBKG	7	1	10
Carbohydrate Metabolism	Metabolism of polysaccharide	3.724	-0.768	0.768		↑IKBKB,↑MTOR,↑NNAT,↑SORBS1,↑VEGFC,↓GALNS,↓PCYT1A	5	2	14
Protein Synthesis	Translation of protein	3.453	0.757	0.757		↑EIF2AK4,↑EIF4G3,↑ELAVL1,↑FN1,↑FUS,↑MALAT1,↑MID1,↑MTOR,↑RPL41,↑SNRNP70,↑TSC1,↑UTP18,↓PABPC1	12	1	14
Cellular Assembly and Organization,Cellular Function and Maintenance	Stabilization of microtubules	3.237	0.752	0.752		↑GNAS,↑IKBKB,↑IQGAP1,↑MAP4,↑MID1,↑RAPGEF3,↑RASSF1	7	0	7
Cellular Growth and Proliferation,Lymphoid Tissue Structure and Development	Proliferation of lymphatic system cells	6.037	0.746	0.746		↑EED,↑EIF2AK4,↑ELAVL1,↑ETS1,↑FABP4,↑FN1,↑FUS,↑GABPB2,↑GNAS,↑IKBKB,↑IQGAP1,↑ITGA5,↑ITPKB,↑KMT2D,↑MTOR,↑PBX1,↑TLN1,↑TNFSF13B,↑TSC1,↑ZEB2,↓HMGA2,↓HNF4A,↓IKBKG,↓LPIN1,↓PCYT1A,↓RARRES1,↓RCAN1,↓SFTPD	20	8	39
Cell Death and Survival	Cell viability	6.333	0.731	0.731		↑EIF2AK4,↑ELAVL1,↑FERMT2,↑FN1,↑GAS5,↑GNAS,↑IDH2,↑IKBKB,↑IQGAP1,↑ITPKB,↑KLK3,↑LRP1,↑MALAT1,↑MTOR,↑MTSS1,↑NCAM1,↑NFS1,↑PBX1,↑PCDHGC4,↑RASSF1,↑RUNX2,↑SCAP,↑TGFBI,↑TNFSF13B,↑TSC1,↑VEGFC,↑WWOX,↑ZEB2,↑ZMYND8,↓ERCC8,↓GALNS,↓GHR,↓GSR,↓IDE,↓IKBKG,↓MGST1,↓MTA3,↓PTH1R,↓RAD51C,↓RCAN1,↓SERPINB5,↓SFTPD,↓SLCO2B1	29	14	66
Connective Tissue Development and Function,Skeletal and Muscular System Development and Function,Tissue Development	Growth of cartilage tissue	3.618	-0.728	0.728		↑GABBR1,↑GAS5,↑PBX1,↑RUNX2,↓GHR	4	1	8
Cellular Assembly and Organization	Formation of cytoskeleton	5.231	0.727	0.727		↑FERMT2,↑FN1,↑IKBKB,↑KANK3,↑LRP1,↑MAP4,↑MTOR,↑MTSS1,↑PTPRB,↑RAPGEF3,↑RASSF1,↑SORBS1,↑TGFBI,↑TNC,↑TPM1,↑TSC1,↑ZEB2	17	0	23
Cellular Development,Cellular Growth and Proliferation,Lymphoid Tissue Structure and Development,Tissue Development	Proliferation of bone marrow cells	3.688	-0.726	0.726		↑EED,↑ITPKB,↑PBX1,↓HMGA2,↓RCAN1	3	2	9
Hematological System Development and Function,Tissue Morphology	Quantity of blood cells	4.996	0.724	0.724		↑EED,↑ELAVL1,↑ETS1,↑GNAS,↑HIVEP3,↑IDH2,↑IKBKB,↑ITPKB,↑KMT2D,↑MTOR,↑MYH9,↑MYO9B,↑NEDD4L,↑NLRC3,↑PBX1,↑RUNX2,↑SORBS1,↑TGFBI,↑TLN1,↑TNFSF13B,↑TSC1,↑VEGFC,↑WWOX,↑ZEB2,↓GHR,↓IKBKG,↓LIPE,↓MUC13,↓PABPC1,↓PTH1R,↓RCAN1,↓SFTPD,↓SLC39A8,↓TPH1	24	10	47
Embryonic Development,Organismal Development	Development of abdomen	4.59	0.717	0.717		↑FBN1,↑FRAS1,↑FREM1,↑ITGA8,↑MEG3,↑MTOR,↑MTSS1,↑PBX1,↑TCF21,↑TSC1,↑VEGFC,↑ZEB2,↓FST,↓GHR,↓HMGA2,↓LIN7C,↓SERPINB5,↓SOX3	12	6	29
Cellular Development,Cellular Growth and Proliferation,Hematological System Development and Function,Humoral Immune Response,Lymphoid Tissue Structure and Development	Proliferation of B lymphocytes	5.458	0.688	0.688		↑EED,↑ETS1,↑FUS,↑GABPB2,↑IKBKB,↑ITGA5,↑KMT2D,↑MTOR,↑TNFSF13B,↓LPIN1,↓PCYT1A,↓RARRES1	9	3	19
Cell-To-Cell Signaling and Interaction,Cellular Movement,Hematological System Development and Function,Immune Cell Trafficking	Recruitment of leukocytes	3.971	-0.688	0.688		↑EIF2AK4,↑ETS1,↑FN1,↑IKBKB,↑LRP1,↑MYO9B,↑NEDD4L,↑TNC,↓GLRX,↓RCAN1	8	2	18
Cell-To-Cell Signaling and Interaction,Connective Tissue Development and Function	Adhesion of fibroblast cell lines	5.074	0.682	0.682		↑FBN1,↑FN1,↑IQGAP1,↑ITGA5,↑VEGFC,↑VEGFD	6	0	8
Cellular Development,Cellular Growth and Proliferation	Proliferation of progenitor cells	5.631	-0.681	0.681		↑EED,↑FN1,↑GNAS,↑IKBKB,↑ITGA5,↑ITPKB,↑MALAT1,↑MTOR,↑MYH9,↑NCAM1,↑PBX1,↑PLAGL2,↑PRDM16,↑TSC1,↓FST,↓HMGA2,↓LPIN1,↓TPH1	14	4	22
Embryonic Development,Organismal Development,Skeletal and Muscular System Development and Function	Mineralization of connective tissue	6.644	0.672	0.672		↑FBN2,↑FLNB,↑LTBP3,↑MTSS1,↑RUNX2,↑SBNO2,↑WWOX,↓DIO2,↓FST,↓PTH1R	7	3	15
Cell-To-Cell Signaling and Interaction,Embryonic Development	Adhesion of embryonic cells	3.625	0.664	0.664		↑FN1,↑ITGA5,↑LRP1,↑VEGFC,↑VEGFD,↓SERPINB5	5	1	7
Cellular Development,Cellular Growth and Proliferation	Cell proliferation of carcinoma cell lines	5.547	0.663	0.663		↑DYNC1H1,↑FN1,↑GAS5,↑HOXC8,↑IDH2,↑MALAT1,↑MED13L,↑MEG3,↑MTOR,↑NCAM1,↑PRPF4B,↑RASSF1,↑RUNX2,↑SCAP,↑TNC,↑TSC1,↑ZMIZ1,↓GNG4,↓HNF4A,↓IKBKG,↓KRT14,↓LPIN1,↓RAD51C,↓SFTPD	17	7	37
Cell Cycle,Gene Expression	Binding of DNA	4.827	-0.644	0.644		↑ETS1,↑FBN1,↑FN1,↑GNAS,↑IKBKB,↑ITGA5,↑KMT2D,↑PBX1,↑POLG,↑PRDM16,↑RAPGEF3,↑RASSF1,↑RUNX2,↑TNFSF13B,↓GHR,↓GLRX,↓GSTM5,↓HNF4A,↓IKBKG,↓RAD51C,↓SFTPD	14	7	25
Cellular Development,Connective Tissue Development and Function,Skeletal and Muscular System Development and Function,Tissue Development	Differentiation of chondrocytes	3.269	0.64	0.64		↑IKBKB,↑LTBP3,↑RUNX2,↓PTH1R	3	1	8
Cell-To-Cell Signaling and Interaction	Response of mononuclear leukocytes	4.488	0.614	0.614		↑EIF2AK4,↑ETS1,↑FN1,↑GNAS,↑IKBKB,↑ITPKB,↑KLK3,↑MTOR,↓F9,↓IKBKG,↓RCAN1	8	3	15
Organismal Survival	Lifespan of organism	3.712	0.61	0.61		↑GUCY1B1,↑IKBKB,↑MEG3,↑MTOR,↑POLG,↑TSC1,↓FST,↓GHR,↓IDE,↓IKBKG	6	4	11
Connective Tissue Development and Function,Embryonic Development,Organismal Development,Skeletal and Muscular System Development and Function,Tissue Development	Cartilage development	3.863	0.6	0.6		↑GNAS,↑ITGA5,↑LRP1,↑PBX1,↑RUNX2	5	0	11
Cell-To-Cell Signaling and Interaction,Cellular Assembly and Organization,Cellular Function and Maintenance	Formation of focal adhesions	3.38	0.597	0.597		↑FERMT2,↑FN1,↑IQGAP1,↑LRP1,↑MYH9,↑SORBS1,↑TSC1	7	0	10
Cellular Development,Tissue Development	Differentiation of neural cells	3.432	0.591	0.591		↑EED,↑EIF2AK4,↑ELAVL1,↑FN1,↑HOXC8,↑MAPK8IP3,↑MTOR,↑NCAM1,↑PBX1,↑RAPGEF3,↑TBX20,↑TNC,↑VEGFD,↓FST,↓GALNS,↓HMGA2,↓PCYT1A	13	4	23
Cellular Assembly and Organization	Quantity of filaments	4.087	0.59	0.59		↑FLNB,↑FMOD,↑FN1,↑GNAS,↑MAP4,↑TPM1,↑TSC1,↓IDE	7	1	10
Cell-To-Cell Signaling and Interaction,Connective Tissue Development and Function	Binding of fibroblast cell lines	4.513	0.571	0.571		↑FBN1,↑FN1,↑GNAS,↑IQGAP1,↑ITGA5,↑VEGFC,↑VEGFD	7	0	9
Organismal Development	Size of animal	4.233	0.57	0.57		↑FMOD,↑GABBR1,↑MTOR,↑NISCH,↑RUNX2,↑WWOX,↓FST,↓GHR,↓HMGA2,↓PTH1R	6	4	12
Cell Death and Survival,Organismal Injury and Abnormalities	Apoptosis of hematopoietic progenitor cells	4.538	-0.56	0.56		↑ETS1,↑GNAS,↑IKBKB,↑MTOR,↑VEGFC	5	0	14
Molecular Transport	Quantity of metal	3.458	0.56	0.56		↑FABP4,↑FN1,↑GNAS,↑IRAG1,↑MYH9,↑NCAM1,↑NEDD4L,↑NNAT,↑RAPGEF3,↑WWOX,↓CLTRN,↓HNF4A,↓LIN7C,↓NPPB,↓PTH1R,↓RHAG,↓SFTPD,↓SLCO2B1	10	8	22
Cell Cycle	Interphase	5.52	0.538	0.538		↑ELAVL1,↑ETS1,↑FERMT2,↑FN1,↑IDH2,↑IKBKB,↑ITGA5,↑KLK3,↑MTOR,↑PBX1,↑PLAGL2,↑PRDM16,↑RABL6,↑RASSF1,↑RMI1,↑RUNX2,↑ZEB2,↓DTD1,↓GHR,↓HMGA2,↓HNF4A,↓LPIN1,↓MTA3,↓RAD51C	17	7	36
Tissue Morphology	Quantity of stem cells	3.777	0.518	0.518		↑FN1,↑PLAGL2,↑PRDM16,↑TNC,↑TSC1,↑ZEB2,↓PTH1R	6	1	11
Cell-To-Cell Signaling and Interaction,Hematological System Development and Function	Response of lymphocytes	3.914	0.508	0.508		↑EIF2AK4,↑ETS1,↑FN1,↑GNAS,↑IKBKB,↑ITPKB,↑MTOR,↓F9,↓IKBKG,↓RCAN1	7	3	13
Tissue Morphology	Quantity of cells	8.116	0.503	0.503		↑DNA2,↑EED,↑ELAVL1,↑ETS1,↑FN1,↑FUS,↑GABBR1,↑GAS5,↑GNAS,↑HIVEP3,↑HOXC8,↑IDH2,↑IKBKB,↑ITPKB,↑KLK3,↑KMT2D,↑MTOR,↑MYH9,↑MYO9B,↑NCAM1,↑NEDD4L,↑NLRC3,↑OLFM1,↑PBX1,↑PCDHGC4,↑PLAGL2,↑POLG,↑PRDM16,↑RAPGEF3,↑RASSF1,↑RUNX2,↑SCAP,↑SORBS1,↑STAG3,↑TGFBI,↑TLN1,↑TNC,↑TNFSF13B,↑TSC1,↑VEGFC,↑WWOX,↑ZEB2,↓DIO2,↓ENTPD3,↓FST,↓GALNS,↓GHR,↓HMGA2,↓HNF4A,↓IKBKG,↓LIPE,↓MUC13,↓PABPC1,↓PTH1R,↓RCAN1,↓SFTPD,↓SLC39A8,↓SOX3,↓TPH1	42	17	82
Cell Death and Survival,Organismal Injury and Abnormalities	Cell death of neuroblastoma cell lines	3.171	0.503	0.503		↑GNAS,↑IKBKB,↑LRP1,↑NCAM1,↑NNAT,↑PLAGL2,↑UTP18,↓GLRX,↓IDE,↓RCAN1	7	3	11
Cardiovascular System Development and Function,Cell-To-Cell Signaling and Interaction	Adhesion of endothelial cells	3.332	0.499	0.499		↑ETS1,↑FERMT2,↑FN1,↑TGFBI,↑VEGFC,↑VEGFD,↓GLRX,↓RCAN1,↓SERPINB5	6	3	10
Cell Death and Survival,Organismal Injury and Abnormalities	Apoptosis of neuroblastoma cell lines	3.839	-0.486	0.486		↑GNAS,↑IKBKB,↑LRP1,↑NCAM1,↑PLAGL2,↑UTP18,↓IDE,↓RCAN1	6	2	9
Cellular Development,Connective Tissue Development and Function,Embryonic Development,Organismal Development,Skeletal and Muscular System Development and Function,Tissue Development	Differentiation of osteoclasts	4.34	-0.478	0.478		↑FBN1,↑GABBR1,↑GNAS,↑HIVEP3,↑MTOR,↑RAPGEF3,↑RUNX2,↑SBNO2,↑TNC	9	0	13
Skeletal and Muscular System Development and Function	Quantity of bone	4.535	-0.471	0.471		↑GNAS,↑HIVEP3,↑IDH2,↑PCOLCE,↑RUNX2,↑SBNO2,↑WWOX,↓FST,↓GHR,↓PTH1R	7	3	16
Molecular Transport	Transport of molecule	7.043	-0.47	0.47		↑ELAVL1,↑FABP4,↑FBN2,↑FN1,↑FRAS1,↑GABBR1,↑GLE1,↑GNAS,↑GUCY1B1,↑HOOK1,↑IKBKB,↑IQGAP1,↑LRP1,↑MAGEL2,↑MAPK8IP3,↑MTOR,↑MYH9,↑NEDD4L,↑NRXN3,↑PCK2,↑PLA2G4F,↑RAB12,↑RAPGEF3,↑SIK1,↑SLC22A17,↑SLC47A1,↑SLC9A5,↑SORBS1,↑TIMM9,↑TSC1,↑VEGFC,↓DIO2,↓FST,↓GHR,↓HNF4A,↓LIN7C,↓LIPE,↓LRAT,↓MGST1,↓PCYOX1,↓PCYT1A,↓PTH1R,↓RHAG,↓SLC31A2,↓SLC39A8,↓SLC51A,↓SLC51B,↓SLCO2B1,↓SYT11	31	18	66
Cell-To-Cell Signaling and Interaction,Cellular Movement,Hematological System Development and Function,Immune Cell Trafficking,Inflammatory Response	Recruitment of phagocytes	3.75	-0.461	0.461		↑EIF2AK4,↑ETS1,↑IKBKB,↑LRP1,↑MYO9B,↑NEDD4L,↓GLRX,↓RCAN1	6	2	15
Inflammatory Response,Organismal Injury and Abnormalities	Inflammation of body cavity	5.045	0.449	0.449		↑DNA2,↑EIF2AK4,↑ELAVL1,↑ETS1,↑FABP4,↑FN1,↑GABBR1,↑GIT2,↑IKBKB,↑ISLR,↑ITGA8,↑KMT2D,↑LRP1,↑MTOR,↑MYH9,↑NEDD4L,↑RAPGEF3,↑RASSF1,↑SBNO2,↑TNFSF13B,↑TRIO,↑TSC1,↓GHR,↓HNF4A,↓IDE,↓IKBKG,↓LIPE,↓LPIN1,↓MUC13,↓PDE7A,↓SFTPD,↓SLC39A8	22	10	47
Cell Death and Survival	Cell survival	7.316	0.447	0.447		↑EIF2AK4,↑ELAVL1,↑FERMT2,↑FN1,↑GABBR1,↑GAS5,↑GNAS,↑IDH2,↑IKBKB,↑IQGAP1,↑ITGA5,↑ITPKB,↑KLK3,↑LRP1,↑MALAT1,↑MTOR,↑MTSS1,↑NCAM1,↑NFS1,↑PBX1,↑PCDHGC4,↑RAPGEF3,↑RASSF1,↑RUNX2,↑SCAP,↑TGFBI,↑TNFSF13B,↑TSC1,↑VEGFC,↑WWOX,↑ZEB2,↑ZMYND8,↓ERCC8,↓GALNS,↓GHR,↓GLRX,↓GSR,↓IDE,↓IKBKG,↓MGST1,↓MTA3,↓PTH1R,↓RAD51C,↓RCAN1,↓SERPINB5,↓SFTPD,↓SLCO2B1	32	15	71
Cell-To-Cell Signaling and Interaction,Hematological System Development and Function	Response of innate lymphoid cells	4.513	0.447	0.447		↑ETS1,↑FN1,↑MTOR,↓IKBKG	3	1	6
Behavior,Nervous System Development and Function	Spatial memory	3.357	0.447	0.447		↑EIF2AK4,↑ITGA5,↑ITGA8,↑MBNL2,↑SLC9A5,↓RCAN1,↓SYT11	5	2	9
Cell Death and Survival,Organismal Injury and Abnormalities	Cell death of connective tissue cells	4.801	0.437	0.437		↑EIF2AK4,↑ETS1,↑FN1,↑GABBR1,↑GAS5,↑IKBKB,↑MAP4,↑MTOR,↑NEAT1,↑PLAGL2,↑RUNX2,↑TNC,↑TSC1,↑WWOX,↓GSTM5,↓IKBKG,↓LIPE,↓PTH1R	14	4	28
Cellular Development,Connective Tissue Development and Function,Tissue Development	Differentiation of adipocytes	4.631	-0.426	0.426		↑FABP4,↑FBN1,↑FERMT2,↑FN1,↑IKBKB,↑MTOR,↑PRDM16,↑RUNX2,↑TRIO,↓DIO2,↓LPIN1,↓TPH1	9	3	18
Embryonic Development,Organismal Development,Reproductive System Development and Function	Development of reproductive system	3.706	-0.42	0.42		↑EIF4G3,↑ELAVL1,↑FN1,↑HOOK1,↑KMT2D,↑MARF1,↑MTOR,↑NEAT1,↑PBX1,↑RUNX2,↑TCF21,↓FST,↓GHR,↓GSR,↓HMGA2,↓LIPE,↓PTH1R,↓RAD51C,↓SERPINA5,↓SERPINB5,↓SOX3,↓UTF1	11	11	32
Cellular Assembly and Organization,Cellular Function and Maintenance,Organismal Development,Tissue Development	Formation of actin filaments	5.383	0.417	0.417		↑FERMT2,↑FN1,↑IKBKB,↑KANK3,↑LRP1,↑MTOR,↑MTSS1,↑PTPRB,↑RAPGEF3,↑SORBS1,↑TGFBI,↑TNC,↑TPM1,↑TSC1,↑ZEB2	15	0	20
DNA Replication, Recombination, and Repair,Nucleic Acid Metabolism,Small Molecule Biochemistry	Incorporation of thymidine	4.69	0.411	0.411		↑FN1,↑TNFSF13B,↓FST,↓GHR,↓PTH1R	2	3	8
Cellular Movement	Migration of carcinoma cell lines	4.697	0.37	0.37		↑ETS1,↑FN1,↑GAS5,↑HOXC8,↑ITGA5,↑LRP1,↑MAP4,↑NCAM1,↑RASSF1,↑RUNX2,↑SCAP,↑TGFBI,↑TNC,↑TSC1,↑VEGFC,↓SFTPD	15	1	24
Lipid Metabolism,Molecular Transport,Small Molecule Biochemistry	Secretion of lipid	3.296	-0.366	0.366		↑FABP4,↑FN1,↑GABBR1,↑IKBKB,↑PLA2G4F,↓FST,↓GHR,↓MGST1,↓PCYT1A	5	4	11
Lipid Metabolism,Molecular Transport,Small Molecule Biochemistry	Quantity of steroid	3.321	0.364	0.364		↑FABP4,↑GNAS,↑KMT2D,↑LRP1,↑NEDD4L,↑PLAGL2,↑POLG,↑RAPGEF3,↑SCAP,↓GHR,↓HNF4A,↓LIPE,↓PCYT1A,↓PTH1R,↓RCAN1,↓SLC51A	9	7	23
Cell Death and Survival,Hematological System Development and Function,Organismal Injury and Abnormalities	Cell viability of B lymphocytes	4.021	0.36	0.36		↑GNAS,↑IKBKB,↑ITPKB,↑MTOR,↑TNFSF13B,↓IKBKG	5	1	9
Cell Death and Survival,Organismal Injury and Abnormalities	Cell death of immune cells	4.914	0.343	0.343		↑ETS1,↑FABP4,↑FN1,↑GNAS,↑IKBKB,↑ITGA5,↑ITPKB,↑LRP1,↑MTOR,↑TLN1,↑TNC,↑TNFSF13B,↑TSC1,↑VEGFC,↑ZEB2,↓GHR,↓IKBKG,↓RARRES1,↓RCAN1,↓SFTPD	15	5	31
Cell Death and Survival,Organismal Injury and Abnormalities	Apoptosis of T lymphocytes	5.313	-0.334	0.334		↑ETS1,↑GNAS,↑IKBKB,↑MTOR,↑TLN1,↑TNFSF13B,↑TSC1,↓RCAN1	7	1	18
Cell Death and Survival,Organismal Injury and Abnormalities	Necrosis	8.119	-0.33	0.33		↑DLST,↑DYNC1H1,↑EIF2AK4,↑ELAVL1,↑ETS1,↑FABP4,↑FAM162A,↑FLNB,↑FMOD,↑FN1,↑FUS,↑GABBR1,↑GAS5,↑GNAS,↑IDH2,↑IKBKB,↑ITGA5,↑ITPKB,↑KLK3,↑LRP1,↑MALAT1,↑MAP4,↑MEG3,↑MSI2,↑MTOR,↑MTSS1,↑MYH11,↑NCAM1,↑NDUFAB1,↑NEAT1,↑NFS1,↑NNAT,↑PBX1,↑PCDHGC4,↑PCK2,↑PLAGL2,↑RABL6,↑RAPGEF3,↑RASSF1,↑RUNX2,↑SLC47A1,↑SMOX,↑TBX20,↑TCF21,↑TGFBI,↑TLN1,↑TNC,↑TNFSF13B,↑TSC1,↑UTP18,↑VEGFC,↑WWOX,↑ZEB2,↓ELOC,↓ERCC8,↓FST,↓GHR,↓GLRX,↓GSR,…	53	25	107
Embryonic Development,Organismal Development	Development of genitourinary system	6.374	0.324	0.324		↑EIF4G3,↑ELAVL1,↑FBN1,↑FN1,↑FRAS1,↑FREM1,↑GNAS,↑HOOK1,↑ITGA8,↑KMT2D,↑MARF1,↑MEG3,↑MTOR,↑MTSS1,↑NEAT1,↑PBX1,↑POLG,↑RAPGEF3,↑RUNX2,↑TCF21,↑TSC1,↓DIO2,↓FST,↓GHR,↓GSR,↓HMGA2,↓LIN7C,↓LIPE,↓PTH1R,↓RAD51C,↓SERPINA5,↓SERPINB5,↓SOX3,↓UTF1	21	13	48
Connective Tissue Development and Function,Tissue Development	Growth of connective tissue	6.742	0.322	0.322		↑FN1,↑GABBR1,↑GAS5,↑IDH2,↑IKBKB,↑ITGA5,↑KLK3,↑MTOR,↑NLRC3,↑PBX1,↑RUNX2,↑TNFSF13B,↑ZMIZ1,↓FST,↓GHR,↓HMGA2,↓IKBKG,↓PTH1R,↓SFTPD	13	6	36
Cell-To-Cell Signaling and Interaction	Attachment of cells	6.565	0.314	0.314		↑ETS1,↑FBN1,↑FERMT2,↑FN1,↑ITGA5,↑LRP1,↑TGFBI,↑TLN1	8	0	13
Cellular Response to Therapeutics	Sensitivity of cells	6.134	-0.31	0.31		↑EIF2AK4,↑ELAVL1,↑HNRNPDL,↑IDH2,↑KMT2D,↑MSI2,↑MTOR,↑MYH9,↑NFS1,↑RMI1,↑TOM1L2,↑ZEB2,↑ZMIZ1,↑ZMYND8,↓ERCC8,↓GLRX,↓IDE,↓LPIN1,↓SERPINB5	14	5	31
Cellular Assembly and Organization,Cellular Function and Maintenance,Organismal Development,Tissue Development	Formation of actin stress fibers	6.618	0.309	0.309		↑FERMT2,↑FN1,↑IKBKB,↑KANK3,↑LRP1,↑MTOR,↑PTPRB,↑RAPGEF3,↑SORBS1,↑TGFBI,↑TNC,↑TPM1,↑TSC1,↑ZEB2	14	0	19
Cell Death and Survival,Organismal Injury and Abnormalities	Apoptosis of thymocytes	5.764	0.308	0.308		↑ETS1,↑GNAS,↑IKBKB,↑MTOR	4	0	12
Embryonic Development,Organismal Development,Skeletal and Muscular System Development and Function	Mineralization of bone	5.951	0.306	0.306		↑FBN2,↑FLNB,↑LTBP3,↑MTSS1,↑RUNX2,↑SBNO2,↓DIO2,↓FST,↓PTH1R	6	3	14
Organismal Development	Mass of organism	4	-0.303	0.303		↑FABP4,↑FLNB,↑FUS,↑GABBR1,↑GNAS,↑LRP1,↑MEG3,↑NISCH,↑RAPGEF3,↓FST,↓GHR,↓HMGA2,↓IKBKG,↓LIPE,↓LPIN1	9	6	20
Organismal Injury and Abnormalities	Soft tissue lesion	11.733	0.288	0.288		↑DLST,↑DNA2,↑DNPEP,↑DNTTIP1,↑DYNC1H1,↑EED,↑EIF2AK4,↑EIF4G3,↑ELAVL1,↑FABP4,↑FBN1,↑FBN2,↑FERMT2,↑FKBP15,↑FLNB,↑FMOD,↑FN1,↑FNBP4,↑FRAS1,↑FREM1,↑GABBR1,↑GABPB2,↑GIT2,↑GLE1,↑GNAS,↑GTF3C2,↑GUCY1B1,↑HIVEP3,↑HNRNPDL,↑HOOK1,↑IDH2,↑IGDCC4,↑IKBKB,↑ITGA5,↑ITGA8,↑ITPKB,↑KANK3,↑KHNYN,↑KMT2D,↑LENG8,↑LOXL1,↑LRP1,↑LTBP3,↑MALAT1,↑MAP4,↑MAPK8IP3,↑MARF1,↑MAST2,↑MED13L,↑MID1,↑MTOR,↑MTSS1,↑MYH11,↑MYH9,↑MYO9B,↑NAV1,↑NC…	114	34	203
Gene Expression	Activation of DNA endogenous promoter	3.166	-0.282	0.282		↑EED,↑ETS1,↑GABPB2,↑GNAS,↑GTF3C2,↑HOXC8,↑IKBKB,↑ITGA8,↑KMT2D,↑PBX1,↑PLAGL2,↑PRDM16,↑PSMD9,↑RAPGEF3,↑RBMX,↑RUNX2,↑SBNO2,↑SIK1,↑TBX20,↑TCF21,↑TCF25,↑WWC2,↑WWOX,↑ZEB2,↑ZMIZ1,↑ZMYND8,↑ZNF467,↓ELOC,↓FST,↓HMGA2,↓HNF4A,↓IKBKG,↓LPIN1,↓UTF1,↓ZNF292	27	8	41
Cell Death and Survival,Organismal Injury and Abnormalities	Apoptosis of fibroblast cell lines	3.165	0.279	0.279		↑EIF2AK4,↑ETS1,↑FN1,↑IKBKB,↑MTOR,↑PLAGL2,↑TNC,↑TSC1,↑WWOX,↓IKBKG	9	1	15
Reproductive System Development and Function	Birthweight	3.467	-0.277	0.277		↑GNAS,↑OLFM1,↑RUNX2,↓GHR,↓HMGA2,↓UTF1	3	3	6
Cell-To-Cell Signaling and Interaction,Cellular Movement	Recruitment of cells	4.361	-0.272	0.272		↑EIF2AK4,↑ETS1,↑FN1,↑IKBKB,↑LRP1,↑MTOR,↑MYO9B,↑NEDD4L,↑TNC,↓GLRX,↓RCAN1,↓SFTPD	9	3	20
Endocrine System Development and Function,Molecular Transport,Small Molecule Biochemistry	Concentration of hormone	3.564	0.253	0.253		↑FABP4,↑GABBR1,↑GNAS,↑MTOR,↑MYH11,↑NNAT,↑POLG,↑RAPGEF3,↑RUNX2,↑SCAP,↑SIK1,↓DIO2,↓GHR,↓LIPE,↓PTH1R	11	4	19
Cellular Development,Cellular Growth and Proliferation	Proliferation of stem cells	5.777	0.246	0.246		↑EED,↑FERMT2,↑FN1,↑GNAS,↑LTBP3,↑MSI2,↑MTOR,↑NCAM1,↑PBX1,↑PRDM16,↑RUNX2,↑TNC,↑VEGFC,↓GALNS,↓HMGA2	13	2	19
Free Radical Scavenging	Production of reactive oxygen species	3.975	-0.238	0.238		↑DLST,↑ETS1,↑FN1,↑GNAS,↑IDH2,↑IKBKB,↑IQGAP1,↑ITGA5,↑LRP1,↑MTOR,↑PLAGL2,↑POLG,↑RAPGEF3,↑SMOX,↑TSC1,↓SFTPD	15	1	21
Cell-To-Cell Signaling and Interaction	Activation of connective tissue cells	6.326	0.236	0.236		↑FMOD,↑FN1,↑GAS5,↑IKBKB,↑ITGA8,↑RUNX2,↑WWOX,↑ZEB2,↓HNF4A,↓PTH1R	8	2	15
Cellular Development,Cellular Growth and Proliferation	Proliferation of blood cells	6.091	0.231	0.231		↑EED,↑EIF2AK4,↑ELAVL1,↑ETS1,↑FABP4,↑FN1,↑FUS,↑GABPB2,↑GNAS,↑IKBKB,↑IQGAP1,↑ITGA5,↑ITPKB,↑KMT2D,↑MTOR,↑MYH9,↑PBX1,↑PLAGL2,↑PRDM16,↑TLN1,↑TNFSF13B,↑TSC1,↑ZEB2,↓HMGA2,↓HNF4A,↓IKBKG,↓LPIN1,↓PCYT1A,↓RARRES1,↓RCAN1,↓SFTPD,↓TPH1	23	9	42
Cell Death and Survival,Embryonic Development,Organismal Injury and Abnormalities	Cell death of embryonic cell lines	3.932	0.21	0.21		↑DLST,↑EIF2AK4,↑FN1,↑IKBKB,↑MTOR,↑NDUFAB1,↑NEAT1,↑RASSF1,↑SLC47A1,↑TSC1,↓IKBKG	10	1	19
Skeletal and Muscular System Development and Function,Tissue Morphology	Quantity of trabecula	3.31	0.208	0.208		↑HIVEP3,↑IDH2,↑SBNO2,↑WWOX,↓PTH1R	4	1	6
Cell-To-Cell Signaling and Interaction	Response of myeloid cells	3.33	0.199	0.199		↑EIF2AK4,↑FN1,↑MTOR,↑RAPGEF3,↑TLN1,↑ZEB2,↑ZMYND8,↓DIO2,↓GLRX,↓SFTPD,↓TPH1	7	4	15
DNA Replication, Recombination, and Repair	Synthesis of DNA	3.676	-0.191	0.191		↑FN1,↑GNAS,↑GUCY1B1,↑IQGAP1,↑ITGA5,↑MTOR,↑POLG,↑RASSF1,↑RUNX2,↑TNC,↑TRIO,↓LRAT,↓RAD51C	11	2	19
Cell-To-Cell Signaling and Interaction,Connective Tissue Development and Function,Embryonic Development,Organismal Development,Skeletal and Muscular System Development and Function,Tissue Development	Activation of osteoclasts	3.535	0.186	0.186		↑IKBKB,↑RUNX2,↑WWOX	3	0	6
Cell-To-Cell Signaling and Interaction	Activation of cells	5.724	0.181	0.181		↑EIF2AK4,↑ETS1,↑FBN1,↑FERMT2,↑FMOD,↑FN1,↑FUS,↑GAS5,↑GNAS,↑GUCY1B1,↑IKBKB,↑IQGAP1,↑ITGA5,↑ITGA8,↑ITPKB,↑LRP1,↑MTOR,↑NLRC3,↑PBX1,↑POLG,↑RAPGEF3,↑RUNX2,↑SBNO2,↑TLN1,↑TNC,↑TNFSF13B,↑WWOX,↑ZEB2,↓GHR,↓HNF4A,↓IKBKG,↓LIN7C,↓MGST1,↓PTH1R,↓RARRES1,↓SERPINB5	28	8	46
Carbohydrate Metabolism	Uptake of monosaccharide	3.354	0.17	0.17		↑GNAS,↑IDH2,↑IKBKB,↑LRP1,↑MTOR,↑NSD3,↑RBMX,↑RUNX2,↑TNFSF13B,↓GHR,↓HNF4A,↓IKBKG,↓LIPE	9	4	16
Cell-To-Cell Signaling and Interaction	Immune response of myeloid cells	3.281	0.161	0.161		↑EIF2AK4,↑FN1,↑MTOR,↑RAPGEF3,↑TLN1,↑ZMYND8,↓DIO2,↓GLRX,↓SFTPD,↓TPH1	6	4	14
Connective Tissue Development and Function,Embryonic Development,Organismal Development,Skeletal and Muscular System Development and Function,Tissue Development	Ossification of bone	5.015	0.13	0.13		↑FLNB,↑FMOD,↑HIVEP3,↑LTBP3,↑RUNX2,↑SBNO2,↓GHR,↓UTF1	6	2	12
Inflammatory Response,Organismal Injury and Abnormalities	Inflammation of absolute anatomical region	8.599	0.125	0.125		↑DNA2,↑EIF2AK4,↑ELAVL1,↑ETS1,↑FABP4,↑FMOD,↑FN1,↑GABBR1,↑GAS5,↑GIT2,↑GUCY1B1,↑IKBKB,↑ISLR,↑ITGA5,↑ITGA8,↑KMT2D,↑LRP1,↑LTBP3,↑MALAT1,↑MTOR,↑MYH9,↑NEDD4L,↑PADI2,↑PHF20,↑POLG,↑PRUNE2,↑RALGPS1,↑RAPGEF3,↑RASSF1,↑RCSD1,↑RUNX2,↑SBNO2,↑SCAP,↑TNC,↑TNFSF13B,↑TRIO,↑TSC1,↑VEGFC,↑ZMYND8,↓DIO2,↓F9,↓GHR,↓GSR,↓HNF4A,↓IDE,↓IKBKG,↓LIPE,↓LPIN1,↓LY6G6C,↓MUC13,↓PDE7A,↓PTH1R,↓SERPINB5,↓SFTPD,↓SLC39A8	39	16	80
Lipid Metabolism,Molecular Transport,Small Molecule Biochemistry	Concentration of triacylglycerol	4.286	0.124	0.124		↑FABP4,↑GNAS,↑LRP1,↑PCK2,↑PLAGL2,↑RAPGEF3,↑SCAP,↑SORBS1,↑TSC1,↓DIO2,↓GHR,↓HNF4A,↓LIPE,↓LPIN1,↓LRAT,↓PCYT1A,↓SLC51A	9	8	20
Cell Death and Survival,Organismal Injury and Abnormalities	Apoptosis of melanoma cell lines	3.147	0.115	0.115		↑ETS1,↑FLNB,↑FN1,↑RASSF1,↑SMOX,↓SERPINB5	5	1	9
Organismal Injury and Abnormalities	Mediastinal lesion	6.438	-0.111	0.111		↑EED,↑EIF2AK4,↑ELAVL1,↑FN1,↑GLE1,↑GNAS,↑MBNL2,↑MTOR,↑PRDM16,↑RASSF1,↑RCSD1,↑TCF25,↑TLN1,↑TNC,↓GSR,↓LIPE,↓NPPB,↓PABPC1	14	4	25
Cellular Function and Maintenance	Cellular homeostasis	4.535	0.086	0.086		↑EED,↑EIF2AK4,↑ELAVL1,↑ETS1,↑FABP4,↑FBN2,↑FMOD,↑FN1,↑GNAS,↑HIVEP3,↑IKBKB,↑ITGA5,↑ITPKB,↑LRP1,↑MTOR,↑MTSS1,↑NDUFAB1,↑NEDD4L,↑PABPN1,↑PBX1,↑PNISR,↑POLG,↑PTPRB,↑RAB12,↑RAPGEF3,↑RMI1,↑RUNX2,↑SCAP,↑SIK1,↑SLC22A17,↑SLC9A5,↑SORBS1,↑TGFBI,↑TNFSF13B,↑TSC1,↑WWOX,↑ZMIZ1,↓GHR,↓HNF4A,↓IKBKG,↓LPIN1,↓PTH1R,↓RHAG,↓SFTPD,↓SLC31A2,↓SLC39A8,↓SYT11	37	10	65
Carbohydrate Metabolism	Uptake of carbohydrate	3.983	-0.082	0.082		↑GNAS,↑IDH2,↑IKBKB,↑LRP1,↑MTOR,↑NSD3,↑RBMX,↑RUNX2,↑TNFSF13B,↓GHR,↓HNF4A,↓IKBKG,↓LIPE,↓SFTPD	9	5	18
Carbohydrate Metabolism,Molecular Transport,Small Molecule Biochemistry	Uptake of D-glucose	3.821	0.082	0.082		↑GNAS,↑IDH2,↑IKBKB,↑LRP1,↑MTOR,↑NSD3,↑RBMX,↑RUNX2,↑TNFSF13B,↓HNF4A,↓IKBKG,↓LIPE	9	3	15
Gene Expression	Transcription of DNA	3.483	-0.076	0.076		↑EED,↑ETS1,↑FABP4,↑GABPB2,↑GNAS,↑GTF3C2,↑HIVEP3,↑HOXC8,↑IKBKB,↑ITGA8,↑KMT2D,↑MAGEL2,↑NSD3,↑PBX1,↑PLAGL2,↑PRDM16,↑PSMD9,↑RAPGEF3,↑RBMX,↑RUNX2,↑SBNO2,↑SIK1,↑TBX20,↑TCF21,↑TCF25,↑WWC2,↑WWOX,↑ZEB2,↑ZMIZ1,↑ZMYND8,↑ZNF467,↑ZNF706,↓ELOC,↓FST,↓HMGA2,↓HNF4A,↓IKBKG,↓LPIN1,↓MTA3,↓SLC39A8,↓UTF1,↓ZNF292	32	10	50
Cell Morphology,Cellular Movement	Cell spreading of blood cells	3.514	0.068	0.068		↑FN1,↑MTOR,↑MYO9B,↑TLN1	4	0	7
Cell Morphology	Shape change of blood cells	3.373	0.068	0.068		↑FN1,↑MTOR,↑MYH9,↑MYO9B,↑TLN1	5	0	8
Cellular Growth and Proliferation,Connective Tissue Development and Function,Tissue Development	Proliferation of connective tissue cells	6.055	0.063	0.063		↑FN1,↑GABBR1,↑GAS5,↑IDH2,↑IKBKB,↑ITGA5,↑KLK3,↑MTOR,↑NLRC3,↑PBX1,↑RUNX2,↑ZMIZ1,↓FST,↓GHR,↓HMGA2,↓IKBKG,↓PTH1R	12	5	33
Inflammatory Response,Organismal Injury and Abnormalities	Inflammation of organ	4.054	-0.054	0.054		↑DNA2,↑EIF2AK4,↑ELAVL1,↑ETS1,↑FABP4,↑FN1,↑GABBR1,↑GIT2,↑IKBKB,↑ISLR,↑ITGA8,↑KMT2D,↑LRP1,↑MALAT1,↑MTOR,↑MYH9,↑NEDD4L,↑POLG,↑RAPGEF3,↑RASSF1,↑SBNO2,↑SMOX,↑TENM3,↑TNFSF13B,↑TRIO,↑TSC1,↑VEGFC,↑VEGFD,↓GHR,↓GSR,↓HNF4A,↓IDE,↓IKBKG,↓KRT14,↓LIPE,↓LPIN1,↓MUC13,↓PDE7A,↓SERPINB5,↓SFTPD,↓SLC39A8	28	13	56
Cell-To-Cell Signaling and Interaction	Binding of carcinoma cell lines	4.585	0.049	0.049		↑FN1,↑ITGA5,↑RASSF1,↑VEGFC,↑WWOX,↑ZEB2,↓F9	6	1	8
Cellular Development	Epithelial-mesenchymal transition	3.928	0.041	0.041		↑ETS1,↑FN1,↑HOOK1,↑IDH2,↑IKBKB,↑MALAT1,↑RASSF1,↑RBMS3,↑TLN1,↑TNC,↑TRIO,↑ZEB2,↓HNF4A,↓IKBKG,↓RCAN1	12	3	18
Cell Death and Survival,Organismal Injury and Abnormalities	Cell death of epithelial cell lines	3.509	-0.028	0.028		↑DLST,↑ETS1,↑ITGA5,↑MTOR,↑NDUFAB1,↑RASSF1,↑SLC47A1,↓IKBKG	7	1	16
Cell-To-Cell Signaling and Interaction,Inflammatory Response	Immune response of leukocytes	4.487	-0.022	0.022		↑EIF2AK4,↑ETS1,↑FN1,↑GNAS,↑IKBKB,↑KLK3,↑MTOR,↑RAPGEF3,↓DIO2,↓F9,↓GLRX,↓IKBKG,↓SFTPD,↓TPH1	8	6	19
Cellular Movement,Connective Tissue Development and Function	Cell movement of fibroblast cell lines	3.606	0.015	0.015		↑FN1,↑GIT2,↑ITGA5,↑MTSS1,↑RASSF1,↑SORBS1,↑TNC,↑VEGFC,↑VEGFD	9	0	12
Cell Morphology,Cellular Function and Maintenance	Autophagy	3.371	0.008	0.008		↑ELAVL1,↑FMOD,↑FN1,↑GNAS,↑IKBKB,↑LRP1,↑MTOR,↑MTSS1,↑NEDD4L,↑PABPN1,↑PNISR,↑POLG,↑RAB12,↑RAPGEF3,↑SCAP,↑SLC9A5,↑TSC1,↓IKBKG,↓LPIN1,↓SYT11	17	3	27
Cardiovascular System Development and Function,Hematological System Development and Function	Blood pressure	3.463	-0.007	0.007		↑GNAS,↑GUCY1B1,↑IRAG1,↑LRP1,↑MYH11,↑NEDD4L,↑VEGFC,↓GHR,↓NPPB,↓PTH1R,↓TPH1	7	4	17
Cell Death and Survival	Apoptosis of thymus gland	6.475	0	0		↑ETS1,↑GNAS,↑IKBKB,↑MTOR,↑TSC1	5	0	13
Cell Cycle	G2 phase	5.133	0	0		↑ELAVL1,↑IDH2,↑IKBKB,↑PBX1,↑PRDM16,↑RASSF1,↑RMI1,↑RUNX2,↑ZEB2,↓HMGA2,↓HNF4A,↓MTA3	9	3	19
Cell-To-Cell Signaling and Interaction	Activation of bone cells	3.654	0	0		↑IKBKB,↑RUNX2,↑WWOX,↓PTH1R	3	1	7
Cell-To-Cell Signaling and Interaction,Cellular Assembly and Organization	Quantity of focal adhesions	3.371	0	0		↑FLNB,↑FN1,↑MYH9,↑TLN1	4	0	6
Cell-To-Cell Signaling and Interaction,Connective Tissue Development and Function	Activation of fibroblasts	3.22	0	0		↑FN1,↑ITGA8,↑ZEB2,↓HNF4A	3	1	6
Connective Tissue Development and Function,Tissue Development	Accumulation of connective tissue cells	3.182	0	0		↑ELAVL1,↑IKBKB,↑PBX1	3	0	4
Organismal Development	Abnormal morphology of body cavity	13.267				↑ELAVL1,↑ETS1,↑FBN1,↑FMOD,↑FN1,↑FRAS1,↑FREM1,↑GIT2,↑GNAS,↑GUCY1B1,↑IKBKB,↑IQGAP1,↑ITGA8,↑ITPKB,↑KLK3,↑LOXL1,↑MAPK8IP3,↑MBNL2,↑MEG3,↑MTOR,↑MTSS1,↑MYH11,↑MYH9,↑NEDD4L,↑NNAT,↑OLFM1,↑PBX1,↑PLAGL2,↑PRDM16,↑RAPGEF3,↑RASSF1,↑RUNX2,↑TBX20,↑TCF21,↑TCF25,↑TGFBI,↑TLN1,↑TNFSF13B,↑TPM1,↑TSC1,↑WWOX,↑ZEB2,↑ZMIZ1,↓F9,↓GHR,↓IKBKG,↓LIN7C,↓MUC13,↓NPPB,↓PTH1R,↓RCAN1,↓SFTPD,↓SLC39A8,↓SLC51A,↓SLCO2B1,↓SOX3,↓UTF1	43	14	78
Organismal Development	Morphology of body cavity	12.851				↑EIF2AK4,↑ELAVL1,↑ETS1,↑FBN1,↑FMOD,↑FN1,↑FRAS1,↑FREM1,↑GIT2,↑GNAS,↑GUCY1B1,↑IKBKB,↑IQGAP1,↑IRAG1,↑ITGA8,↑ITPKB,↑KLK3,↑LOXL1,↑LRP1,↑MAPK8IP3,↑MBNL2,↑MEG3,↑MTOR,↑MTSS1,↑MYH11,↑MYH9,↑NEDD4L,↑NNAT,↑OLFM1,↑PBX1,↑PLAGL2,↑PRDM16,↑RAPGEF3,↑RASSF1,↑RUNX2,↑TBX20,↑TCF21,↑TCF25,↑TGFBI,↑TLN1,↑TNFSF13B,↑TPM1,↑TSC1,↑WWOX,↑ZEB2,↑ZMIZ1,↓F9,↓FST,↓GHR,↓IKBKG,↓LIN7C,↓MUC13,↓NPPB,↓PTH1R,↓RCAN1,↓SFTPD,↓SLC39A8,↓SLC51A…	46	16	84
Organismal Development,Organismal Injury and Abnormalities	Abnormal morphology of thoracic cavity	9.688				↑ETS1,↑FBN1,↑FMOD,↑FN1,↑GNAS,↑IKBKB,↑ITGA8,↑ITPKB,↑KLK3,↑LOXL1,↑MAPK8IP3,↑MBNL2,↑MEG3,↑MTOR,↑MYH11,↑MYH9,↑NEDD4L,↑PBX1,↑PRDM16,↑RAPGEF3,↑RASSF1,↑RUNX2,↑TBX20,↑TCF21,↑TCF25,↑TGFBI,↑TLN1,↑TPM1,↑TSC1,↑WWOX,↑ZMIZ1,↓F9,↓IKBKG,↓NPPB,↓PTH1R,↓RCAN1,↓SFTPD,↓SLC39A8,↓SLCO2B1,↓UTF1	31	9	51
Organismal Development,Organismal Injury and Abnormalities	Abnormal morphology of abdomen	9.536				↑ELAVL1,↑ETS1,↑FRAS1,↑FREM1,↑GIT2,↑GNAS,↑GUCY1B1,↑IKBKB,↑IQGAP1,↑ITGA8,↑ITPKB,↑KLK3,↑LOXL1,↑MTOR,↑MTSS1,↑MYH11,↑MYH9,↑NNAT,↑OLFM1,↑PBX1,↑PLAGL2,↑RAPGEF3,↑RASSF1,↑RUNX2,↑TCF21,↑TGFBI,↑TNFSF13B,↑WWOX,↑ZEB2,↓F9,↓GHR,↓IKBKG,↓LIN7C,↓MUC13,↓SLC51A,↓SOX3	29	7	51
Organismal Injury and Abnormalities	Scar tissue	8.162				↑FN1,↑PCOLCE,↑TGFBI,↑TNC,↓FST,↓KRT14	4	2	13
Digestive System Development and Function,Organismal Development	Morphology of digestive system	7.268				↑EIF2AK4,↑ELAVL1,↑GNAS,↑GUCY1B1,↑IKBKB,↑IQGAP1,↑IRAG1,↑ITPKB,↑LOXL1,↑LRP1,↑LTBP3,↑MTOR,↑MYH11,↑NNAT,↑PBX1,↑PLAGL2,↑RAPGEF3,↑RASSF1,↑RUNX2,↑TGFBI,↑WWOX,↓FST,↓GHR,↓IKBKG,↓KRT14,↓MUC13,↓PTH1R,↓SLC51A,↓SOX3	21	8	39
Cardiovascular System Development and Function	Morphology of cardiovascular system	7.231				↑ETS1,↑FBN1,↑FMOD,↑FN1,↑GNAS,↑IKBKB,↑ITGA5,↑KLK3,↑MBNL2,↑MTOR,↑MYH11,↑MYH9,↑NEDD4L,↑PBX1,↑PRDM16,↑RAPGEF3,↑RASSF1,↑TBX20,↑TCF21,↑TCF25,↑TLN1,↑TPM1,↑TSC1,↑ZMIZ1,↓F9,↓GHR,↓IKBKG,↓NPPB,↓PTH1R,↓RCAN1,↓SLC39A8,↓SLCO2B1,↓TPH1,↓UTF1	24	10	47
Cardiovascular System Development and Function,Organ Morphology,Organismal Development	Morphology of heart	7.177				↑FMOD,↑FN1,↑GNAS,↑IKBKB,↑KLK3,↑MBNL2,↑MTOR,↑MYH11,↑MYH9,↑NEDD4L,↑PBX1,↑PRDM16,↑RAPGEF3,↑RASSF1,↑TBX20,↑TCF21,↑TCF25,↑TLN1,↑TPM1,↑TSC1,↑ZMIZ1,↓F9,↓GHR,↓IKBKG,↓NPPB,↓PTH1R,↓RCAN1,↓SLC39A8,↓SLCO2B1,↓TPH1,↓UTF1	21	10	42
Cell Morphology	Size of cells	7.012				↑DNPEP,↑ELAVL1,↑ETS1,↑FBN1,↑FN1,↑GNAS,↑LRP1,↑MID1,↑MTOR,↑MYH9,↑NCAM1,↑RAPGEF3,↑RASSF1,↑SORBS1,↑TPM1,↑TSC1,↓DPYSL5,↓GALNS,↓GHR,↓LIPE,↓LPIN1,↓PTH1R,↓SFTPD	16	7	33
Organismal Injury and Abnormalities	Visceromegaly	6.777				↑ETS1,↑FN1,↑GIT2,↑GNAS,↑IKBKB,↑IRAG1,↑KLK3,↑MBNL2,↑MTOR,↑MYH11,↑MYH9,↑NEDD4L,↑PBX1,↑PRDM16,↑RAPGEF3,↑RASSF1,↑RUNX2,↑TBX20,↑TCF25,↑TGFBI,↑TLN1,↑TNFSF13B,↑TPM1,↑TSC1,↑ZEB2,↓F9,↓IKBKG,↓NPPB,↓RCAN1,↓SLCO2B1	25	5	41
Organismal Injury and Abnormalities	Ulcer	6.625				↓IKBKG,↓MUC13	0	2	13
Organismal Development,Organismal Injury and Abnormalities	Abnormal morphology of mediastinum	6.46				↑ETS1,↑FMOD,↑FN1,↑GNAS,↑IKBKB,↑ITPKB,↑KLK3,↑MBNL2,↑MTOR,↑MYH11,↑MYH9,↑NEDD4L,↑PBX1,↑PRDM16,↑RAPGEF3,↑RASSF1,↑RUNX2,↑TBX20,↑TCF25,↑TLN1,↑TPM1,↑TSC1,↑WWOX,↑ZMIZ1,↓F9,↓IKBKG,↓NPPB,↓RCAN1,↓SLC39A8,↓SLCO2B1,↓UTF1	24	7	41
Connective Tissue Development and Function,Embryonic Development,Organ Development,Organismal Development,Skeletal and Muscular System Development and Function,Tissue Development	Development of tendon	6.394				↑FMOD	1	0	4
Connective Tissue Development and Function,Embryonic Development,Organismal Development,Skeletal and Muscular System Development and Function,Tissue Development	Morphology of bone	6.238				↑FBN1,↑FBN2,↑FLNB,↑FMOD,↑FREM1,↑GNAS,↑HIVEP3,↑IDH2,↑IKBKB,↑LTBP3,↑PBX1,↑PCOLCE,↑RUNX2,↑SBNO2,↑WWOX,↓DIO2,↓FST,↓GHR,↓PTH1R	15	4	31
Organismal Development,Skeletal and Muscular System Development and Function	Morphology of joint	5.983				↑FBN2,↑FLNB,↑FMOD,↑FN1,↑FREM1,↑LTBP3,↓PTH1R	6	1	9
Organismal Injury and Abnormalities	Cirrhosis	5.642				↑FN1,↑GUCY1B1,↑ITGA5,↑RASSF1,↓F9,↓FST,↓GHR,↓HNF4A,↓PDE7A,↓SERPINA5,↓SLC51A,↓SLC51B	4	8	18
Lipid Metabolism,Small Molecule Biochemistry	Lipolysis of fatty acid	5.483				↑DYNC1H1,↑FABP4,↓LIPE	2	1	4
Organismal Development,Skeletal and Muscular System Development and Function	Morphology of skeleton	5.397				↑FBN1,↑FLNB,↑FMOD,↑HOXC8,↑IDH2,↑LRP1,↑LTBP3,↑PBX1,↑PCOLCE,↑RUNX2,↓FST,↓GHR,↓NPPB,↓PTH1R	10	4	20
Cell-To-Cell Signaling and Interaction,Tissue Development	Adhesion of extracellular matrix	5.36				↑FERMT2,↑FN1,↑FREM1,↑ITGA5,↑ITGA8,↑SORBS1,↑TSC1	7	0	10
Embryonic Development,Organismal Development,Skeletal and Muscular System Development and Function	Morphogenesis of skeletal system	5.321				↑FMOD,↑HOXC8,↑LTBP3,↑RUNX2,↑WWOX	5	0	12
Connective Tissue Development and Function,Embryonic Development,Organismal Development,Skeletal and Muscular System Development and Function,Tissue Development	Size of bone	5.23				↑FBN2,↑FLNB,↑GNAS,↑HIVEP3,↑IDH2,↑LTBP3,↑PCOLCE,↑RUNX2,↑SBNO2,↑WWOX,↓DIO2,↓GHR,↓PTH1R	10	3	19
Cell Morphology,Cellular Assembly and Organization	Morphology of endoplasmic reticulum	5.202				↑FBN1,↓LIPE	1	1	6
Cell Morphology,Tissue Morphology	Morphology of connective tissue cells	5.079				↑FLNB,↑IKBKB,↑PBX1,↑RAPGEF3,↑RUNX2,↑SBNO2,↑SORBS1,↑VEGFD,↓GHR,↓LIPE,↓LPIN1,↓PTH1R	8	4	19
Cell-To-Cell Signaling and Interaction,Cellular Assembly and Organization,Tissue Development	Adhesion of cell-associated matrix	5.004				↑FERMT2,↑FN1,↑FREM1,↑ITGA8,↑SORBS1,↑TSC1	6	0	9
Cellular Assembly and Organization,Cellular Function and Maintenance	Organization of collagen fibrils	4.818					0	0	7
Organ Morphology	Morphology of skin	4.788				↑FBN1,↑FMOD,↑GNAS,↑IKBKB,↑ITGA5,↑ITPKB,↑LOXL1,↑RUNX2,↓FST,↓IKBKG,↓KRT14,↓LIPE	8	4	18
Tissue Morphology	Morphology of brown adipose tissue	4.762				↑DYNC1H1,↑FABP4,↑GNAS,↑MTOR,↑PRDM16,↓FST,↓LIPE	5	2	8
Cell Cycle,Cell-To-Cell Signaling and Interaction,Cellular Growth and Proliferation,Embryonic Development	Contact growth inhibition of embryonic cell lines	4.747					0	0	4
Respiratory System Development and Function	Morphology of respiratory tract	4.74				↑FBN1,↑ITGA8,↑LOXL1,↑MAPK8IP3,↑MEG3,↑NEDD4L,↑RUNX2,↑TCF21,↓FST,↓KRT14,↓SFTPD	8	3	14
Tissue Development	Organization of extracellular matrix	4.706				↑ETS1,↑FMOD,↑FN1,↑ITGA8,↑LRP1,↑TGFBI,↓SERPINB5,↓SLC39A8	6	2	11
Connective Tissue Development and Function,Embryonic Development,Organismal Development,Skeletal and Muscular System Development and Function,Tissue Development,Tissue Morphology	Thickness of cortical bone	4.682				↑GNAS,↑HIVEP3,↑PCOLCE,↑WWOX,↓GHR,↓PTH1R	4	2	7
Cell Cycle	G2/M phase	4.666				↑ELAVL1,↑IDH2,↑IKBKB,↑PBX1,↑RASSF1,↑RMI1,↑RUNX2,↓HMGA2,↓HNF4A,↓MTA3	7	3	16
Tissue Development	Homeostasis of tissue	4.593				↑FABP4,↑GNAS,↓GHR,↓PTH1R,↓RHAG,↓SLC39A8	2	4	10
Cellular Assembly and Organization	Organization of membrane ruffles	4.475				↑MTOR,↑TPM1,↓LPIN1	2	1	4
Cellular Assembly and Organization	Quantity of collagen fibrils	4.38				↑FMOD	1	0	3
Skeletal and Muscular System Development and Function	Morphology of muscle	4.367				↑EIF2AK4,↑FBN1,↑FMOD,↑FN1,↑GNAS,↑IKBKB,↑MEG3,↑MTOR,↑MYH11,↑PCOLCE,↑RAPGEF3,↑RASSF1,↑TRIO,↓FST,↓NPPB,↓RCAN1,↓SLC39A8,↓UTF1	13	5	26
Cell Death and Survival,Organismal Injury and Abnormalities	Anoikis of fibroblast cell lines	4.355				↑FN1,↑MTOR,↑TNC,↑TSC1	4	0	4
Cellular Assembly and Organization	Organization of plasma membrane	4.338				↑ITGA8,↑MALAT1,↑MTOR,↑MYH9,↑PCDHGC4,↑TPM1,↑TSC1,↓ELFN1,↓LPIN1	7	2	11
Organismal Development,Skeletal and Muscular System Development and Function	Morphology of limb	4.332				↑FBN2,↑FLNB,↑FMOD,↑LRP1,↑MTOR,↑PBX1,↑PCOLCE,↑RUNX2,↓FST,↓GHR,↓PTH1R	8	3	17
Organismal Injury and Abnormalities	Hypertrophy	4.275				↑FLNB,↑FN1,↑IKBKB,↑IRAG1,↑MBNL2,↑MTOR,↑PBX1,↑PRDM16,↑RAPGEF3,↑RASSF1,↑RUNX2,↑TCF25,↑TLN1,↑TPM1,↓FST,↓NPPB,↓PTH1R,↓RCAN1	14	4	25
Hair and Skin Development and Function	Pallor	4.243				↑MYH11,↑PBX1,↑TCF21,↑TSC1,↑ZMIZ1,↓FST	5	1	9
Cardiovascular System Development and Function	Morphology of vasculature	4.191				↑ELAVL1,↑FBN1,↑FMOD,↑FN1,↑ITGA5,↑KLK3,↑MAPK8IP3,↑MYH11,↑MYH9,↑RAPGEF3,↑ZMIZ1,↓F9,↓GHR	11	2	20
Organismal Development,Skeletal and Muscular System Development and Function	Morphology of axial skeleton	4.176				↑FBN1,↑FLNB,↑HOXC8,↑IDH2,↑LTBP3,↑PBX1,↑RUNX2,↓FST	7	1	13
Cardiovascular System Development and Function	Morphology of vessel	4.048				↑FBN1,↑FBN2,↑FMOD,↑FN1,↑GAS5,↑ITGA5,↑KLK3,↑MYH11,↑MYH9,↑RAPGEF3,↑VEGFC,↑ZMIZ1,↓F9,↓GHR	12	2	18
Organismal Development	Growth of multicellular organism	4.021				↑GNAS,↑MEG3,↑MTOR,↑RMI1	4	0	9
Organismal Injury and Abnormalities,Tissue Morphology	Morphology of lesion	4.021				↑ELAVL1,↑FABP4,↑FERMT2,↑GABBR1,↑IKBKB,↑IQGAP1,↑ISLR,↑MALAT1,↑MTOR,↑NEAT1,↑OLFM1,↑RASSF1,↑SCAP,↑TSC1,↑VEGFC,↑VEGFD,↓HNF4A,↓LIPE,↓PTH1R,↓RCAN1	16	4	24
Connective Tissue Development and Function,Embryonic Development,Organ Morphology,Organismal Development,Skeletal and Muscular System Development and Function,Tissue Development	Morphology of limb bone	3.991				↑FLNB,↑FMOD,↑PCOLCE,↑RUNX2,↓GHR,↓PTH1R	4	2	11
Embryonic Development,Organismal Development,Skeletal and Muscular System Development and Function	Limb development	3.963				↑ETS1,↑FBN2,↑FERMT2,↑FRAS1,↑GNAS,↑PBX1,↑RUNX2,↑VEGFC,↓GHR,↓PTH1R	8	2	15
Connective Tissue Development and Function,Embryonic Development,Organismal Development,Skeletal and Muscular System Development and Function,Tissue Development	Morphology of trabecular bone	3.959				↑HIVEP3,↑IDH2,↑LTBP3,↑PCOLCE,↑RUNX2,↑SBNO2,↑WWOX,↓DIO2,↓GHR,↓PTH1R	7	3	12
Cellular Assembly and Organization,Cellular Function and Maintenance	Number of stereocilia	3.943				↑ITGA8,↓FST	1	1	3
Cardiovascular System Development and Function,Cell Morphology,Cellular Movement	Cell spreading of endothelial cell lines	3.943				↑ETS1,↑FERMT2,↑FN1	3	0	3
Embryonic Development,Organismal Development,Tissue Development	Development of extraembryonic mesoderm	3.943				↑ITGA5,↑TLN1	2	0	3
Embryonic Development,Organismal Development	Morphogenesis of head	3.91				↑FN1,↑ITGA5,↑ITGA8,↑MAPK8IP3,↑RUNX2,↑SZT2,↑ZEB2	7	0	14
Connective Tissue Development and Function,Tissue Morphology	Mass of connective tissue	3.87				↑FBN1,↑GNAS,↑LRP1,↑MTOR,↑PCK2,↑RAPGEF3,↑SBNO2,↓DIO2,↓FST,↓GHR,↓LIPE,↓LPIN1	7	5	13
Embryonic Development,Organ Development,Organismal Development,Respiratory System Development and Function,Tissue Development	Formation of lung	3.827				↑FBN1,↑ITGA8,↑LOXL1,↑LTBP3,↑MAPK8IP3,↑MEG3,↑NEDD4L,↑TCF21,↑TGFBI,↓HMGA2,↓PTH1R,↓SFTPD	9	3	17
Organismal Injury and Abnormalities	Sclerosis	3.821				↑FN1,↑HIVEP3,↑LTBP3,↑TNC,↑TNFSF13B,↓SLC31A2	5	1	15
Organismal Injury and Abnormalities,Tissue Morphology	Size of lesion	3.804				↑ELAVL1,↑FABP4,↑FERMT2,↑GABBR1,↑IKBKB,↑IQGAP1,↑ISLR,↑MALAT1,↑NEAT1,↑OLFM1,↑RASSF1,↑SCAP,↑TSC1,↑VEGFC,↑VEGFD,↓HNF4A,↓LIPE,↓PTH1R,↓RCAN1	15	4	22
Embryonic Development,Nervous System Development and Function,Organ Development,Organismal Development,Tissue Development	Formation of forebrain	3.801				↑MAPK8IP3,↑MTOR,↑NCAM1,↑SZT2,↑TBX20,↑TNC,↑TRIO,↑ZEB2,↓SOX3	8	1	14
Organismal Development,Tissue Morphology	Dilation of vein	3.777				↑LOXL1	1	0	2
Cell-To-Cell Signaling and Interaction	Selection of endothelial cells	3.777				↑FN1,↑TNC	2	0	2
Organ Development,Organ Morphology,Skeletal and Muscular System Development and Function	Relaxation of soleus muscle	3.777				↑MTOR,↓DIO2	1	1	2
Cellular Development,Cellular Growth and Proliferation,Embryonic Development,Hematological System Development and Function,Hematopoiesis,Humoral Immune Response,Lymphoid Tissue Structure and Development,Organ Development,Organismal Development,Tissue Development	Development of transitional type 1 B lymphocytes	3.777				↑TNFSF13B,↓IKBKG	1	1	2
Cellular Development,Cellular Growth and Proliferation,Embryonic Development,Hematological System Development and Function,Hematopoiesis,Lymphoid Tissue Structure and Development,Organ Development,Organismal Development,Tissue Development	Lymphopoiesis of long-term bone marrow culture cells	3.777				↓FST	0	1	2
Cellular Assembly and Organization,Cellular Development,Cellular Growth and Proliferation,Nervous System Development and Function,Tissue Development	Outgrowth of growth cone	3.777				↑FN1,↑TNFSF13B	2	0	2
Organismal Injury and Abnormalities	Retroperitoneal fibrosis	3.777				↑ELAVL1,↑GNAS,↑IKBKB,↑MTOR	4	0	4
Organismal Development,Tissue Development	Morphogenesis of epithelial tissue	3.767				↑FLNB,↑FRAS1,↑TNC,↑VEGFC,↓RCAN1,↓SERPINB5	4	2	10
Cellular Development,Cellular Growth and Proliferation,Connective Tissue Development and Function,Embryonic Development,Organismal Development,Skeletal and Muscular System Development and Function,Tissue Development	Development of chondrocytes	3.745				↑ITGA5,↑RUNX2	2	0	5
Organismal Development	Abnormal morphology of body wall	3.74				↑FBN1,↑FLNB,↑LTBP3,↑RUNX2,↓FST	4	1	8
Hair and Skin Development and Function	Tensile strength of skin	3.699				↑FBN1,↑FMOD	2	0	4
Cellular Movement	Migration of melanoma cells	3.699				↑FN1,↑RAPGEF3,↑TNC	3	0	4
Embryonic Development,Organismal Development,Skeletal and Muscular System Development and Function	Morphogenesis of embryonic limb	3.654				↑FBN2,↑FRAS1,↑GNAS,↑PBX1,↑RUNX2	5	0	7
Cell Morphology,Tissue Morphology	Volume of cells	3.654				↑DNPEP,↑FBN1,↓GHR	2	1	7
Cell Morphology,Tissue Morphology	Morphology of epithelial cells	3.654				↑IKBKB,↑LRP1,↑MTOR,↑RASSF1,↓IKBKG,↓KRT14,↓SERPINA5,↓SFTPD,↓SOX3	4	5	15
Organismal Development,Reproductive System Development and Function	Morphology of reproductive system	3.623				↑ELAVL1,↑GNAS,↑KLK3,↑LOXL1,↑MEG3,↑MTOR,↑NEAT1,↑OLFM1,↑POLG,↑RAPGEF3,↓DIO2,↓FST,↓GHR,↓HMGA2,↓LIPE,↓LRAT,↓SERPINA5,↓SOX3,↓TTLL9,↓UTF1	10	10	29
Cell-To-Cell Signaling and Interaction,Connective Tissue Development and Function	Binding of bone marrow stromal cells	3.618				↑ITGA5,↑MTOR	2	0	3
Connective Tissue Development and Function	Size of fat pad	3.618				↑FABP4,↓GHR,↓LIPE	1	2	3
Cell Morphology,Cellular Movement,Hematological System Development and Function,Immune Cell Trafficking	Cell spreading of leukocytes	3.604				↑FN1,↑MYO9B,↑TLN1	3	0	6
Cell Cycle	Delay in initiation of interphase	3.535				↑ELAVL1,↑RMI1,↑RUNX2	3	0	6
Organismal Injury and Abnormalities,Tissue Morphology	Abnormal morphology of epithelial tissue	3.502				↑IKBKB,↑NEAT1,↑RASSF1,↓FST,↓GLRX,↓IKBKG,↓KRT14,↓LIN7C,↓LIPE,↓SERPINA5,↓SFTPD,↓SOX3	3	9	20
Cell Morphology	Shape change of leukocytes	3.488				↑FN1,↑MYH9,↑MYO9B,↑TLN1	4	0	7
Tissue Morphology	Thickening of glomerular basement membrane	3.484				↑PTPRB,↓NPPB	1	1	3
Cellular Compromise	Disorganization of actin filaments	3.484				↑FLNB,↑MYH9	2	0	3
Cardiovascular System Development and Function,Cell Cycle	Mitogenesis of endothelial cells	3.484				↑VEGFC,↑VEGFD,↓SERPINB5	2	1	3
Cell Morphology,Cellular Movement	Cell spreading of dermal cells	3.484				↑FBN1,↑FERMT2,↑ITGA5	3	0	3
Cell Death and Survival	Opsonization	3.484				↑FN1,↓SFTPD	1	1	4
Connective Tissue Development and Function,Embryonic Development,Organismal Development,Skeletal and Muscular System Development and Function,Tissue Development	Thickness of bone	3.438				↑HIVEP3,↑IDH2,↑PCOLCE,↑RUNX2,↑SBNO2,↑WWOX,↓PTH1R	6	1	8
Cell Morphology,Cellular Assembly and Organization	Morphology of cytoskeleton	3.429				↑IQGAP1,↑MTSS1,↑NISCH,↑RASSF1,↑TSC1,↓GHR,↓TTLL9	5	2	10
Cell Cycle	Interphase of epithelial cells	3.419				↑IKBKB,↑MTOR,↓GHR,↓LPIN1	2	2	5
Gene Expression	Imprinting	3.419				↑GNAS,↑MEG3,↑NNAT	3	0	5
Cellular Assembly and Organization,Cellular Function and Maintenance	Organization of filaments	3.399				↑FN1,↑HOOK1,↑MTSS1,↑MYH11,↑MYH9,↓GHR	5	1	13
Cellular Development,Connective Tissue Development and Function,Tissue Development	Differentiation of brown adipocytes	3.371				↑FABP4,↑FBN1,↑MTOR,↑PRDM16,↓DIO2	4	1	6
Cell-To-Cell Signaling and Interaction,Connective Tissue Development and Function	Adhesion of stromal cells	3.364				↑ITGA5,↑MTOR	2	0	3
Connective Tissue Development and Function,Embryonic Development,Organismal Development,Skeletal and Muscular System Development and Function,Tissue Development	Ossification of connective tissue	3.364				↑FMOD,↑PBX1,↑RUNX2	3	0	3
Organismal Injury and Abnormalities	Weakness	3.349				↑DNA2,↑FMOD,↑GAS5,↑GNAS,↑HNRNPDL,↑MBNL2,↑MTOR,↑POLG,↑TNFSF13B	9	0	14
Cell Cycle	Arrest in cell cycle progression	3.319				↑IKBKB,↑MAP4,↑MTOR,↑RASSF1,↑RUNX2,↑TNC,↓F9	6	1	15
Cardiovascular System Development and Function,Cellular Development,Cellular Function and Maintenance,Cellular Growth and Proliferation,Organismal Development,Tissue Development	Outgrowth of vascular endothelial cells	3.305					0	0	2
Skeletal and Muscular System Development and Function,Tissue Morphology	Strength of tendon	3.305				↑FMOD	1	0	2
Cell Morphology,Cellular Movement,Visual System Development and Function	Cell spreading of eye cell lines	3.305				↑FN1,↑TGFBI	2	0	2
Cellular Development,Connective Tissue Development and Function	Arrest in differentiation of fibroblast cell lines	3.305				↑FN1,↑ITGA5	2	0	2
Cellular Development,Cellular Growth and Proliferation,Embryonic Development,Nervous System Development and Function,Organismal Development,Tissue Development	Frequency of neural stem cells	3.305				↓HMGA2	0	1	2
Organ Morphology,Skeletal and Muscular System Development and Function	Contraction of soleus muscle	3.305				↑MTOR,↓DIO2	1	1	2
Connective Tissue Development and Function,Tissue Development	Accumulation of adipocytes	3.305				↑ELAVL1,↑IKBKB	2	0	2
Embryonic Development,Nervous System Development and Function,Organ Development,Organismal Development,Tissue Development	Formation of telencephalon	3.299				↑MAPK8IP3,↑MTOR,↑SZT2,↑TBX20,↑TNC,↑TRIO,↑ZEB2	7	0	10
Cardiovascular System Development and Function,Organ Morphology,Organismal Development,Skeletal and Muscular System Development and Function	Morphology of cardiac muscle	3.298				↑FMOD,↑FN1,↑IKBKB,↑MTOR,↑RAPGEF3,↑RASSF1,↓NPPB,↓RCAN1,↓SLC39A8,↓UTF1	6	4	15
Lipid Metabolism,Molecular Transport,Small Molecule Biochemistry	Quantity of non-esterified fatty acid	3.296				↑FABP4,↓GHR,↓LPIN1	1	2	4
Cell Morphology,Organismal Injury and Abnormalities,Tissue Morphology	Hypertrophy of chondrocytes	3.295				↑FLNB,↑PBX1,↑RUNX2,↓PTH1R	3	1	5
Cell Morphology,Cellular Function and Maintenance,Connective Tissue Development and Function	Autophagy of fibroblast cell lines	3.295				↑FN1,↑IKBKB,↑POLG,↑RAB12,↓IKBKG	4	1	5
Digestive System Development and Function,Embryonic Development,Organismal Development	Development of digestive system	3.265				↑FN1,↑FRAS1,↑ITGA5,↑MEG3,↑MTOR,↑PBX1,↑PRDM16,↑RUNX2,↑TCF21,↑VEGFC,↓FST	10	1	19
Carbohydrate Metabolism,Cellular Function and Maintenance,Small Molecule Biochemistry	Homeostasis of D-glucose	3.263				↑FABP4,↑FBN2,↑GNAS,↑RAPGEF3,↑RMI1,↑SIK1,↑SORBS1,↓GHR,↓HNF4A	7	2	12
Cell-To-Cell Signaling and Interaction	Adhesion of bone marrow cell lines	3.254				↑FN1,↑KLK3	2	0	3
Cell Morphology,Hematological System Development and Function	Modification of phagocytes	3.254				↑EIF2AK4,↓SFTPD	1	1	3
Tissue Development	Formation of elastic fibers	3.254				↑LOXL1,↑MYH11	2	0	3
Cellular Development,Connective Tissue Development and Function,Tissue Development	Differentiation of ameloblasts	3.254				↑RUNX2,↓FST	1	1	3
Organ Morphology	Morphology of endocrine gland	3.237				↑FN1,↑GNAS,↑MTOR,↑NNAT,↑PBX1,↑RAPGEF3,↑RUNX2,↑TGFBI,↓DIO2,↓GHR,↓IKBKG	8	3	14
Cellular Development	Differentiation of exocrine cells	3.22				↑PBX1,↑RUNX2,↓FST,↓HNF4A	2	2	6
Organismal Development	Morphology of head	3.22				↑FBN1,↑FLNB,↑FMOD,↑FREM1,↑GNAS,↑IKBKB,↑ITGA8,↑LOXL1,↑LTBP3,↑MAPK8IP3,↑MED13L,↑MID1,↑MTOR,↑NCAM1,↑NEDD4L,↑PBX1,↑PRDM16,↑RUNX2,↑TRIO,↑TSC1,↑WWOX,↓ERCC8,↓FST,↓GALNS,↓GHR,↓LRAT,↓PTH1R,↓SOX3,↓ZNF292	21	8	39
Cell Morphology	Enlargement of cells	3.208				↑FLNB,↑FN1,↑IKBKB,↑MTOR,↑PBX1,↑RAPGEF3,↑RUNX2,↓FST,↓GHR,↓LPIN1,↓PTH1R	7	4	18
Connective Tissue Development and Function,Tissue Development	Function of adipose tissue	3.18				↑PRDM16,↑SORBS1,↓LIPE,↓LPIN1	2	2	5
Connective Tissue Development and Function,Tissue Development	Function of brown adipose tissue	3.154				↑PRDM16,↓LIPE	1	1	3
Cellular Function and Maintenance	Ingestion of cells	3.154				↑FN1,↑LRP1,↓SFTPD	2	1	3

[truncated: 6 more sheets: S10 DEGs overlap Ex vs SED, S11 M vs F IPA results-CP , S12 M vs F IPA results-UR, S13 M vs F IPA results-BF, S14  SED Female vs Male, S15  EX Female vs Male]
